# Supplementary material for: Mitochondrial gene expression in single cells shape pancreatic beta cells' sub-populations and explain variation in insulin pathway
Source: Sci Rep. 2021 Jan 11;11:466. doi: 10.1038/s41598-020-80334-w (PMC7801437; doi:10.1038/s41598-020-80334-w)
Supplement: Supplementary file 2 — Supplementary Table S1. [file 41598_2020_80334_MOESM2_ESM.xlsx]

## Sheet: Human datasets
condition	subject	gender	dataset	# of beta cells	# of alpha cells
non-diabetic	Donor 1	male	I	872	236
non-diabetic	Donor 2	female	I	371	676
non-diabetic	Donor 3	male	I	787	1130								beta	alpha
T2D	Donor 4	female	I	495	284			total cells dataset I after quality control					949	1827	2776
non-diabetic	Non_T2D_1	male	II	13	56
non-diabetic	Non_T2D_2	female	II	13	4
non-diabetic	Non_T2D_3	female	II	10	29
non-diabetic	Non_T2D_4	female	II	11	15
non-diabetic	Non_T2D_5	male	II	24	26
non-diabetic	Non_T2D_6	male	II	7	38
non-diabetic	Non_T2D_7	male	II	17	8
non-diabetic	Non_T2D_8	male	II	17	14
non-diabetic	Non_T2D_9	female	II	7	26
non-diabetic	Non_T2D_10	male	II	26	20
non-diabetic	Non_T2D_11	female	II	12	49
non-diabetic	Non_T2D_12	male	II	50	92
T2D	T2D_1	male	II	12	39
T2D	T2D_2	female	II	18	50
T2D	T2D_3	female	II	29	33
T2D	T2D_4	female	II	144	152
T2D	T2D_5	male	II	12	161								beta	alpha
T2D	T2D_6	male	II	81	134			total cells dataset II after quality control					468	928	1396
non-diabetic	ACCG268	male	III	50	68
T2D	ACCR015A	male	III	12	36
non-diabetic	ACEK420A	female	III	10	10
non-diabetic	ACEL337	male	III	71	18
non-diabetic	ACHY057	male	III	12	20
non-diabetic	ACIB065	female	III	25	22
T2D	ACIW009	female	III	27	25								beta	alpha
T2D	ACJV399	female	III	57	40			total cells dataset III after quality control					252	239	491
non-diabetic	D28	male	IV	34	108
non-diabetic	D29	male	IV	143	243
non-diabetic	D30	female	IV	82	209								beta	alpha
non-diabetic	D31	male	IV	95	126			total cells dataset IV after quality control					320	477	797

## Sheet: Mouse datasets
age of mouse	dataset	# of beta cells after quality control filtering
Adult (8 weeks)	I	264
Adult (3-7 month)	II	309
Postnatal mice Days 1,7,14,21,28	III	304
Adult mice (18 weeks)	IV	217
