# Supplementary material for: Mitochondrial gene expression in single cells shape pancreatic beta cells' sub-populations and explain variation in insulin pathway
Source: Sci Rep. 2021 Jan 11;11:466. doi: 10.1038/s41598-020-80334-w (PMC7801437; doi:10.1038/s41598-020-80334-w)
Supplement: Supplementary file 3 — Supplementary Table S2. [file 41598_2020_80334_MOESM3_ESM.xlsx]

## Sheet: alpha vs beta (ND)
dataset I	gene	permutations_pval	wilcoxon_pvalue	times_alpha_bigger	times_beta_bigger
	MT.ND1	0	1.56106e-159	0	1000
	MT.ND2	0	3.08251e-98	0	1000
	MT.ND3	0	9.3358e-108	0	1000
	MT.ND4	0	6.78246e-104	0	1000
	MT.CO1	0	5.53114e-63	0	1000
	MT.CO2	0	1.18721e-40	0	1000
	MT.CO3	0	5.31594e-173	0	1000
	MT.CYB	0	1.53104e-123	0	1000
	MT.ATP6	0	3.33943e-120	0	1000
	MT.RNR1	0	1.17086e-69	0	1000
	MT.RNR2	0	2.58695e-113	0	1000
dataset II (non-unique mapping)
	MT-ND1	0	2.30293e-22	0	1000
	MT-ND2	0	1.75659e-22	0	1000
	MT-ND3	0	4.1274e-20	0	1000
	MT-ND4	0	4.01077e-31	0	1000
	MT-ND4L	0	2.8488e-25	0	1000
	MT-ND5	0	5.34153e-16	0	1000
	MT-ND6	0	3.71794e-11	0	1000
	MT-CO1	0	8.88034e-16	0	1000
	MT-CO2	0	2.20783e-23	0	1000
	MT-CO3	0	1.13307e-20	0	1000
	MT-CYB	0	5.67372e-29	0	1000
	MT-ATP6	0	3.29675e-23	0	1000
	MT-ATP8	0	2.29075e-22	0	1000
	MT-RNR1	0	1.0248e-18	0	1000
	MT-RNR2	0	4.95163e-21	0	1000
dataset III (non-unique mapping)
	MT-ND1	0	6.51478e-20	0	1000
	MT-ND2	0	4.17344e-22	0	1000
	MT-ND3	0	5.32895e-29	0	1000
	MT-ND4	0	2.91731e-26	0	1000
	MT-ND4L	0	2.15744e-26	0	1000
	MT-ND5	0	3.67567e-20	0	1000
	MT-ND6	0	2.89591e-18	0	1000
	MT-CO1	0	7.44905e-24	0	1000
	MT-CO2	0	1.2838e-26	0	1000
	MT-CO3	0	2.65795e-28	0	1000
	MT-CYB	0	1.1492e-28	0	1000
	MT-ATP6	0	4.50088e-23	0	1000
	MT-ATP8	0	5.82882e-21	0	1000
	MT-RNR1	0	6.37936e-32	0	1000
	MT-RNR2	0	5.10552e-25	0	1000
dataset II (Unique mapping)
	MT-ND1	0	3.71495e-25	0	1000
	MT-ND2	0	3.44693e-25	0	1000
	MT-ND3	0	7.87571e-23	0	1000
	MT-ND4	0	3.3131e-33	0	1000
	MT-ND4L	0	3.00634e-27	0	1000
	MT-ND5	0	1.49223e-18	0	1000
	MT-ND6	0	8.48838e-14	0	1000
	MT-CO1	0	8.10689e-19	0	1000
	MT-CO2	0	2.60635e-26	0	1000
	MT-CO3	0	1.83826e-23	0	1000
	MT-CYB	0	2.27894e-31	0	1000
	MT-ATP6	0	2.12135e-24	0	1000
	MT-ATP8	0	4.20177e-24	0	1000
	MT-RNR1	0	1.53399e-21	0	1000
	MT-RNR2	0	5.18434e-26	0	1000
dataset III (Unique mapping)
	MT-ND1	0	1.1386e-21	0	1000
	MT-ND2	0	1.2727e-23	0	1000
	MT-ND3	0	3.27274e-30	0	1000
	MT-ND4	0	1.21089e-27	0	1000
	MT-ND4L	0	1.32338e-27	0	1000
	MT-ND5	0	6.24028e-22	0	1000
	MT-ND6	0	5.43695e-20	0	1000
	MT-CO1	0	1.93414e-25	0	1000
	MT-CO2	0	5.19025e-28	0	1000
	MT-CO3	0	1.09165e-29	0	1000
	MT-CYB	0	4.97221e-30	0	1000
	MT-ATP6	0	1.4628e-24	0	1000
	MT-ATP8	0	1.87793e-22	0	1000
	MT-RNR1	0	3.0799e-33	0	1000
	MT-RNR2	0	9.88395e-27	0	1000

## Sheet: alpha vs beta (T2DM)
dataset I	gene	permutations_pval	wilcoxon_pvalue	times_alpha_bigger	times_beta_bigger
	MT.ND1	0	1.05335e-45	0	1000
	MT.ND2	0	1.12401e-37	0	1000
	MT.ND3	0	3.3418e-36	0	1000
	MT.ND4	0	5.61288e-46	0	1000
	MT.CO1	0	3.5287e-19	0	1000
	MT.CO2	0	1.24158e-16	0	1000
	MT.CO3	0	4.712e-36	0	1000
	MT.CYB	0	6.82817e-43	0	1000
	MT.ATP6	0	4.84497e-24	0	1000
	MT.RNR1	0	4.02602e-33	0	1000
	MT.RNR2	0	7.26257e-24	0	1000
dataset II (non-unique mapping)
	MT-ND1	0	9.20205e-39	0	1000
	MT-ND2	0	2.6758e-41	0	1000
	MT-ND3	0	9.63662e-36	0	1000
	MT-ND4	0	1.26524e-49	0	1000
	MT-ND4L	0	1.04964e-37	0	1000
	MT-ND5	0	4.07893e-25	0	1000
	MT-ND6	0	4.8646e-14	0	1000
	MT-CO1	0	1.10818e-32	0	1000
	MT-CO2	0	6.36547e-39	0	1000
	MT-CO3	0	1.44966e-51	0	1000
	MT-CYB	0	6.47088e-59	0	1000
	MT-ATP6	0	8.44543e-36	0	1000
	MT-ATP8	0	2.31819e-38	0	1000
	MT-RNR1	0	5.26258e-35	0	1000
	MT-RNR2	0	3.70997e-35	0	1000
dataset III (non-unique mapping)
	MT-ND1	0	9.71744e-08	0	1000
	MT-ND2	0	1.26401e-08	0	1000
	MT-ND3	0	1.3031e-08	0	1000
	MT-ND4	0	4.82263e-12	0	1000
	MT-ND4L	0	5.35106e-10	0	1000
	MT-ND5	0	2.02057e-08	0	1000
	MT-ND6	0	4.57749e-07	0	1000
	MT-CO1	0	5.69364e-08	0	1000
	MT-CO2	0	2.28137e-10	0	1000
	MT-CO3	0	1.53829e-11	0	1000
	MT-CYB	0	1.33866e-13	0	1000
	MT-ATP6	0	3.60132e-09	0	1000
	MT-ATP8	0	2.0863e-07	0	1000
	MT-RNR1	0	5.80305e-06	0	1000
	MT-RNR2	0	1.28559e-11	0	1000
dataset II (Unique mapping)
	MT-ND1	0	7.96434e-43	0	1000
	MT-ND2	0	3.29724e-45	0	1000
	MT-ND3	0	1.31029e-39	0	1000
	MT-ND4	0	7.96738e-53	0	1000
	MT-ND4L	0	6.54883e-42	0	1000
	MT-ND5	0	3.23646e-29	0	1000
	MT-ND6	0	3.39228e-17	0	1000
	MT-CO1	0	1.99982e-37	0	1000
	MT-CO2	0	2.33364e-44	0	1000
	MT-CO3	0	1.36509e-55	0	1000
	MT-CYB	0	2.6943e-61	0	1000
	MT-ATP6	0	4.67423e-40	0	1000
	MT-ATP8	0	2.40587e-42	0	1000
	MT-RNR1	0	7.46725e-37	0	1000
	MT-RNR2	0	1.46533e-38	0	1000
dataset III (Unique mapping)
	MT-ND1	0	2.05116e-08	0	1000
	MT-ND2	0	3.07496e-09	0	1000
	MT-ND3	0	5.58575e-09	0	1000
	MT-ND4	0	1.3908e-12	0	1000
	MT-ND4L	0	1.17496e-10	0	1000
	MT-ND5	0	3.9582e-09	0	1000
	MT-ND6	0	6.39614e-08	0	1000
	MT-CO1	0	1.18922e-08	0	1000
	MT-CO2	0	5.39615e-11	0	1000
	MT-CO3	0	3.21656e-12	0	1000
	MT-CYB	0	3.62067e-14	0	1000
	MT-ATP6	0	6.85352e-10	0	1000
	MT-ATP8	0	5.53006e-08	0	1000
	MT-RNR1	0	2.80924e-06	0	1000
	MT-RNR2	0	6.46143e-12	0	1000

## Sheet: healthy vs T2DM (alpha)
dataset II (non-unique mapping)
	gene	permutations_pval	wilcoxon_pvalue	times_ND_bigger	times_T2D_bigger
	MT-ND1	0	0.000623314	0	1000
	MT-ND2	0	1.81658e-05	0	1000
	MT-ND3	0	2.55819e-19	0	1000
	MT-ND4	0.379	0.0220608	0	1000
	MT-ND4L	0.951	0.148089	59	941
	MT-ND5	0.964	0.191815	1000	0
	MT-ND6	0.334	0.0183994	0	1000
	MT-CO1	0.443	0.0248671	0	1000
	MT-CO2	1	0.828293	782	218
	MT-CO3	0.158	0.0114751	0	1000
	MT-CYB	0.003	0.000908222	1000	0
	MT-ATP6	0.019	0.00348549	0	1000
	MT-ATP8	0.67	0.0486308	0	1000
	MT-RNR1	0	3.41447e-06	1000	0
	MT-RNR2	0	8.92335e-18	0	1000
dataset III (non-unique mapping)
	MT-ND1	1	0.684546	929	71
	MT-ND2	0.318	0.0225279	1000	0
	MT-ND3	0	0.000908667	0	1000
	MT-ND4	0.998	0.353863	997	3
	MT-ND4L	1	0.392468	37	963
	MT-ND5	0.733	0.0619634	1000	0
	MT-ND6	0.833	0.0870354	1000	0
	MT-CO1	0.998	0.290142	985	15
	MT-CO2	0.987	0.178399	1000	0
	MT-CO3	1	0.656936	985	15
	MT-CYB	0.139	0.0123824	1000	0
	MT-ATP6	0.998	0.398789	992	8
	MT-ATP8	0.949	0.155733	1000	0
	MT-RNR1	0.969	0.152993	999	1
	MT-RNR2	0.994	0.284991	0	1000
dataset II (Unique mapping)
	MT-ND1	0.563	0.038319	0	1000
	MT-ND2	0.068	0.0052176	0	1000
	MT-ND3	0	6.7549e-15	0	1000
	MT-ND4	1	0.414933	127	873
	MT-ND4L	1	0.958534	958	42
	MT-ND5	0.142	0.00860255	1000	0
	MT-ND6	0.995	0.239728	68	932
	MT-CO1	0.993	0.276669	56	944
	MT-CO2	0.911	0.109107	1000	0
	MT-CO3	0.999	0.271025	36	964
	MT-CYB	0	1.32995e-05	1000	0
	MT-ATP6	0.968	0.151106	27	973
	MT-ATP8	0.999	0.444262	389	611
	MT-RNR1	0	8.87819e-09	1000	0
	MT-RNR2	0	3.62708e-13	0	1000
dataset III (Unique mapping)
	MT-ND1	1	0.752493	921	79
	MT-ND2	0.429	0.0297511	1000	0
	MT-ND3	0	0.000884332	0	1000
	MT-ND4	0.999	0.399848	991	9
	MT-ND4L	0.998	0.344116	19	981
	MT-ND5	0.821	0.0767334	1000	0
	MT-ND6	0.914	0.110131	1000	0
	MT-CO1	0.999	0.330762	975	25
	MT-CO2	0.998	0.219345	1000	0
	MT-CO3	1	0.726754	984	16
	MT-CYB	0.201	0.0161127	1000	0
	MT-ATP6	0.999	0.440225	990	10
	MT-ATP8	0.953	0.168234	1000	0
	MT-RNR1	0.983	0.205458	990	10
	MT-RNR2	0.993	0.252236	1	999

## Sheet: healthy vs T2DM (beta)
dataset II (non-unique mapping)
	gene	permutations_pval	wilcoxon_pvalue	times_ND_bigger	times_T2D_bigger
	MT-ND1	0.864	0.0814706	0	1000
	MT-ND2	0	0.00025286	0	1000
	MT-ND3	0	2.46093e-12	0	1000
	MT-ND4	1	0.898227	68	932
	MT-ND4L	0.982	0.156401	1000	0
	MT-ND5	0.856	0.0814706	998	2
	MT-ND6	1	0.871481	398	602
	MT-CO1	0	0.00137621	0	1000
	MT-CO2	0.989	0.185521	963	37
	MT-CO3	0.01	0.00368789	0	1000
	MT-CYB	0.953	0.135351	991	9
	MT-ATP6	1	0.331716	910	90
	MT-ATP8	1	0.99669	103	897
	MT-RNR1	0.424	0.0288613	998	2
	MT-RNR2	0	4.19186e-07	0	1000
dataset III (non-unique mapping)
	MT-ND1	0	6.51417e-06	1000	0
	MT-ND2	0	5.55471e-09	1000	0
	MT-ND3	0.973	0.200165	937	63
	MT-ND4	0	2.02176e-08	1000	0
	MT-ND4L	0.014	0.00118574	1000	0
	MT-ND5	0	4.93137e-07	1000	0
	MT-ND6	0	3.61211e-07	1000	0
	MT-CO1	0	1.98014e-08	1000	0
	MT-CO2	0	1.56387e-07	1000	0
	MT-CO3	0	5.46125e-08	1000	0
	MT-CYB	0	1.18972e-11	1000	0
	MT-ATP6	0	5.37784e-09	1000	0
	MT-ATP8	0	3.1515e-11	1000	0
	MT-RNR1	0	7.89878e-13	1000	0
	MT-RNR2	0.937	0.154151	975	25
dataset II (Unique mapping)
	MT-ND1	1	0.600274	262	738
	MT-ND2	0.384	0.0282839	0	1000
	MT-ND3	0	3.68349e-09	0	1000
	MT-ND4	0.999	0.246266	999	1
	MT-ND4L	0.087	0.0122315	1000	0
	MT-ND5	0.027	0.00591674	1000	0
	MT-ND6	0.999	0.291546	997	3
	MT-CO1	0.7	0.0523808	0	1000
	MT-CO2	0.035	0.00754704	1000	0
	MT-CO3	0.963	0.125426	0	1000
	MT-CYB	0.051	0.0080046	1000	0
	MT-ATP6	0.666	0.0493603	1000	0
	MT-ATP8	1	0.312421	981	19
	MT-RNR1	0	0.000493871	1000	0
	MT-RNR2	0	0.000290684	0	1000
dataset III (Unique mapping)
	MT-ND1	0	3.19767e-06	1000	0
	MT-ND2	0	3.36401e-09	1000	0
	MT-ND3	0.865	0.10227	983	17
	MT-ND4	0	1.58267e-08	1000	0
	MT-ND4L	0.006	0.00050408	1000	0
	MT-ND5	0	2.23636e-07	1000	0
	MT-ND6	0	1.84111e-07	1000	0
	MT-CO1	0	8.45882e-09	1000	0
	MT-CO2	0	1.09294e-07	1000	0
	MT-CO3	0	3.3146e-08	1000	0
	MT-CYB	0	7.69427e-12	1000	0
	MT-ATP6	0	2.9806e-09	1000	0
	MT-ATP8	0	1.96643e-11	1000	0
	MT-RNR1	0	7.13171e-13	1000	0
	MT-RNR2	0.804	0.0767969	993	7
