# Supplementary material for: Mitochondrial gene expression in single cells shape pancreatic beta cells' sub-populations and explain variation in insulin pathway
Source: Sci Rep. 2021 Jan 11;11:466. doi: 10.1038/s41598-020-80334-w (PMC7801437; doi:10.1038/s41598-020-80334-w)
Supplement: Supplementary file 4 — Supplementary Table S3. [file 41598_2020_80334_MOESM4_ESM.xlsx]

## Sheet: OXPHOS structural & assembly
OXPHOS structural and assembly genes per dataset
Structural genes
Dataset I combined analysis (all donors from Dataset I): yellow highlights the consistent genes across individuals (also significant in each individual analysed)																Dataset I combined analysis- using 10% mtDNA reads threshold (all donors from Dataset I): highlighted in yellow are consistent genes across individuals (also significant in each individual analysed)
	p.value	avg_logFC	pct.1	pct.2	FDR	cluster	gene									p.value	avg_logFC	pct.1	pct.2	FDR	cluster	gene
ATP5E	8.50979e-49	0.546098	0.993	0.926	6.46744e-47	HE	ATP5E									2.78494e-08	0.413667	1	0.923	1.43956e-06	HE	COX4I1
COX8A	2.9263e-48	0.522464	0.988	0.908	2.22399e-46	HE	COX8A									5.05109e-08	0.411788	0.957	0.989	1.43956e-06	HE	COX7C
COX7C	4.75314e-37	0.456112	0.983	0.954	3.61239e-35	HE	COX7C									2.60494e-07	0.421435	0.957	0.868	4.94938e-06	HE	ATP5L
ATP5L	1.35004e-33	0.462624	0.963	0.86	1.02603e-31	HE	ATP5L									1.7761e-06	0.397045	0.872	0.637	2.53094e-05	HE	ATP5D
UQCR11	4.84973e-33	0.46887	0.914	0.686	3.6858e-31	HE	UQCR11									3.74514e-06	0.41768	0.67	0.396	4.26946e-05	HE	NDUFB10
COX4I1	2.71211e-30	0.398554	0.99	0.959	2.0612e-28	HE	COX4I1									1.00585e-05	0.360291	0.723	0.516	9.55557e-05	HE	NDUFA2
ATP5G3	2.58852e-27	0.464109	0.865	0.656	1.96727e-25	HE	ATP5G3									3.18515e-05	0.333421	0.84	0.692	0.000259362	HE	UQCR11
COX7A2	2.25747e-25	0.438171	0.961	0.878	1.71568e-23	HE	COX7A2									4.43988e-05	0.326939	0.457	0.165	0.000298894	HE	SDHD
ATP5D	9.17993e-25	0.406508	0.868	0.684	6.97675e-23	HE	ATP5D									4.71938e-05	0.378761	0.447	0.22	0.000298894	HE	NDUFA10
NDUFB2	9.52464e-25	0.421129	0.801	0.528	7.23873e-23	HE	NDUFB2									0.000110352	0.323252	0.968	0.956	0.000629004	HE	ATP5G2
UQCRQ	2.78266e-24	0.421479	0.9	0.679	2.11482e-22	HE	UQCRQ									0.000168875	0.320487	0.872	0.813	0.000819007	HE	COX6A1
ATP5B	3.77932e-24	0.404375	0.88	0.699	2.87228e-22	HE	ATP5B									0.000172422	0.364219	0.617	0.44	0.000819007	HE	NDUFC2
NDUFB4	1.60462e-23	0.467299	0.892	0.707	1.21951e-21	HE	NDUFB4									0.000186981	0.354946	0.745	0.604	0.000819842	HE	COX5B
COX6A1	3.90632e-23	0.406173	0.912	0.747	2.9688e-21	HE	COX6A1									0.000209805	0.321496	0.851	0.67	0.000854205	HE	UQCRQ
NDUFB8	2.38343e-22	0.402836	0.85	0.615	1.81141e-20	HE	NDUFB8									0.000297643	0.274478	0.83	0.681	0.00107851	HE	ATP5B
NDUFS5	2.58288e-22	0.406083	0.88	0.712	1.96299e-20	HE	NDUFS5									0.000302738	0.295862	0.798	0.637	0.00107851	HE	NDUFA11
NDUFS6	3.14324e-22	0.439155	0.721	0.482	2.38887e-20	HE	NDUFS6									0.000365865	0.270514	0.574	0.341	0.00122672	HE	CYC1
NDUFA1	4.79929e-22	0.40267	0.87	0.656	3.64746e-20	HE	NDUFA1									0.000550234	0.315289	0.734	0.681	0.00174241	HE	ATP5A1
ATP5G1	5.98647e-22	0.412917	0.752	0.441	4.54972e-20	HE	ATP5G1									0.000696641	0.288985	0.66	0.462	0.00208992	HE	NDUFC1
COX6C	2.44716e-21	0.386	0.919	0.717	1.85984e-19	HE	COX6C									0.000749761	0.292695	0.798	0.593	0.00213682	HE	NDUFB9
ATP5G2	6.23398e-21	0.358396	0.988	0.931	4.73783e-19	HE	ATP5G2									0.000899701	0.298339	0.734	0.527	0.00233685	HE	UQCRH
NDUFC2	7.762e-21	0.430884	0.713	0.48	5.89912e-19	HE	NDUFC2									0.000901944	0.278071	0.968	0.901	0.00233685	HE	COX8A
COX5A	9.20026e-21	0.396886	0.752	0.477	6.9922e-19	HE	COX5A									0.00113119	0.213523	0.319	0.143	0.00275362	HE	NDUFA9
ATP5I	1.12404e-20	0.392661	0.811	0.579	8.5427e-19	HE	ATP5I									0.00115942	0.265041	0.5	0.308	0.00275362	HE	UQCRFS1
ATPIF1	1.46265e-20	0.42705	0.838	0.638	1.11162e-18	HE	ATPIF1									0.00121012	0.274151	0.532	0.33	0.00275908	HE	UQCRC1
NDUFA2	5.34333e-20	0.380685	0.76	0.495	4.06093e-18	HE	NDUFA2									0.00136263	0.277388	0.798	0.626	0.0029873	HE	ATP5G3
NDUFA13	5.6118e-20	0.392604	0.826	0.599	4.26497e-18	HE	NDUFA13									0.00195118	0.261112	0.989	0.945	0.00411916	HE	ATP5E
NDUFB11	8.36106e-20	0.399552	0.799	0.615	6.3544e-18	HE	NDUFB11									0.00358499	0.294778	0.798	0.78	0.00729802	HE	NDUFB4
NDUFC1	1.54993e-19	0.397753	0.674	0.434	1.17795e-17	HE	NDUFC1									0.00391325	0.279504	0.787	0.67	0.00766535	HE	ATPIF1
ATP5J	1.75479e-19	0.399873	0.703	0.48	1.33364e-17	HE	ATP5J									0.00403439	0.280084	0.574	0.538	0.00766535	HE	NDUFA6
COX6B1	4.53481e-19	0.36546	0.792	0.599	3.44646e-17	HE	COX6B1									0.00423311	0.249229	0.894	0.934	0.00778347	HE	COX7A2
COX5B	1.92142e-18	0.376534	0.841	0.602	1.46028e-16	HE	COX5B									0.00449045	0.244249	0.681	0.473	0.00799862	HE	ATP5J2
NDUFA11	6.99046e-18	0.340878	0.86	0.676	5.31275e-16	HE	NDUFA11									0.00480279	0.264637	0.862	0.879	0.00819822	HE	UQCRB
NDUFB9	1.1423e-17	0.331439	0.826	0.668	8.68151e-16	HE	NDUFB9									0.00489017	0.226847	0.468	0.253	0.00819822	HE	NDUFB6
NDUFA3	3.39329e-17	0.348734	0.64	0.416	2.5789e-15	HE	NDUFA3									0.00520717	0.292341	0.617	0.462	0.00848025	HE	ATP5H
ATP5J2	1.16193e-15	0.32705	0.706	0.477	8.83066e-14	HE	ATP5J2									0.00698915	0.255247	0.745	0.582	0.0109826	HE	ATP5I
NDUFS7	1.59193e-15	0.305071	0.525	0.278	1.20987e-13	HE	NDUFS7									0.00712903	0.195497	0.489	0.308	0.0109826	HE	NDUFS7
NDUFA6	1.96498e-15	0.350436	0.706	0.446	1.49338e-13	HE	NDUFA6									0.00890579	0.228495	0.617	0.516	0.0133587	HE	UQCR10
NDUFB7	3.11893e-15	0.319885	0.652	0.401	2.37038e-13	HE	NDUFB7									0.00970386	0.220477	0.521	0.374	0.0141826	HE	NDUFB7
UQCRH	3.95871e-14	0.323796	0.775	0.589	3.00862e-12	HE	UQCRH									0.0105436	0.219942	0.798	0.659	0.0150246	HE	NDUFB8
NDUFAB1	1.48081e-13	0.337723	0.625	0.426	1.12541e-11	HE	NDUFAB1									0.0114137	0.242002	0.606	0.385	0.0158679	HE	ATP5G1
COX7A1	6.97227e-13	0.421881	0.471	0.309	5.29892e-11	HE	COX7A1									0.0140903	0.190708	0.596	0.385	0.0191226	HE	NDUFA3
NDUFB10	7.61106e-13	0.310093	0.63	0.429	5.78441e-11	HE	NDUFB10									0.0147415	0.237855	0.638	0.495	0.0195411	HE	NDUFS6
NDUFB6	2.10164e-12	0.2957	0.515	0.296	1.59725e-10	HE	NDUFB6									0.0173045	0.206928	0.638	0.495	0.0224171	HE	SDHC
NDUFS8	3.3573e-12	0.273793	0.539	0.276	2.55155e-10	HE	NDUFS8									0.0199853	0.203529	0.819	0.714	0.0253147	HE	NDUFA1
ATP5F1	4.88521e-12	0.285792	0.728	0.536	3.71276e-10	HE	ATP5F1									0.0217214	0.171392	0.33	0.231	0.0269157	HE	NDUFS3
ATP5A1	5.22052e-12	0.315698	0.787	0.645	3.96759e-10	HE	ATP5A1									0.0224245	0.168986	0.415	0.275	0.0271956	HE	NDUFS8
SDHC	6.40112e-12	0.276152	0.752	0.551	4.86485e-10	HE	SDHC									0.0267801	0.217506	0.574	0.44	0.0318013	HE	ATP5O
UQCRB	8.19062e-12	0.303741	0.922	0.842	6.22487e-10	HE	UQCRB									0.0289851	0.192307	0.787	0.758	0.0337173	HE	COX6C
NDUFA5	1.06402e-11	0.283032	0.632	0.439	8.08657e-10	HE	NDUFA5									0.0350787	0.176657	0.67	0.56	0.0399897	HE	NDUFB2
UQCR10	1.6944e-11	0.276989	0.716	0.564	1.28775e-09	HE	UQCR10									0.0364303	0.185619	0.702	0.626	0.0407162	HE	NDUFB11
NDUFB1	2.01589e-11	0.29711	0.63	0.439	1.53207e-09	HE	NDUFB1									0.039011	0.182986	0.766	0.648	0.042762	HE	COX6B1
CYC1	3.74456e-11	0.26185	0.605	0.401	2.84586e-09	HE	CYC1									0.0398531	0.17572	0.383	0.209	0.0428609	HE	NDUFS2
NDUFB3	9.8233e-10	0.264655	0.52	0.329	7.46571e-08	HE	NDUFB3									0.0447376	0.151347	0.309	0.209	0.0472231	HE	NDUFS1
ATP5H	1.90913e-09	0.265592	0.689	0.472	1.45094e-07	HE	ATP5H									0.0461868	0.186382	0.447	0.374	0.04764	HE	NDUFA4
NDUFV3	2.10431e-09	0.232252	0.547	0.365	1.59927e-07	HE	NDUFV3									0.0473047	0.178129	0.883	0.725	0.04764	HE	NDUFS5
NDUFA4	3.44331e-09	0.248098	0.537	0.357	2.61692e-07	HE	NDUFA4									0.04764	0.191693	0.702	0.593	0.04764	HE	NDUFA13
UQCRC1	3.94147e-09	0.237473	0.527	0.378	2.99551e-07	HE	UQCRC1
NDUFS3	1.02249e-08	0.235859	0.436	0.255	7.77089e-07	HE	NDUFS3
ATP5O	1.9897e-08	0.245267	0.662	0.497	1.51217e-06	HE	ATP5O
COX7B	8.07977e-08	0.216178	0.725	0.571	6.14063e-06	HE	COX7B
NDUFV2	8.59017e-08	0.213544	0.537	0.372	6.52853e-06	HE	NDUFV2
NDUFA8	1.02635e-07	0.190635	0.395	0.235	7.80024e-06	HE	NDUFA8
NDUFS1	1.3862e-07	0.187852	0.402	0.242	1.05351e-05	HE	NDUFS1
NDUFA12	2.97362e-07	0.183968	0.333	0.189	2.25995e-05	HE	NDUFA12
UQCRFS1	3.73635e-07	0.192157	0.51	0.339	2.83963e-05	HE	UQCRFS1
NDUFS2	3.93948e-07	0.200505	0.451	0.288	2.994e-05	HE	NDUFS2
SDHB	6.85987e-07	0.212663	0.461	0.319	5.2135e-05	HE	SDHB
NDUFA9	1.99514e-06	0.160854	0.333	0.184	0.00015163	HE	NDUFA9
NDUFA10	3.73697e-06	0.184951	0.444	0.286	0.000284009	HE	NDUFA10
SDHA	6.90514e-06	0.150348	0.368	0.217	0.00052479	HE	SDHA
ATP5C1	9.68767e-05	0.153958	0.507	0.393	0.00736263	HE	ATP5C1
NDUFV1	0.000272444	0.123124	0.316	0.204	0.0207058	HE	NDUFV1
UQCRC2	0.00104786	0.129631	0.473	0.349	0.0796371	HE	UQCRC2
SDHD	0.00711247	0.105859	0.375	0.296	0.540548	HE	SDHD
NDUFB5	0.00793151	0.102972	0.35	0.278	0.602795	HE	NDUFB5
Datasets II and III : assigned in yellow are consistent genes across datasets II and III of fludigum C1 platform. Assigned in bold are consistent significant genes across the mapping method, per dataset.
dataset II combined analysis - unique mapping									dataset II combined analysis - non-unique mapping
	p.value	avg_logFC	pct.1	pct.2	FDR	cluster	gene			p.value	avg_logFC	pct.1	pct.2	FDR	cluster	gene
NDUFA12	0.492948	0.0542103	0.934	0.882	1	LE	NDUFA12		NDUFA13	1.60487e-07	0.00674033	0.915	0.912	9.78971e-06	HE	NDUFA13
NDUFB11	0.827317	0.0215155	0.896	0.86	1	LE	NDUFB11		UQCR11	6.69843e-06	0.031864	0.965	0.956	0.000408604	HE	UQCR11
NDUFB9	0.879459	0.0346753	0.962	0.946	1	LE	NDUFB9		COX7A1	3.0289e-05	0.0241979	0.563	0.75	0.00184763	HE	COX7A1
NDUFS3	0.917386	0.0143567	0.387	0.376	1	LE	NDUFS3		NDUFA11	5.32692e-05	0.0129846	0.866	0.75	0.00324942	HE	NDUFA11
NDUFA13	6.57108e-14	0.0131859	0.925	0.925	4.00836e-12	HE	NDUFA13		NDUFB7	0.000695218	0.0402088	0.887	0.897	0.0424083	HE	NDUFB7
COX7A1	2.98227e-07	0.0574385	0.548	0.726	1.81918e-05	HE	COX7A1		SDHA	0.00116396	0.0484683	0.338	0.294	0.0710016	HE	SDHA
UQCRH	8.07919e-06	0.131084	0.86	0.83	0.00049283	HE	UQCRH		UQCRH	0.00190483	0.0654766	0.81	0.824	0.116195	HE	UQCRH
NDUFC2	4.09785e-05	0.0739056	0.978	0.943	0.00249969	HE	NDUFC2		COX4I1	0.00348968	0.145234	0.993	0.985	0.212871	HE	COX4I1
COX6A1	4.27833e-05	0.10119	0.978	1	0.00260978	HE	COX6A1		COX6A1	0.00412857	0.0629527	0.986	1	0.251843	HE	COX6A1
UQCRQ	6.4181e-05	0.160412	0.989	1	0.00391504	HE	UQCRQ		SDHC	0.0044244	0.0662454	0.521	0.544	0.269888	HE	SDHC
NDUFB3	7.32528e-05	0.111939	0.914	0.896	0.00446842	HE	NDUFB3		NDUFS2	0.00442736	0.141535	0.641	0.676	0.270069	HE	NDUFS2
NDUFB2	0.000127815	0.164634	1	0.991	0.00779674	HE	NDUFB2		COX6C	0.0113777	0.111438	0.986	1	0.69404	HE	COX6C
COX6C	0.000146615	0.184912	0.989	1	0.00894353	HE	COX6C		NDUFB4	0.0145591	0.0716993	0.979	1	0.888106	HE	NDUFB4
NDUFB7	0.000463055	0.0721719	0.903	0.915	0.0282464	HE	NDUFB7		UQCR10	0.0217607	0.0441914	0.937	0.985	1	HE	UQCR10
UQCR10	0.00111414	0.0839268	0.914	0.972	0.0679628	HE	UQCR10		NDUFB3	0.0220713	0.0695306	0.915	0.882	1	HE	NDUFB3
NDUFA11	0.00131394	0.0153782	0.914	0.802	0.0801503	HE	NDUFA11		UQCRQ	0.0465025	0.0710572	0.993	1	1	HE	UQCRQ
COX4I1	0.00140544	0.192005	0.989	0.991	0.0857318	HE	COX4I1		NDUFS7	0.0609013	0.0405307	0.704	0.662	1	HE	NDUFS7
SDHA	0.00147643	0.0873824	0.366	0.33	0.0900622	HE	SDHA		NDUFV3	0.086712	0.0380191	0.923	0.838	1	HE	NDUFV3
NDUFS2	0.00159834	0.162582	0.634	0.698	0.0974985	HE	NDUFS2		UQCRFS1	0.0871185	0.012654	0.521	0.588	1	HE	UQCRFS1
NDUFAB1	0.00260645	0.0868252	0.871	0.896	0.158993	HE	NDUFAB1		COX7C	0.102286	0.105177	0.993	0.971	1	HE	COX7C
COX7C	0.00408028	0.175398	0.989	0.981	0.248897	HE	COX7C		NDUFS5	0.118593	0.0731306	0.993	0.956	1	HE	NDUFS5
CYC1	0.00432346	0.041654	0.355	0.292	0.263731	HE	CYC1		NDUFS6	0.118886	0.00231959	0.613	0.662	1	HE	NDUFS6
NDUFS6	0.00582433	0.0323029	0.591	0.623	0.355284	HE	NDUFS6		COX8A	0.139246	0.026444	0.93	0.926	1	HE	COX8A
NDUFA8	0.00777705	0.0377235	0.538	0.604	0.4744	HE	NDUFA8		NDUFA2	0.152279	0.0188202	0.746	0.809	1	HE	NDUFA2
UQCRB	0.0092523	0.136364	1	1	0.56439	HE	UQCRB		NDUFA10	0.17819	0.0486198	0.627	0.676	1	HE	NDUFA10
NDUFS5	0.00934277	0.149518	0.989	0.953	0.569909	HE	NDUFS5		NDUFB8	0.192935	0.0118613	0.979	0.956	1	HE	NDUFB8
COX5B	0.0112292	0.0835791	0.968	0.991	0.68498	HE	COX5B		NDUFB2	0.22017	0.068433	1	1	1	HE	NDUFB2
NDUFB4	0.0113258	0.0957534	0.989	0.991	0.690876	HE	NDUFB4		NDUFS8	0.222992	0.0454665	0.732	0.706	1	HE	NDUFS8
SDHC	0.0114396	0.110453	0.591	0.547	0.697816	HE	SDHC		SDHD	0.225363	0.0445989	0.768	0.809	1	HE	SDHD
NDUFA2	0.0126219	0.0338794	0.72	0.83	0.769935	HE	NDUFA2		NDUFAB1	0.243293	0.0280072	0.887	0.912	1	HE	NDUFAB1
SDHD	0.0213758	0.101478	0.763	0.783	1	HE	SDHD		NDUFB5	0.283959	0.0697124	0.732	0.75	1	HE	NDUFB5
UQCRFS1	0.0223445	0.0134773	0.495	0.613	1	HE	UQCRFS1		CYC1	0.29499	0.0162288	0.338	0.294	1	HE	CYC1
NDUFB5	0.0242407	0.109263	0.753	0.755	1	HE	NDUFB5		COX7B	0.339827	0.0197449	0.951	0.941	1	HE	COX7B
COX7A2	0.0293823	0.135376	1	1	1	HE	COX7A2		COX5B	0.345235	0.0518206	0.979	0.985	1	HE	COX5B
NDUFA4	0.0366089	0.0607191	0.806	0.83	1	HE	NDUFA4		NDUFC2	0.364784	0.0262083	0.958	0.926	1	HE	NDUFC2
NDUFA10	0.0809249	0.0790243	0.613	0.679	1	HE	NDUFA10		NDUFB6	0.402106	0.0430179	0.894	0.897	1	HE	NDUFB6
NDUFA3	0.0810647	0.0271171	0.914	0.962	1	HE	NDUFA3		UQCRB	0.414036	0.0293027	1	1	1	HE	UQCRB
NDUFB6	0.0882941	0.0886099	0.914	0.906	1	HE	NDUFB6		NDUFA3	0.481772	0.0164808	0.923	0.941	1	HE	NDUFA3
NDUFB8	0.0902949	0.02307	0.968	0.953	1	HE	NDUFB8		COX7A2	0.554146	0.0616185	1	1	1	HE	COX7A2
COX8A	0.0950075	0.0309635	0.946	0.953	1	HE	COX8A		UQCRC2	0.595943	0.0469853	0.62	0.529	1	HE	UQCRC2
NDUFV3	0.131633	0.0673986	0.935	0.887	1	HE	NDUFV3		COX6B1	0.651709	0.0109075	0.944	0.941	1	HE	COX6B1
COX6B1	0.133742	0.0437964	0.978	0.925	1	HE	COX6B1		NDUFA6	0.651977	0.00472049	0.88	0.868	1	HE	NDUFA6
NDUFC1	0.14937	0.093712	0.935	0.915	1	HE	NDUFC1		NDUFS4	0.669565	0.0375724	0.718	0.647	1	HE	NDUFS4
UQCR11	0.151032	0.0219279	0.968	0.943	1	HE	UQCR11		NDUFA4	0.670963	0.00464947	0.817	0.838	1	HE	NDUFA4
NDUFA6	0.15831	0.0164015	0.849	0.858	1	HE	NDUFA6		NDUFA9	0.706871	0.015855	0.676	0.676	1	HE	NDUFA9
NDUFS4	0.195731	0.0651372	0.71	0.717	1	HE	NDUFS4		UQCRC1	0.854075	0.0200616	0.592	0.603	1	HE	UQCRC1
NDUFS8	0.19915	0.0531413	0.742	0.726	1	HE	NDUFS8		NDUFB10	0.863066	0.01599	0.69	0.647	1	HE	NDUFB10
NDUFS7	0.200496	0.0225287	0.645	0.708	1	HE	NDUFS7		NDUFB1	0.969939	0.0104165	0.986	0.985	1	HE	NDUFB1
NDUFA5	0.223506	0.103819	0.914	0.943	1	HE	NDUFA5		COX5A	0.99172	0.00523329	0.669	0.662	1	HE	COX5A
NDUFB1	0.25624	0.0359216	0.978	0.991	1	HE	NDUFB1		NDUFV2	0.9962	0.00108378	0.282	0.279	1	HE	NDUFV2
NDUFB10	0.287223	0.0449965	0.688	0.623	1	HE	NDUFB10		NDUFB11	0.410126	0.0376577	0.897	0.88	1	LE	NDUFB11
NDUFA9	0.524194	0.0272588	0.71	0.679	1	HE	NDUFA9		NDUFA12	0.468344	0.0472875	0.941	0.887	1	LE	NDUFA12
NDUFV2	0.570806	0.00409913	0.312	0.283	1	HE	NDUFV2		NDUFA8	0.479997	0.000154055	0.588	0.514	1	LE	NDUFA8
UQCRC1	0.608114	0.0289078	0.591	0.642	1	HE	UQCRC1		NDUFB9	0.530665	0.0401624	0.941	0.944	1	LE	NDUFB9
UQCRC2	0.726162	0.0269143	0.645	0.566	1	HE	UQCRC2		NDUFC1	0.560589	0.00997363	0.926	0.958	1	LE	NDUFC1
NDUFA1	0.746551	0.0397349	0.978	0.972	1	HE	NDUFA1		NDUFA1	0.731179	0.019057	0.985	0.958	1	LE	NDUFA1
COX7B	0.765403	0.0410289	0.946	0.943	1	HE	COX7B		NDUFA5	0.815252	0.00930412	0.956	0.93	1	LE	NDUFA5
NDUFS1	0.793435	0.0121104	0.323	0.358	1	HE	NDUFS1		NDUFS3	0.884862	0.00943051	0.382	0.394	1	LE	NDUFS3
NDUFV1	0.793524	0.00451895	0.495	0.5	1	HE	NDUFV1		NDUFV1	0.906786	0.0239769	0.5	0.465	1	LE	NDUFV1
SDHB	0.81035	0.0435797	0.688	0.689	1	HE	SDHB		NDUFS1	0.965687	0.0112564	0.338	0.338	1	LE	NDUFS1
COX5A	0.948342	0.00119499	0.677	0.698	1	HE	COX5A		SDHB	0.976591	0.0170343	0.706	0.676	1	LE	SDHB
dataset III combined analysis- unique mapping									dataset III - combined analysis - non unique mapping
NDUFC2	1.029e-14	0.0864665	0.953	0.976	6.2769e-13	LE	NDUFC2		UQCR11	2.06928e-07	0.0388221	0.961	0.932	1.26226e-05	HE	UQCR11
NDUFA13	5.42368e-05	0.000205291	0.518	0.61	0.00330845	LE	NDUFA13		COX5A	2.94407e-05	0.00908638	0.688	0.757	0.00179588	HE	COX5A
NDUFS3	0.000545582	0.0735397	0.576	0.28	0.0332805	LE	NDUFS3		COX7C	0.000121098	0.138165	0.987	1	0.00738696	HE	COX7C
UQCRC1	0.33187	0.087209	0.718	0.598	1	LE	UQCRC1		COX4I1	0.000428117	0.140691	1	1	0.0261151	HE	COX4I1
SDHC	0.39913	0.00661788	0.682	0.598	1	LE	SDHC		NDUFB3	0.000472992	0.0736929	0.948	0.932	0.0288525	HE	NDUFB3
NDUFA10	0.433875	0.0290081	0.682	0.744	1	LE	NDUFA10		COX7A1	0.000841318	0.00458872	0.481	0.703	0.0513204	HE	COX7A1
NDUFS4	0.489273	0.00378924	0.847	0.768	1	LE	NDUFS4		NDUFV3	0.00102048	0.0158617	0.922	0.892	0.0622494	HE	NDUFV3
NDUFV2	0.797222	0.000654544	0.353	0.415	1	LE	NDUFV2		NDUFS8	0.00136181	0.0882392	0.844	0.797	0.0830701	HE	NDUFS8
NDUFB7	0.856365	0.0177409	0.906	0.915	1	LE	NDUFB7		COX6B1	0.00136516	0.0652037	0.935	0.986	0.083275	HE	COX6B1
SDHA	0.954034	0.0153898	0.388	0.354	1	LE	SDHA		NDUFB2	0.00301295	0.075493	0.974	1	0.18379	HE	NDUFB2
UQCR11	1.30095e-08	0.0543815	0.963	0.941	7.93581e-07	HE	UQCR11		NDUFA12	0.00369519	0.0184034	0.974	0.932	0.225407	HE	NDUFA12
COX7C	6.23708e-06	0.186077	0.988	1	0.000380462	HE	COX7C		UQCRQ	0.00628274	0.075224	0.987	0.986	0.383247	HE	UQCRQ
COX5A	8.22708e-06	0.0161786	0.683	0.753	0.000501852	HE	COX5A		UQCRB	0.00673011	0.111904	1	1	0.410536	HE	UQCRB
NDUFB3	1.30407e-05	0.116518	0.951	0.941	0.000795486	HE	NDUFB3		NDUFB5	0.00838765	0.095528	0.831	0.865	0.511647	HE	NDUFB5
UQCRB	2.19831e-05	0.195259	1	1	0.00134097	HE	UQCRB		NDUFB10	0.0130878	0.035633	0.714	0.77	0.798356	HE	NDUFB10
NDUFB2	4.51951e-05	0.11994	0.976	1	0.0027569	HE	NDUFB2		UQCRFS1	0.0196275	0.0202594	0.571	0.581	1	HE	UQCRFS1
COX6B1	0.000111829	0.0943939	0.927	0.988	0.00682157	HE	COX6B1		NDUFS5	0.0343032	0.0543373	0.974	1	1	HE	NDUFS5
UQCRQ	0.000164299	0.123034	0.988	0.988	0.0100222	HE	UQCRQ		UQCRC2	0.0390588	0.0341003	0.675	0.811	1	HE	UQCRC2
COX7A1	0.000203685	0.020678	0.5	0.694	0.0124248	HE	COX7A1		NDUFS6	0.0530478	0.00285926	0.675	0.77	1	HE	NDUFS6
COX4I1	0.00058666	0.179912	1	1	0.0357863	HE	COX4I1		NDUFA6	0.0714192	0.00601332	0.857	0.851	1	HE	NDUFA6
NDUFS8	0.000839428	0.106351	0.854	0.812	0.0512051	HE	NDUFS8		NDUFS2	0.0858078	0.0125217	0.649	0.757	1	HE	NDUFS2
UQCRFS1	0.00304224	0.0291785	0.549	0.565	0.185577	HE	UQCRFS1		NDUFA9	0.112135	0.0187836	0.805	0.797	1	HE	NDUFA9
NDUFB10	0.00306433	0.0479142	0.707	0.788	0.186924	HE	NDUFB10		UQCR10	0.117592	0.011132	0.948	0.973	1	HE	UQCR10
NDUFV3	0.00370376	0.0210314	0.927	0.894	0.22593	HE	NDUFV3		SDHB	0.124412	0.0826692	0.766	0.689	1	HE	SDHB
NDUFB5	0.00710277	0.111333	0.841	0.859	0.433269	HE	NDUFB5		COX5B	0.127871	0.0364114	0.974	0.973	1	HE	COX5B
NDUFS6	0.00823002	0.0144527	0.671	0.776	0.502031	HE	NDUFS6		UQCRH	0.192036	0.0354185	0.948	0.919	1	HE	UQCRH
NDUFS5	0.00923604	0.0883316	0.976	1	0.563398	HE	NDUFS5		COX8A	0.215214	0.00276208	0.961	1	1	HE	COX8A
NDUFA8	0.020712	0.00940267	0.646	0.753	1	HE	NDUFA8		COX6A1	0.238196	0.0200537	0.987	1	1	HE	COX6A1
NDUFB6	0.021569	0.0322442	0.927	0.953	1	HE	NDUFB6		NDUFA11	0.258335	0.00238869	0.948	0.878	1	HE	NDUFA11
COX6C	0.0221376	0.104697	0.988	0.988	1	HE	COX6C		NDUFV1	0.272889	0.044738	0.584	0.514	1	HE	NDUFV1
NDUFA9	0.0233773	0.0285865	0.793	0.8	1	HE	NDUFA9		COX6C	0.327971	0.0538258	0.987	0.986	1	HE	COX6C
NDUFA6	0.0237491	0.0127283	0.854	0.859	1	HE	NDUFA6		COX7B	0.328514	0.0943708	0.987	0.986	1	HE	COX7B
COX6A1	0.0245217	0.0424996	0.988	1	1	HE	COX6A1		NDUFB9	0.348481	0.05852	0.974	0.973	1	HE	NDUFB9
COX5B	0.0248223	0.0770133	0.976	0.976	1	HE	COX5B		NDUFS1	0.352332	0.00869717	0.519	0.622	1	HE	NDUFS1
NDUFA12	0.0296451	0.0381737	0.963	0.929	1	HE	NDUFA12		NDUFA5	0.369621	0.0228366	1	0.973	1	HE	NDUFA5
UQCRC2	0.0313763	0.0749557	0.695	0.8	1	HE	UQCRC2		NDUFB4	0.386178	0.0560364	0.987	0.973	1	HE	NDUFB4
UQCRH	0.0423486	0.0564778	0.927	0.929	1	HE	UQCRH		SDHD	0.396413	0.00373181	0.805	0.892	1	HE	SDHD
UQCR10	0.0457343	0.0187244	0.939	0.976	1	HE	UQCR10		NDUFA1	0.470599	0.0333217	0.987	1	1	HE	NDUFA1
NDUFB9	0.0525913	0.0988866	0.963	0.976	1	HE	NDUFB9		NDUFS7	0.55999	0.0141014	0.714	0.77	1	HE	NDUFS7
NDUFB1	0.0610589	0.0446739	0.988	0.976	1	HE	NDUFB1		NDUFB1	0.561726	0.018815	0.987	0.973	1	HE	NDUFB1
NDUFA11	0.0686084	0.00541766	0.939	0.859	1	HE	NDUFA11		NDUFB8	0.568787	0.00553583	0.935	0.959	1	HE	NDUFB8
COX7B	0.0811818	0.148083	0.976	0.988	1	HE	COX7B		NDUFC1	0.639135	0.0300484	0.961	0.973	1	HE	NDUFC1
SDHB	0.0814708	0.111311	0.768	0.718	1	HE	SDHB		NDUFA2	0.986145	0.00836591	0.883	0.878	1	HE	NDUFA2
NDUFS2	0.0939888	0.0183319	0.646	0.753	1	HE	NDUFS2		NDUFC2	2.87034e-20	0.0790328	0.946	0.974	1.75091e-18	LE	NDUFC2
COX8A	0.100353	0.011631	0.963	1	1	HE	COX8A		NDUFA13	1.42695e-05	0.00053094	0.554	0.61	0.000870438	LE	NDUFA13
NDUFB8	0.15635	0.0113396	0.927	0.953	1	HE	NDUFB8		NDUFS3	0.00254408	0.0515775	0.581	0.299	0.155189	LE	NDUFS3
NDUFA1	0.16808	0.0745455	0.988	1	1	HE	NDUFA1		NDUFA8	0.0337345	0.00161959	0.77	0.649	1	LE	NDUFA8
NDUFAB1	0.228751	0.0363552	0.89	0.918	1	HE	NDUFAB1		UQCRC1	0.072425	0.106144	0.757	0.571	1	LE	UQCRC1
SDHD	0.236444	0.0063379	0.805	0.894	1	HE	SDHD		NDUFA10	0.110556	0.0857515	0.73	0.727	1	LE	NDUFA10
NDUFS7	0.273987	0.0110817	0.707	0.788	1	HE	NDUFS7		SDHC	0.403429	0.0179031	0.689	0.584	1	LE	SDHC
NDUFA5	0.275735	0.0474798	1	0.976	1	HE	NDUFA5		NDUFB7	0.536219	0.0244482	0.905	0.922	1	LE	NDUFB7
NDUFB4	0.28466	0.0683258	0.988	0.976	1	HE	NDUFB4		NDUFB11	0.555642	0.0136473	0.932	0.974	1	LE	NDUFB11
NDUFA3	0.310963	0.00702362	0.976	1	1	HE	NDUFA3		SDHA	0.556369	0.0253911	0.419	0.312	1	LE	SDHA
NDUFV1	0.311903	0.053803	0.573	0.529	1	HE	NDUFV1		NDUFA3	0.705736	0.00205141	1	0.987	1	LE	NDUFA3
NDUFS1	0.319313	0.0176242	0.549	0.624	1	HE	NDUFS1		CYC1	0.842254	0.00168557	0.473	0.468	1	LE	CYC1
NDUFC1	0.321817	0.0517617	0.963	0.976	1	HE	NDUFC1		COX7A2	0.848863	0.00174309	1	1	1	LE	COX7A2
NDUFB11	0.771663	0.0158288	0.939	0.906	1	HE	NDUFB11		NDUFB6	0.86016	0.0162039	0.946	0.922	1	LE	NDUFB6
COX7A2	0.814578	0.0332543	1	1	1	HE	COX7A2		NDUFS4	0.87993	0.00698227	0.824	0.779	1	LE	NDUFS4
NDUFA4	0.835001	0.0159661	0.927	0.929	1	HE	NDUFA4		NDUFAB1	0.957115	0.0118384	0.905	0.883	1	LE	NDUFAB1
CYC1	0.901699	0.000478612	0.463	0.459	1	HE	CYC1		NDUFV2	0.977265	0.00298654	0.392	0.403	1	LE	NDUFV2
NDUFA2	0.970735	0.0134568	0.878	0.871	1	HE	NDUFA2		NDUFA4	0.996065	0.00306089	0.932	0.922	1	LE	NDUFA4
Datasets IV : assigned in yellow are consistent genes across datasets II and III of fludigum C1 platform.
p_val	avg_logFC	pct.1	pct.2	p_val_adj	cluster	gene
8.58726e-13	0.36231	1	0.993	4.20776e-11	HE	COX6C
4.91868e-12	0.427616	0.976	0.857	1.20508e-10	HE	NDUFC2
4.72689e-11	0.408651	0.963	0.857	7.72058e-10	HE	UQCRH
7.31333e-10	0.291537	1	0.993	8.95883e-09	HE	COX7C
1.55374e-09	0.30283	0.994	0.993	1.52267e-08	HE	COX8A
3.64595e-09	0.285348	0.994	0.979	2.97753e-08	HE	COX7A2
5.33016e-09	0.268062	1	1	3.73111e-08	HE	UQCRB
9.59802e-09	0.343469	0.963	0.914	5.87878e-08	HE	NDUFA5
1.55865e-08	0.330526	0.988	0.971	8.48598e-08	HE	COX7B
2.63239e-08	0.313686	0.976	0.943	1.28987e-07	HE	NDUFB6
3.11555e-08	0.379552	0.896	0.821	1.38784e-07	HE	NDUFB1
4.13593e-08	0.337156	0.994	0.893	1.68884e-07	HE	NDUFS5
1.1336e-07	0.326696	0.957	0.914	4.27282e-07	HE	NDUFB2
1.49113e-07	0.278446	1	0.936	5.21897e-07	HE	NDUFB4
1.672e-07	0.288399	0.994	0.993	5.46187e-07	HE	UQCRQ
1.86695e-07	0.305081	0.963	0.929	5.71753e-07	HE	NDUFAB1
3.94354e-07	0.224321	1	1	1.13667e-06	HE	COX4I1
4.98048e-07	0.285923	0.976	0.943	1.3558e-06	HE	COX6A1
1.15454e-06	0.317859	0.927	0.871	2.97749e-06	HE	UQCRC2
1.3246e-06	0.305265	0.921	0.793	3.24528e-06	HE	NDUFB3
2.01549e-06	0.296891	0.933	0.829	4.7028e-06	HE	SDHB
2.43525e-06	0.290776	0.945	0.843	5.42396e-06	HE	NDUFB11
2.61792e-06	0.283746	0.945	0.914	5.57731e-06	HE	NDUFA12
4.66652e-06	0.270337	0.939	0.85	9.52748e-06	HE	COX6B1
5.61443e-06	0.305496	0.896	0.793	1.06917e-05	HE	NDUFB5
5.67315e-06	0.263927	0.994	0.971	1.06917e-05	HE	NDUFA1
7.12555e-06	0.250156	0.963	0.993	1.29316e-05	HE	NDUFB9
2.60324e-05	0.269051	0.683	0.557	4.55567e-05	HE	NDUFS3
3.48405e-05	0.248537	0.951	0.907	5.88684e-05	HE	COX5A
8.45602e-05	0.251348	0.829	0.707	0.000138115	HE	NDUFS4
0.000113748	0.268159	0.476	0.371	0.000179795	HE	NDUFS8
0.000133623	0.25846	0.841	0.693	0.00020461	HE	NDUFS2
0.000263808	0.263178	0.774	0.686	0.000391715	HE	UQCR10
0.000298486	0.261719	0.756	0.65	0.000429662	HE	NDUFS6
0.000306901	0.239209	0.866	0.764	0.000429662	HE	UQCR11
0.000340325	0.2272	0.793	0.757	0.00046322	HE	NDUFV3
0.000393537	0.243781	0.841	0.779	0.000521171	HE	COX5B
0.00041359	0.22801	0.53	0.371	0.000533314	HE	NDUFS1
0.000485417	0.211716	0.982	0.929	0.000609882	HE	NDUFC1
0.000527542	0.223711	0.829	0.75	0.000646239	HE	UQCRFS1
0.000568295	0.227152	0.896	0.793	0.000679182	HE	NDUFA4
0.00107464	0.207236	0.628	0.493	0.00125374	HE	SDHD
0.00133107	0.222914	0.75	0.7	0.0015168	HE	SDHC
0.00167054	0.191152	0.573	0.429	0.00186037	HE	UQCRC1
0.00205854	0.202893	0.756	0.621	0.00224152	HE	SDHA
0.00276762	0.193057	0.787	0.686	0.00294811	HE	NDUFA2
0.00318619	0.193174	0.567	0.429	0.00332177	HE	NDUFA8
0.00420504	0.197978	0.854	0.821	0.00429265	HE	CYC1
0.0285769	0.144912	0.701	0.657	0.0285769	HE	NDUFB8
Assembly factors
dataset I combined analysis (all donors): assigned in yellow are consistent genes across all individuals (also significant in each individual analysed)
	p.value	avg_logFC	pct.1	pct.2	FDR	cluster	gene
COX17	1.70205e-25	0.443543	0.909	0.735	2.04247e-24	HE	COX17
NDUFAF3	2.10603e-17	0.408456	0.777	0.546	2.52723e-16	HE	NDUFAF3
COX14	6.18326e-17	0.3532	0.76	0.551	7.41991e-16	HE	COX14
COA3	6.49809e-13	0.304424	0.613	0.355	7.79771e-12	HE	COA3
UQCC2	2.70464e-12	0.264172	0.407	0.166	3.24557e-11	HE	UQCC2
COX20	1.63761e-11	0.270635	0.51	0.291	1.96513e-10	HE	COX20
COA4	5.89122e-10	0.232747	0.475	0.242	7.06947e-09	HE	COA4
SDHAF2	2.32237e-07	0.223647	0.419	0.247	2.78685e-06	HE	SDHAF2
NDUFAF2	4.14863e-06	0.155468	0.353	0.199	4.97836e-05	HE	NDUFAF2
TIMMDC1	1.39481e-05	0.170733	0.473	0.36	0.000167377	HE	TIMMDC1
ATPAF1	1.63343e-05	0.170636	0.328	0.202	0.000196012	HE	ATPAF1
SURF1	3.6434e-05	0.165312	0.434	0.327	0.000437208	HE	SURF1
dataset II-III combined analysis : assigned in yellow are consistent genes across datasets II and III of fludigum C1 platform, assigned in bold are consistent significant genes across the different mapping methods
dataset II combined analysis - non unique mapping									dataset II - unique mapping
	p.value	avg_logFC	pct.1	pct.2	FDR	cluster	gene			p.value	avg_logFC	pct.1	pct.2	FDR	cluster	gene
SURF1	0.000278159	0.0278482	0.472	0.441	0.00806662	HE	SURF1		UQCC1	0.0182032	0.0557478	0.415	0.215	0.564299	LE	UQCC1
UQCC2	0.00115352	0.0879388	0.901	0.985	0.033452	HE	UQCC2		NDUFAF7	0.221118	0.0301259	0.358	0.247	1	LE	NDUFAF7
COX17	0.00317087	0.0768769	1	0.985	0.0919552	HE	COX17		COA1	0.241485	0.0663877	0.5	0.387	1	LE	COA1
ATPAF1	0.00628979	0.0370877	0.387	0.471	0.182404	HE	ATPAF1		SDHAF2	0.327469	0.0112519	0.547	0.462	1	LE	SDHAF2
COA4	0.0102149	0.0347236	0.507	0.559	0.296232	HE	COA4		ATPAF2	0.369326	0.0514518	0.34	0.247	1	LE	ATPAF2
COX15	0.0224817	0.14556	0.486	0.544	0.651968	HE	COX15		SCO1	0.535287	0.0146503	0.283	0.247	1	LE	SCO1
SDHAF4	0.0491495	0.0209468	0.345	0.279	1	HE	SDHAF4		UQCC3	0.677272	0.00710111	0.425	0.344	1	LE	UQCC3
SDHAF3	0.0597877	0.0217343	0.331	0.368	1	HE	SDHAF3		COX20	0.968336	0.00764765	0.83	0.806	1	LE	COX20
NDUFAF1	0.0744022	0.030788	0.359	0.382	1	HE	NDUFAF1		COX17	2.15417e-07	0.145318	1	0.972	6.67792e-06	HE	COX17
COA6	0.0826508	0.0412093	0.359	0.309	1	HE	COA6		UQCC2	9.07867e-06	0.155092	0.882	0.981	0.000281439	HE	UQCC2
TMEM126B	0.0916345	0.0928755	0.732	0.765	1	HE	TMEM126B		COA4	2.00192e-05	0.0648702	0.462	0.557	0.000620594	HE	COA4
NDUFAF2	0.104464	0.000320258	0.542	0.574	1	HE	NDUFAF2		COX15	0.000283676	0.225672	0.484	0.604	0.00879396	HE	COX15
UQCC3	0.160027	0.00244726	0.324	0.382	1	HE	UQCC3		SURF1	0.000301942	0.0440848	0.516	0.509	0.00936019	HE	SURF1
NDUFAF4	0.293361	0.0106456	0.296	0.324	1	HE	NDUFAF4		NDUFAF2	0.000690144	0.0467449	0.591	0.566	0.0213945	HE	NDUFAF2
COA3	0.304398	0.032879	0.923	0.971	1	HE	COA3		COA6	0.00121178	0.0817427	0.419	0.292	0.0375653	HE	COA6
NDUFAF3	0.409691	0.023663	0.704	0.735	1	HE	NDUFAF3		TMEM126B	0.0018129	0.102645	0.688	0.802	0.0561999	HE	TMEM126B
COX11	0.638633	0.0471754	0.824	0.838	1	HE	COX11		SDHAF3	0.002392	0.0471797	0.333	0.33	0.074152	HE	SDHAF3
TIMMDC1	0.760521	0.0409434	0.641	0.588	1	HE	TIMMDC1		NDUFAF3	0.00378018	0.0378544	0.656	0.755	0.117186	HE	NDUFAF3
UQCC1	0.0694625	0.0537466	0.412	0.239	1	LE	UQCC1		NDUFAF1	0.00602048	0.034795	0.323	0.425	0.186635	HE	NDUFAF1
FOXRED1	0.071417	0.0197672	0.603	0.444	1	LE	FOXRED1		COX19	0.00687588	0.0295267	0.269	0.245	0.213152	HE	COX19
COA5	0.260737	0.00473114	0.618	0.486	1	LE	COA5		NDUFAF4	0.0177691	0.0227285	0.28	0.358	0.550842	HE	NDUFAF4
COX14	0.339254	0.0191878	0.882	0.803	1	LE	COX14		ATPAF1	0.0205703	0.0194287	0.355	0.472	0.63768	HE	ATPAF1
NUBPL	0.423466	0.00397097	0.412	0.345	1	LE	NUBPL		NUBPL	0.0211548	0.0329066	0.355	0.406	0.655799	HE	NUBPL
SDHAF2	0.472199	0.000286583	0.515	0.5	1	LE	SDHAF2		COX14	0.0304933	0.0322016	0.796	0.896	0.945293	HE	COX14
NDUFAF7	0.573224	0.00793132	0.382	0.289	1	LE	NDUFAF7		NDUFAF6	0.0463843	0.00590256	0.29	0.387	1	HE	NDUFAF6
NDUFAF6	0.64438	0.0071642	0.412	0.331	1	LE	NDUFAF6		COA3	0.0512725	0.0931831	0.925	0.972	1	HE	COA3
ATPAF2	0.717194	0.0324047	0.324	0.261	1	LE	ATPAF2		COX11	0.06044	0.120815	0.839	0.849	1	HE	COX11
COA1	0.762247	0.0294616	0.471	0.401	1	LE	COA1		COA5	0.111629	0.0164336	0.484	0.613	1	HE	COA5
COX20	0.846601	0.0312655	0.838	0.81	1	LE	COX20		FOXRED1	0.169795	0.0150178	0.484	0.547	1	HE	FOXRED1
dataset III - combined analysis - non unique mapping									TIMMDC1	0.306526	0.068672	0.656	0.66	1	HE	TIMMDC1
	p.value	avg_logFC	pct.1	pct.2	FDR	cluster	gene		SDHAF4	0.721299	0.0124761	0.323	0.274	1	HE	SDHAF4
UQCC1	0.00238089	0.02928	0.429	0.595	0.0809504	HE	UQCC1		dataset III - unique mapping
NDUFAF7	0.00301171	0.0116488	0.312	0.473	0.102398	HE	NDUFAF7			p.value	avg_logFC	pct.1	pct.2	FDR	cluster	gene
COA3	0.00436919	0.154114	0.987	1	0.148552	HE	COA3		NDUFAF6	0.0157065	0.0675458	0.506	0.293	0.549728	LE	NDUFAF6
NDUFAF3	0.00483082	0.046387	0.779	0.905	0.164248	HE	NDUFAF3		COA5	0.0225271	0.0414491	0.788	0.671	0.788447	LE	COA5
NDUFAF2	0.00502627	0.0138656	0.727	0.838	0.170893	HE	NDUFAF2		COX10	0.0858505	0.0328988	0.341	0.171	1	LE	COX10
SDHAF4	0.00512686	0.0113198	0.455	0.338	0.174313	HE	SDHAF4		COX19	0.164019	0.0308463	0.435	0.305	1	LE	COX19
COA1	0.00635714	0.0380881	0.636	0.784	0.216143	HE	COA1		TIMMDC1	0.567743	0.0261903	0.776	0.683	1	LE	TIMMDC1
COX11	0.0162023	0.057949	0.935	0.959	0.550877	HE	COX11		SDHAF2	0.610166	0.00188694	0.706	0.634	1	LE	SDHAF2
UQCC2	0.0256768	0.103184	0.987	0.973	0.873011	HE	UQCC2		NUBPL	0.639932	0.0135743	0.435	0.341	1	LE	NUBPL
COA4	0.0441184	0.0316857	0.623	0.689	1	HE	COA4		NDUFAF4	0.70134	0.0112817	0.494	0.402	1	LE	NDUFAF4
ATPAF2	0.0740948	0.0331409	0.299	0.297	1	HE	ATPAF2		COA6	0.745743	0.00755649	0.553	0.476	1	LE	COA6
COX17	0.0752356	0.0332483	0.974	1	1	HE	COX17		SCO1	0.000192047	0.0060495	0.232	0.424	0.00672165	HE	SCO1
TMEM126B	0.0946599	0.04732	0.74	0.811	1	HE	TMEM126B		UQCC2	0.000378243	0.173216	1	0.965	0.0132385	HE	UQCC2
SURF1	0.234723	0.0137943	0.649	0.676	1	HE	SURF1		NDUFAF7	0.00160038	0.0091824	0.329	0.506	0.0560135	HE	NDUFAF7
NDUFAF1	0.371715	0.0191532	0.351	0.405	1	HE	NDUFAF1		COA3	0.00233727	0.196258	0.988	0.988	0.0818043	HE	COA3
NDUFAF5	0.399441	0.00742767	0.286	0.324	1	HE	NDUFAF5		COX17	0.00268366	0.0666642	0.976	1	0.0939281	HE	COX17
ATPAF1	0.454838	0.0192703	0.429	0.5	1	HE	ATPAF1		COA1	0.0037394	0.0404261	0.634	0.788	0.130879	HE	COA1
COX18	0.631334	0.00436493	0.26	0.284	1	HE	COX18		UQCC1	0.00604405	0.0414077	0.439	0.576	0.211542	HE	UQCC1
COX15	0.665825	0.0648918	0.597	0.595	1	HE	COX15		COX11	0.00765663	0.0880961	0.927	0.953	0.267982	HE	COX11
FOXRED1	0.721156	0.00418266	0.468	0.473	1	HE	FOXRED1		NDUFAF3	0.00849035	0.0564236	0.768	0.882	0.297162	HE	NDUFAF3
SDHAF3	0.785905	0.0185867	0.468	0.432	1	HE	SDHAF3		ATPAF2	0.0125394	0.054539	0.305	0.294	0.438881	HE	ATPAF2
COX14	0.843441	0.0108625	0.935	0.905	1	HE	COX14		UQCC3	0.0128312	0.0141559	0.39	0.494	0.449093	HE	UQCC3
SCO1	0.00603933	0.00218098	0.405	0.234	0.205337	LE	SCO1		COA4	0.0137126	0.0459142	0.634	0.694	0.47994	HE	COA4
COA5	0.00875299	0.0348236	0.77	0.688	0.297602	LE	COA5		NDUFAF2	0.0161543	0.0220975	0.732	0.812	0.565402	HE	NDUFAF2
NDUFAF6	0.0229535	0.0530378	0.486	0.299	0.780417	LE	NDUFAF6		SDHAF4	0.0241598	0.0129739	0.451	0.376	0.845592	HE	SDHAF4
UQCC3	0.067865	0.000618461	0.5	0.364	1	LE	UQCC3		TMEM126B	0.0510915	0.0693243	0.768	0.835	1	HE	TMEM126B
COX19	0.0911739	0.0250072	0.459	0.286	1	LE	COX19		NDUFAF1	0.124777	0.0298964	0.354	0.435	1	HE	NDUFAF1
NDUFAF4	0.299507	0.0201678	0.514	0.377	1	LE	NDUFAF4		NDUFAF5	0.164675	0.00932795	0.256	0.318	1	HE	NDUFAF5
NUBPL	0.402511	0.0147277	0.446	0.312	1	LE	NUBPL		ATPAF1	0.253282	0.041198	0.463	0.518	1	HE	ATPAF1
COA6	0.432216	0.00530318	0.554	0.429	1	LE	COA6		BCS1L	0.287641	0.0114224	0.256	0.318	1	HE	BCS1L
SDHAF2	0.5162	0.00214101	0.716	0.623	1	LE	SDHAF2		COX15	0.431467	0.0687356	0.585	0.635	1	HE	COX15
TIMMDC1	0.72283	0.0369641	0.77	0.688	1	LE	TIMMDC1		COX18	0.472747	0.00861938	0.256	0.282	1	HE	COX18
BCS1L	0.854818	0.00207184	0.297	0.247	1	LE	BCS1L		SURF1	0.483362	0.0120483	0.659	0.694	1	HE	SURF1
COX20	0.961507	0.0084999	0.838	0.857	1	LE	COX20		FOXRED1	0.549153	0.0205471	0.5	0.471	1	HE	FOXRED1
									COX20	0.601685	0.0287327	0.878	0.847	1	HE	COX20
									COX14	0.732695	0.0236652	0.927	0.906	1	HE	COX14
									SDHAF3	0.883378	0.0190957	0.463	0.435	1	HE	SDHAF3
dataset IV combined analysis (all donors): assigned in yellow are consistent genes across all individuals (also significant in each individual analysed)
p_val	avg_logFC	pct.1	pct.2	p_val_adj	cluster	gene
2.02216e-10	0.314947	1	0.993	5.45983e-09	HE	COX17
1.03729e-06	0.327909	0.829	0.8	1.40034e-05	HE	TIMMDC1
8.92065e-06	0.299357	0.848	0.671	8.02858e-05	HE	ATPAF1
2.98279e-05	0.317655	0.726	0.607	0.000178079	HE	COX14
3.29777e-05	0.301845	0.841	0.757	0.000178079	HE	COA3
0.000399761	0.239986	0.878	0.807	0.00179892	HE	TMEM126B
0.00069524	0.244436	0.598	0.457	0.00268164	HE	NDUFAF2
0.00131508	0.210285	0.787	0.614	0.00421803	HE	COA1
0.00140601	0.21038	0.854	0.736	0.00421803	HE	NDUFAF3
0.00227357	0.155891	0.348	0.171	0.00613865	HE	ECSIT
0.00325273	0.187649	0.64	0.493	0.00722145	HE	COX15
0.00345801	0.174758	0.5	0.393	0.00722145	HE	NDUFAF4
0.00351817	0.194217	0.537	0.343	0.00722145	HE	COA4
0.00374446	0.170051	0.341	0.2	0.00722145	HE	SDHAF4
0.00406042	0.152342	0.262	0.129	0.00730876	HE	COX10
0.00852565	0.159272	0.409	0.286	0.014387	HE	BCS1L
0.0102522	0.159311	0.433	0.314	0.0159772	HE	SDHAF3
0.0106515	0.172183	0.372	0.25	0.0159772	HE	COA7
0.0150108	0.147712	0.415	0.257	0.0212792	HE	COA6
0.0157624	0.162489	0.421	0.329	0.0212792	HE	NDUFAF7
0.0203078	0.150964	0.671	0.593	0.0261101	HE	COA5
0.0227704	0.153807	0.872	0.814	0.0279455	HE	COX11
0.0241575	0.14648	0.53	0.486	0.0283588	HE	SCO1
0.0262744	0.11144	0.268	0.193	0.0295587	HE	FOXRED1
0.040364	0.138347	0.579	0.507	0.0435931	HE	SDHAF2
0.0449168	0.128273	0.445	0.371	0.0466444	HE	NDUFAF1
0.046867	0.124263	0.384	0.279	0.046867	HE	ATPAF2

## Sheet: Whole genome
Whole genome markers per dataset
Dataset I combined analysis (all donors from Dataset I): highlighted in yellow are consistent genes across individuals (also significant in each individual analysed)													dataset I combined analysis- using 10% mtDNA reads threshold (all donors from dataset I): assigned in yellow are consistent genes across individuals (also significant in each individual analysed)
	p.value	avg_logFC	pct.1	pct.2	FDR	cluster	gene						p.value	avg_logFC	pct.1	pct.2	FDR	cluster	gene
MT.ND3	4.86136e-204	0.918051	1	1	1.46716e-200	HE	MT.ND3						3.74624e-83	1.67099	1	1	9.41917e-79	HE	MT.CO3
MT.ND1	2.81639e-201	0.8108	1	1	8.49987e-198	HE	MT.ND1						5.35631e-61	1.42108	1	1	1.34674e-56	HE	MT.ND1
MT.CYB	5.07419e-198	0.825363	1	1	1.53139e-194	HE	MT.CYB						3.64221e-60	1.47324	1	1	9.15762e-56	HE	MT.CYB
MT.CO2	1.0252e-192	0.82844	1	1	3.09407e-189	HE	MT.CO2						3.12036e-59	1.49536	1	1	7.84552e-55	HE	MT.CO2
MT.ATP6	7.84357e-189	0.8862	1	1	2.36719e-185	HE	MT.ATP6						1.42406e-55	1.4278	1	1	3.58051e-51	HE	MT.ATP6
MT.CO3	4.10658e-182	0.838163	1	1	1.23937e-178	HE	MT.CO3						2.0997e-45	1.37675	1	1	5.27929e-41	HE	MT.ND3
MT.ND4	4.15297e-141	0.745603	1	1	1.25337e-137	HE	MT.ND4						9.70547e-44	1.36332	1	1	2.44025e-39	HE	MT.ND2
MT.ND2	1.15209e-109	0.749366	1	1	3.477e-106	HE	MT.ND2						3.14284e-40	1.26315	1	1	7.90204e-36	HE	MT.ND4
MT.CO1	7.40157e-105	0.717036	1	1	2.23379e-101	HE	MT.CO1						1.60794e-27	1.21469	1	1	4.04284e-23	HE	MT.CO1
MT.ND5	6.52978e-72	0.674397	1	0.985	1.97069e-68	HE	MT.ND5						1.5781e-18	0.994834	0.936	0.495	3.96781e-14	HE	MT.ATP8
SERF2	1.53882e-68	0.611259	0.998	0.987	4.64416e-65	HE	SERF2						4.01368e-18	0.996664	0.989	0.769	1.00916e-13	HE	MT.ND5
MT.ATP8	1.17547e-60	0.734009	0.99	0.913	3.54756e-57	HE	MT.ATP8						1.20638e-17	0.565998	0.989	1	3.0332e-13	HE	RPS11
MT.ND4L	1.32365e-56	0.642764	0.966	0.753	3.99476e-53	HE	MT.ND4L						4.06579e-17	1.03014	0.926	0.582	1.02226e-12	HE	VEGFA
INS	4.41827e-55	0.579136	1	1	1.33343e-51	HE	INS						1.23369e-16	0.774776	1	0.967	3.10186e-12	HE	PCSK1N
CD63	5.95174e-50	0.570742	0.995	0.967	1.79624e-46	HE	CD63						1.60773e-16	0.581168	1	1	4.04232e-12	HE	RPL18
ATP5E	8.50979e-49	0.546098	0.993	0.926	2.56825e-45	HE	ATP5E						1.62053e-16	0.52555	1	1	4.07449e-12	HE	RPS28
COX8A	2.9263e-48	0.522464	0.988	0.908	8.83158e-45	HE	COX8A						2.40041e-16	0.642092	1	1	6.03534e-12	HE	RPS9
PEMT	3.52619e-46	0.644465	0.983	0.872	1.06421e-42	HE	PEMT						2.19657e-15	0.55925	1	0.989	5.52283e-11	HE	RPL7A
TUBA1B	9.62999e-45	0.583916	0.995	0.949	2.90633e-41	HE	TUBA1B						3.75415e-15	0.687482	0.83	0.308	9.43906e-11	HE	MT.ND4L
UBA52	1.0156e-41	0.480994	0.998	0.952	3.06509e-38	HE	UBA52						4.30385e-15	0.485845	1	1	1.08212e-10	HE	RPL37A
UCHL1	3.89063e-39	0.606757	0.983	0.893	1.17419e-35	HE	UCHL1						8.39373e-15	0.555101	0.989	1	2.11044e-10	HE	RPS14
PCSK1N	9.37553e-38	0.515502	1	0.995	2.82953e-34	HE	PCSK1N						1.03807e-14	0.557564	1	0.978	2.61001e-10	HE	RPL28
HINT1	1.6477e-37	0.507951	0.975	0.89	4.97275e-34	HE	HINT1						2.86187e-14	0.497668	1	1	7.19561e-10	HE	RPL13
COX7C	4.75314e-37	0.456112	0.983	0.954	1.4345e-33	HE	COX7C						4.21658e-14	0.52941	0.989	1	1.06017e-09	HE	RPL27A
CPE	4.05455e-36	0.515181	1	0.997	1.22366e-32	HE	CPE						4.49997e-14	0.580592	0.968	1	1.13143e-09	HE	FAU
FAU	4.51589e-36	0.443208	1	0.974	1.3629e-32	HE	FAU						6.79355e-14	0.760996	1	0.846	1.7081e-09	HE	PSAP
POLR2L	1.3239e-35	0.489826	0.892	0.661	3.99553e-32	HE	POLR2L						1.0679e-13	0.596064	1	1	2.68501e-09	HE	RPL10
SSR4	1.99616e-34	0.523415	0.968	0.875	6.02442e-31	HE	SSR4						1.08728e-13	0.500528	1	1	2.73376e-09	HE	RPS27A
ROMO1	3.57567e-34	0.504087	0.89	0.696	1.07914e-30	HE	ROMO1						4.18662e-13	0.485485	1	1	1.05264e-08	HE	RPL11
ATP5L	1.35004e-33	0.462624	0.963	0.86	4.07442e-30	HE	ATP5L						5.166e-13	0.469813	1	1	1.29889e-08	HE	RPS18
RABAC1	4.50275e-33	0.515031	0.895	0.666	1.35893e-29	HE	RABAC1						7.87284e-13	1.11348	1	0.791	1.97947e-08	HE	MT.RNR1
UQCR11	4.84973e-33	0.46887	0.914	0.686	1.46365e-29	HE	UQCR11						1.03307e-12	0.473567	1	1	2.59745e-08	HE	RPL13A
ERO1B	4.87529e-33	0.664441	0.895	0.74	1.47136e-29	HE	ERO1B						1.13929e-12	1.16785	0.723	0.473	2.86451e-08	HE	ABCC8
GPX4	7.87395e-33	0.483985	0.939	0.75	2.37636e-29	HE	GPX4						1.6448e-12	0.624956	0.947	0.659	4.13552e-08	HE	PDIA3
IAPP	9.64288e-33	1.03354	0.99	0.964	2.91022e-29	HE	IAPP						1.78973e-12	0.461568	1	1	4.49993e-08	HE	RPLP1
TMEM258	1.4161e-32	0.552166	0.929	0.753	4.27379e-29	HE	TMEM258						2.50074e-12	0.458528	1	1	6.28761e-08	HE	RPL8
RNASEK	1.62104e-32	0.497495	0.993	0.952	4.8923e-29	HE	RNASEK						3.81632e-12	0.625865	0.809	0.385	9.59537e-08	HE	HM13
UBC	2.33805e-32	0.465221	0.998	0.964	7.05624e-29	HE	UBC						4.40071e-12	0.798767	0.957	0.956	1.10647e-07	HE	B2M
NLRP1	7.91495e-32	0.55973	0.953	0.776	2.38873e-28	HE	NLRP1						5.73877e-12	0.47004	0.989	1	1.4429e-07	HE	RPLP2
RAB3B	8.39806e-32	0.598097	0.917	0.735	2.53453e-28	HE	RAB3B						9.90962e-12	0.604733	0.979	0.835	2.49158e-07	HE	CST3
SNRPD2	9.73093e-32	0.459228	0.946	0.793	2.93679e-28	HE	SNRPD2						9.97964e-12	0.677927	1	0.967	2.50918e-07	HE	CPE
UBL5	2.42722e-30	0.451877	0.946	0.811	7.32535e-27	HE	UBL5						1.06238e-11	0.500826	1	1	2.67113e-07	HE	RPS17
COX4I1	2.71211e-30	0.398554	0.99	0.959	8.18514e-27	HE	COX4I1						1.27867e-11	0.582531	0.957	0.681	3.21497e-07	HE	C6orf48
TOMM7	3.05887e-30	0.407192	0.998	0.967	9.23166e-27	HE	TOMM7						1.32647e-11	0.771136	0.809	0.56	3.33514e-07	HE	LAMP1
C19orf47	3.76003e-30	0.861725	0.777	0.467	1.13478e-26	HE	C19orf47						1.63363e-11	0.519452	0.989	0.989	4.10742e-07	HE	RPL36
CST3	6.78829e-30	0.48349	0.975	0.911	2.04871e-26	HE	CST3						1.76516e-11	0.884777	0.872	0.462	4.43815e-07	HE	Metazoa-SRP
GAD2	8.57084e-30	0.745558	0.975	0.819	2.58668e-26	HE	GAD2						1.94047e-11	0.492663	1	0.978	4.87893e-07	HE	RPS16
TUBB	2.8396e-29	0.519123	0.961	0.878	8.56992e-26	HE	TUBB						2.05786e-11	0.787583	0.989	0.835	5.17409e-07	HE	HLA.A
ATP6V1G1	9.5065e-29	0.468138	0.973	0.911	2.86906e-25	HE	ATP6V1G1						2.64591e-11	0.519686	0.989	0.978	6.65261e-07	HE	RPS5
FKBP2	1.56338e-28	0.451941	0.904	0.747	4.71828e-25	HE	FKBP2						2.67382e-11	0.581699	1	1	6.7228e-07	HE	TPT1
H3F3A	1.77316e-28	0.497772	0.993	0.936	5.35141e-25	HE	H3F3A						3.32155e-11	0.451131	1	0.989	8.35138e-07	HE	RPL24
SCG5	2.78955e-28	0.443134	1	0.982	8.41888e-25	HE	SCG5						3.34124e-11	0.636759	0.809	0.484	8.40088e-07	HE	NFIC
PSMB1	5.86006e-28	0.485953	0.885	0.699	1.76857e-24	HE	PSMB1						4.73226e-11	0.63208	0.745	0.209	1.18983e-06	HE	SLC16A7
P4HB	8.84698e-28	0.464959	0.975	0.893	2.67002e-24	HE	P4HB						6.72288e-11	0.445813	1	1	1.69033e-06	HE	RPL15
MYL6	1.09355e-27	0.475246	0.978	0.906	3.30032e-24	HE	MYL6						7.11035e-11	0.499483	0.968	0.89	1.78775e-06	HE	RPS21
TMBIM6	1.10401e-27	0.461993	0.98	0.885	3.33192e-24	HE	TMBIM6						9.40677e-11	0.488437	0.989	0.967	2.36514e-06	HE	RPL38
YBX1	1.39418e-27	0.444522	0.929	0.819	4.20762e-24	HE	YBX1						1.10374e-10	0.493593	1	0.989	2.77514e-06	HE	RPS15
ATP5G3	2.58852e-27	0.464109	0.865	0.656	7.81214e-24	HE	ATP5G3						1.55059e-10	0.495405	0.989	1	3.89866e-06	HE	RPL19
TMED10	3.01537e-27	0.454327	0.944	0.852	9.10038e-24	HE	TMED10						2.02302e-10	0.678322	0.894	0.582	5.08648e-06	HE	GAS5
WDR83OS	3.25965e-27	0.41667	0.949	0.806	9.83762e-24	HE	WDR83OS						2.53391e-10	0.709754	0.777	0.615	6.37101e-06	HE	GSN
CALR	4.09851e-27	0.489776	0.973	0.885	1.23693e-23	HE	CALR						3.23724e-10	0.589142	0.957	0.879	8.1394e-06	HE	ATP6V1G1
DPM3	4.70414e-27	0.457744	0.738	0.454	1.41971e-23	HE	DPM3						3.41791e-10	0.480388	0.989	0.956	8.59366e-06	HE	RPL27
PPP1R1A	5.66881e-27	0.744942	0.912	0.712	1.71085e-23	HE	PPP1R1A						3.64056e-10	0.427563	1	0.989	9.15347e-06	HE	RPL37
PDIA3	1.96227e-26	0.472507	0.953	0.837	5.92212e-23	HE	PDIA3						4.03554e-10	0.77462	0.968	0.791	1.01466e-05	HE	PTPRN
STX1A	2.89821e-26	0.599016	0.801	0.628	8.74681e-23	HE	STX1A						4.11092e-10	0.559472	0.947	0.791	1.03361e-05	HE	SPINT2
OST4	6.30732e-26	0.436981	0.924	0.768	1.90355e-22	HE	OST4						4.48753e-10	0.447072	0.989	1	1.1283e-05	HE	RPL32
SRP14	6.93264e-26	0.479728	0.971	0.824	2.09227e-22	HE	SRP14						4.95908e-10	0.519957	0.989	0.978	1.24686e-05	HE	RPL18A
OAZ1	8.43216e-26	0.393938	0.995	0.957	2.54483e-22	HE	OAZ1						5.23254e-10	0.567518	0.638	0.22	1.31562e-05	HE	CYSLTR1
EEF1B2	1.39267e-25	0.421601	0.971	0.934	4.20306e-22	HE	EEF1B2						5.6157e-10	0.535801	0.702	0.363	1.41195e-05	HE	SEC63
COX17	1.70205e-25	0.443543	0.909	0.735	5.1368e-22	HE	COX17						5.63941e-10	0.681069	0.947	0.813	1.41792e-05	HE	PAM
COX7A2	2.25747e-25	0.438171	0.961	0.878	6.81304e-22	HE	COX7A2						5.9249e-10	0.507119	0.979	0.967	1.4897e-05	HE	RPL10A
USMG5	3.54094e-25	0.440651	0.797	0.543	1.06866e-21	HE	USMG5						6.03685e-10	0.568339	0.968	0.934	1.51785e-05	HE	CD63
CHCHD2	5.36272e-25	0.427975	0.995	0.901	1.61847e-21	HE	CHCHD2						6.41458e-10	0.422437	1	0.989	1.61282e-05	HE	RPS27
CALM1	8.73692e-25	0.442764	0.978	0.908	2.6368e-21	HE	CALM1						7.63853e-10	0.51118	0.957	0.901	1.92056e-05	HE	CIRBP
ATP5D	9.17993e-25	0.406508	0.868	0.684	2.7705e-21	HE	ATP5D						9.04831e-10	0.555938	1	0.956	2.27502e-05	HE	UBC
TCEB2	9.35286e-25	0.412935	0.819	0.559	2.82269e-21	HE	TCEB2						1.1142e-09	0.437968	1	0.967	2.80142e-05	HE	RPL35A
NDUFB2	9.52464e-25	0.421129	0.801	0.528	2.87454e-21	HE	NDUFB2						1.1192e-09	0.587354	0.894	0.659	2.81401e-05	HE	EDF1
PSMB4	2.48117e-24	0.407546	0.858	0.584	7.48816e-21	HE	PSMB4						1.12556e-09	0.46252	1	1	2.83e-05	HE	EEF1A1
UQCRQ	2.78266e-24	0.421479	0.9	0.679	8.39807e-21	HE	UQCRQ						1.14648e-09	0.416426	1	1	2.88259e-05	HE	RPS8
PEBP1	3.59912e-24	0.429373	0.985	0.949	1.08621e-20	HE	PEBP1						1.20846e-09	0.605939	0.851	0.582	3.03844e-05	HE	ATP1A1
ATP5B	3.77932e-24	0.404375	0.88	0.699	1.1406e-20	HE	ATP5B						1.25797e-09	0.401323	1	1	3.16291e-05	HE	RPS29
SPINT2	4.19478e-24	0.433337	0.971	0.901	1.26599e-20	HE	SPINT2						1.29295e-09	0.612703	0.872	0.549	3.25087e-05	HE	PLD3
ATP6V0B	9.83078e-24	0.444103	0.895	0.76	2.96693e-20	HE	ATP6V0B						1.38517e-09	0.598041	0.511	0.143	3.48274e-05	HE	FLNB
GNB1	9.85724e-24	0.425469	0.895	0.73	2.97492e-20	HE	GNB1						1.39858e-09	0.564381	0.755	0.44	3.51644e-05	HE	SEC61A1
PAM	1.18765e-23	0.51364	0.98	0.921	3.58433e-20	HE	PAM						1.89175e-09	0.582972	0.968	0.912	4.75643e-05	HE	H3F3A
TMED3	1.23488e-23	0.457818	0.929	0.798	3.72686e-20	HE	TMED3						1.90859e-09	0.770411	0.851	0.495	4.79876e-05	HE	C1QL1
NDUFB4	1.60462e-23	0.467299	0.892	0.707	4.84273e-20	HE	NDUFB4						2.1535e-09	0.564616	0.819	0.626	5.41456e-05	HE	HNRNPK
EEF1A2	2.12782e-23	0.426108	0.975	0.885	6.42177e-20	HE	EEF1A2						2.48855e-09	0.67222	0.83	0.56	6.25697e-05	HE	ATP6AP1
CD99	2.91163e-23	0.45099	0.995	0.959	8.78731e-20	HE	CD99						2.68476e-09	0.66544	0.926	0.495	6.7503e-05	HE	KIAA1324
PPIA	2.91553e-23	0.399177	0.963	0.89	8.79908e-20	HE	PPIA						3.36538e-09	0.410149	0.989	1	8.46158e-05	HE	RPL34
PARK7	3.6394e-23	0.409434	0.907	0.717	1.09837e-19	HE	PARK7						3.43518e-09	0.56956	0.681	0.297	8.63708e-05	HE	HYOU1
COX6A1	3.90632e-23	0.406173	0.912	0.747	1.17893e-19	HE	COX6A1						3.44136e-09	0.69493	0.745	0.352	8.65262e-05	HE	SLC3A2
CFL1	4.22449e-23	0.400561	0.949	0.791	1.27495e-19	HE	CFL1						3.4722e-09	0.700278	0.862	0.527	8.73014e-05	HE	DDR1
RACK1	5.13855e-23	0.335648	0.998	0.982	1.55081e-19	HE	RACK1						6.00729e-09	0.467563	0.979	0.923	0.000151041	HE	RPL22
SLC25A39	6.08877e-23	0.451928	0.73	0.5	1.83759e-19	HE	SLC25A39						6.25827e-09	0.476335	0.979	0.945	0.000157352	HE	RNASEK
SCGN	6.36055e-23	0.576845	0.956	0.872	1.91961e-19	HE	SCGN						6.55371e-09	0.645897	0.67	0.242	0.00016478	HE	WSB1
GUK1	6.95222e-23	0.390278	0.909	0.783	2.09818e-19	HE	GUK1						6.58534e-09	0.633865	0.734	0.341	0.000165575	HE	APLP1
C14orf2	1.28101e-22	0.414823	0.833	0.625	3.86608e-19	HE	C14orf2						6.66182e-09	0.552903	0.904	0.846	0.000167498	HE	P4HB
NDUFB8	2.38343e-22	0.402836	0.85	0.615	7.19319e-19	HE	NDUFB8						6.85316e-09	1.22564	1	0.714	0.000172309	HE	MALAT1
NDUFS5	2.58288e-22	0.406083	0.88	0.712	7.79512e-19	HE	NDUFS5						7.5165e-09	0.538753	0.691	0.33	0.000188987	HE	KIF1A
SEC11C	2.60898e-22	0.49088	0.882	0.696	7.8739e-19	HE	SEC11C						7.77606e-09	0.592035	0.883	0.582	0.000195514	HE	CANX
TMA7	2.86662e-22	0.388761	0.951	0.773	8.65145e-19	HE	TMA7						8.97589e-09	0.55226	0.84	0.505	0.000225681	HE	SEZ6L2
NDUFS6	3.14324e-22	0.439155	0.721	0.482	9.48631e-19	HE	NDUFS6						9.94991e-09	0.559194	0.883	0.571	0.000250171	HE	ATP6V0B
MGST3	4.06738e-22	0.433582	0.767	0.531	1.22754e-18	HE	MGST3						1.03383e-08	0.634325	0.83	0.495	0.000259935	HE	ACTN4
ATP6V1E1	4.1305e-22	0.410647	0.855	0.635	1.24659e-18	HE	ATP6V1E1						1.12678e-08	0.543441	0.638	0.242	0.000283306	HE	TM9SF2
SNU13	4.73719e-22	0.426721	0.865	0.653	1.42968e-18	HE	SNU13						1.24107e-08	0.464348	1	0.945	0.000312043	HE	RACK1
NDUFA1	4.79929e-22	0.40267	0.87	0.656	1.44843e-18	HE	NDUFA1						1.55672e-08	0.410399	1	0.945	0.000391405	HE	RPS10
MAGED2	4.97576e-22	0.438413	0.794	0.546	1.50168e-18	HE	MAGED2						1.69904e-08	0.443109	0.936	0.736	0.000427191	HE	BTF3
SGK3	5.72484e-22	0.810674	0.743	0.536	1.72776e-18	HE	SGK3						1.8412e-08	0.516743	1	1	0.000462934	HE	INS
ANAPC11	5.80099e-22	0.395613	0.816	0.569	1.75074e-18	HE	ANAPC11						1.84499e-08	0.459522	0.521	0.165	0.000463885	HE	FURIN
ATP5G1	5.98647e-22	0.412917	0.752	0.441	1.80672e-18	HE	ATP5G1						2.47555e-08	0.502931	0.957	0.835	0.000622427	HE	CALR
SNRPN	8.06897e-22	0.407924	0.951	0.875	2.43521e-18	HE	SNRPN						2.76844e-08	0.513585	0.904	0.582	0.000696069	HE	PDIA6
GNG4	1.80969e-21	0.509039	0.877	0.702	5.46165e-18	HE	GNG4						2.78494e-08	0.413667	1	0.923	0.000700217	HE	COX4I1
COX6C	2.44716e-21	0.386	0.919	0.717	7.38553e-18	HE	COX6C						3.02241e-08	0.504585	0.862	0.648	0.000759925	HE	C1orf43
SPCS1	2.52336e-21	0.422537	0.85	0.656	7.61549e-18	HE	SPCS1						3.05559e-08	0.925187	1	0.934	0.000768268	HE	MT.RNR2
C19orf53	4.04539e-21	0.40961	0.858	0.681	1.2209e-17	HE	C19orf53						3.07577e-08	0.396233	0.989	1	0.000773341	HE	RPS15A
EDF1	5.00582e-21	0.40054	0.904	0.74	1.51076e-17	HE	EDF1						3.27321e-08	0.509985	0.915	0.681	0.000822983	HE	TMED10
EIF5A	5.27725e-21	0.397922	0.824	0.551	1.59267e-17	HE	EIF5A						3.64862e-08	0.423132	0.989	0.978	0.000917372	HE	RPL35
PTPRN	5.53718e-21	0.490642	0.988	0.923	1.67112e-17	HE	PTPRN						4.44198e-08	0.463102	0.67	0.462	0.00111685	HE	GOLGA2
SAMD11	5.65372e-21	0.519935	0.873	0.742	1.70629e-17	HE	SAMD11						4.47873e-08	0.888566	0.979	0.912	0.00112609	HE	CHGA
HSD17B12	5.8676e-21	0.528263	0.75	0.528	1.77084e-17	HE	HSD17B12						4.54229e-08	0.461184	0.968	0.89	0.00114207	HE	ARF1
ATP5G2	6.23398e-21	0.358396	0.988	0.931	1.88142e-17	HE	ATP5G2						5.05109e-08	0.411788	0.957	0.989	0.00127	HE	COX7C
HADH	6.33708e-21	0.490899	0.907	0.804	1.91253e-17	HE	HADH						5.14119e-08	0.496693	0.947	0.802	0.00129265	HE	SSR4
NDUFC2	7.762e-21	0.430884	0.713	0.48	2.34257e-17	HE	NDUFC2						5.22291e-08	0.470668	1	0.945	0.0013132	HE	EEF1B2
PSMB5	8.46445e-21	0.400418	0.828	0.651	2.55457e-17	HE	PSMB5						5.30174e-08	0.447138	0.989	0.967	0.00133302	HE	EEF2
ARPC3	9.12236e-21	0.383792	0.897	0.742	2.75313e-17	HE	ARPC3						5.64915e-08	0.430534	0.532	0.165	0.00142037	HE	RNF145
COX5A	9.20026e-21	0.396886	0.752	0.477	2.77664e-17	HE	COX5A						6.27044e-08	0.380696	1	1	0.00157658	HE	RPS7
SLIRP	9.53938e-21	0.390562	0.725	0.508	2.87898e-17	HE	SLIRP						6.77824e-08	0.414548	0.989	1	0.00170425	HE	RPS12
GNAS	9.99455e-21	0.440444	1	0.997	3.01635e-17	HE	GNAS						6.91557e-08	0.480249	0.936	0.67	0.00173878	HE	SNHG5
ATP5I	1.12404e-20	0.392661	0.811	0.579	3.39235e-17	HE	ATP5I						6.92409e-08	0.535086	0.702	0.396	0.00174092	HE	ORC4
CSTB	1.12539e-20	0.425408	0.826	0.666	3.39644e-17	HE	CSTB						7.26467e-08	0.658885	0.872	0.692	0.00182656	HE	PCSK1
ITM2B	1.17265e-20	0.468861	0.966	0.862	3.53907e-17	HE	ITM2B						7.59256e-08	0.481018	0.979	0.934	0.001909	HE	RPS26
ATPIF1	1.46265e-20	0.42705	0.838	0.638	4.41429e-17	HE	ATPIF1						7.92029e-08	0.414519	0.989	1	0.0019914	HE	RPL14
ARF1	1.48213e-20	0.370149	0.966	0.908	4.47306e-17	HE	ARF1						8.46427e-08	0.891824	0.883	0.791	0.00212817	HE	VGF
GAPDH	1.51031e-20	0.561529	1	0.992	4.55812e-17	HE	GAPDH						8.69559e-08	0.358295	0.989	1	0.00218633	HE	RPL23A
BSG	3.2934e-20	0.397874	0.882	0.737	9.93949e-17	HE	BSG						9.29007e-08	0.5315	0.723	0.495	0.0023358	HE	EI24
SRPRA	4.40935e-20	0.408292	0.787	0.592	1.33074e-16	HE	SRPRA						9.32636e-08	0.482896	1	1	0.00234493	HE	EIF1
NDUFA2	5.34333e-20	0.380685	0.76	0.495	1.61262e-16	HE	NDUFA2						9.44367e-08	0.430188	0.989	0.989	0.00237442	HE	RPL4
EEF1A1	5.53866e-20	0.325278	1	1	1.67157e-16	HE	EEF1A1						9.54384e-08	0.457371	0.649	0.286	0.00239961	HE	MGAT1
NDUFA13	5.6118e-20	0.392604	0.826	0.599	1.69364e-16	HE	NDUFA13						9.81705e-08	0.456331	0.819	0.44	0.0024683	HE	SND1
NDUFB11	8.36106e-20	0.399552	0.799	0.615	2.52337e-16	HE	NDUFB11						1.00544e-07	0.50138	0.638	0.308	0.00252798	HE	SRRM2
PRDX2	9.16826e-20	0.413718	0.787	0.592	2.76698e-16	HE	PRDX2						1.06021e-07	0.534182	0.553	0.231	0.0026657	HE	IQGAP1
ATP6AP1	9.22358e-20	0.416481	0.897	0.816	2.78368e-16	HE	ATP6AP1						1.12741e-07	0.542929	0.766	0.385	0.00283466	HE	SRPRA
SNHG6	1.01515e-19	0.387528	0.882	0.668	3.06372e-16	HE	SNHG6						1.16328e-07	0.451999	0.979	0.934	0.00292483	HE	RPL29
VCP	1.10992e-19	0.37403	0.838	0.615	3.34973e-16	HE	VCP						1.2267e-07	0.454663	0.904	0.857	0.0030843	HE	VAMP2
PSMA7	1.31831e-19	0.417883	0.743	0.48	3.97865e-16	HE	PSMA7						1.2707e-07	0.650728	0.67	0.33	0.00319493	HE	INSM1
HSP90B1	1.49204e-19	0.587196	0.961	0.829	4.50299e-16	HE	HSP90B1						1.31056e-07	0.384864	0.989	1	0.00329515	HE	RPS3
NDUFC1	1.54993e-19	0.397753	0.674	0.434	4.6777e-16	HE	NDUFC1						1.31164e-07	0.797734	0.926	0.813	0.00329787	HE	SCG2
CHPF	1.73745e-19	0.412333	0.762	0.536	5.24362e-16	HE	CHPF						1.38365e-07	0.542929	0.436	0.154	0.00347891	HE	VWA1
ATP5J	1.75479e-19	0.399873	0.703	0.48	5.29596e-16	HE	ATP5J						1.48988e-07	0.508243	0.809	0.637	0.003746	HE	CHMP4B
SLC25A3	2.36651e-19	0.37602	0.873	0.648	7.14212e-16	HE	SLC25A3						1.49183e-07	0.447854	0.681	0.363	0.0037509	HE	RNF10
ADCYAP1	2.53234e-19	0.778276	0.904	0.686	7.64261e-16	HE	ADCYAP1						1.53006e-07	0.370265	0.989	0.989	0.00384704	HE	RPL26
KDELR1	2.78628e-19	0.355813	0.961	0.86	8.40899e-16	HE	KDELR1						1.57209e-07	0.482464	0.394	0.077	0.00395271	HE	KDM2A
SMPD1	2.81932e-19	0.388391	0.779	0.579	8.50871e-16	HE	SMPD1						1.59815e-07	0.366442	0.989	1	0.00401822	HE	RPL31
HM13	3.12854e-19	0.37569	0.765	0.561	9.44192e-16	HE	HM13						1.66196e-07	0.472348	1	0.967	0.00417868	HE	HSP90AB1
CAPZB	3.70783e-19	0.387048	0.784	0.541	1.11902e-15	HE	CAPZB						1.78702e-07	0.570004	0.862	0.758	0.0044931	HE	TMEM59
CNP	3.84939e-19	0.477436	0.797	0.594	1.16175e-15	HE	CNP						2.14611e-07	0.496824	0.755	0.484	0.00539596	HE	ITGB1
C1orf122	3.86272e-19	0.39008	0.792	0.546	1.16577e-15	HE	C1orf122						2.32492e-07	0.486943	0.83	0.418	0.00584555	HE	LMAN2
ATP1A1	3.951e-19	0.392792	0.919	0.768	1.19241e-15	HE	ATP1A1						2.40009e-07	0.480586	0.777	0.582	0.00603455	HE	SPCS1
MDH2	4.38654e-19	0.434391	0.88	0.707	1.32386e-15	HE	MDH2						2.45309e-07	0.627567	1	1	0.0061678	HE	FTH1
COX6B1	4.53481e-19	0.36546	0.792	0.599	1.36861e-15	HE	COX6B1						2.50285e-07	0.502488	0.702	0.495	0.00629291	HE	LMAN1
TMEM208	4.73496e-19	0.38055	0.85	0.617	1.42901e-15	HE	TMEM208						2.5335e-07	0.550317	0.777	0.451	0.00636998	HE	CD59
CUTA	4.8011e-19	0.413843	0.853	0.656	1.44897e-15	HE	CUTA						2.60494e-07	0.421435	0.957	0.868	0.0065496	HE	ATP5L
PSMD8	5.06323e-19	0.355058	0.853	0.689	1.52808e-15	HE	PSMD8						2.84313e-07	0.368931	0.989	1	0.00714848	HE	RPL17
CLDN7	5.31319e-19	0.396231	0.779	0.617	1.60352e-15	HE	CLDN7						2.93331e-07	0.415039	0.447	0.099	0.00737522	HE	MACF1
TTR	7.11914e-19	0.634703	0.966	0.87	2.14856e-15	HE	TTR						2.96093e-07	0.409083	0.989	0.967	0.00744466	HE	RPSA
YWHAH	7.47368e-19	0.44171	0.828	0.651	2.25556e-15	HE	YWHAH						2.983e-07	1.67821	0.606	0.681	0.00750014	HE	REG1A
TPT1	8.11049e-19	0.350976	1	0.997	2.44775e-15	HE	TPT1						3.00163e-07	0.596534	0.755	0.484	0.007547	HE	GRN
NUCB2	8.24902e-19	0.456326	0.762	0.543	2.48956e-15	HE	NUCB2						3.00698e-07	0.366542	0.989	1	0.00756046	HE	RPS23
ANXA7	8.6045e-19	0.360921	0.755	0.536	2.59684e-15	HE	ANXA7						3.14346e-07	1.21068	0.766	0.582	0.00790359	HE	C10orf10
TXN	8.70803e-19	0.407951	0.789	0.561	2.62808e-15	HE	TXN						3.15926e-07	0.439759	0.915	0.802	0.00794333	HE	KDELR1
SSR1	8.99967e-19	0.407307	0.792	0.589	2.7161e-15	HE	SSR1						3.35899e-07	0.443647	0.553	0.297	0.0084455	HE	CHD4
TUBA4A	9.74492e-19	0.390433	0.588	0.344	2.94102e-15	HE	TUBA4A						3.7406e-07	0.432556	0.585	0.308	0.009405	HE	YIPF2
PFDN5	1.11858e-18	0.357812	0.904	0.732	3.37586e-15	HE	PFDN5						3.74475e-07	0.499444	0.702	0.341	0.00941542	HE	MTDH
HLA.C	1.13501e-18	0.384848	0.934	0.798	3.42546e-15	HE	HLA.C						3.87422e-07	0.508035	0.521	0.143	0.00974094	HE	SREBF1
COPZ1	1.87572e-18	0.381466	0.875	0.676	5.66091e-15	HE	COPZ1						3.93691e-07	0.469657	0.702	0.319	0.00989858	HE	TMEM30A
COX5B	1.92142e-18	0.376534	0.841	0.602	5.79886e-15	HE	COX5B						4.13395e-07	0.454929	0.862	0.648	0.010394	HE	FKBP2
POMP	2.30327e-18	0.389052	0.733	0.538	6.95128e-15	HE	POMP						4.24443e-07	0.500863	0.606	0.319	0.0106718	HE	SLC22A17
DAP	2.41412e-18	0.363826	0.89	0.704	7.28582e-15	HE	DAP						4.45453e-07	0.460942	0.809	0.615	0.0112	HE	BSG
BCAP31	2.96437e-18	0.372584	0.767	0.531	8.94646e-15	HE	BCAP31						4.49391e-07	0.539015	0.851	0.473	0.0112991	HE	SERINC1
HDLBP	4.33885e-18	0.387362	0.88	0.765	1.30947e-14	HE	HDLBP						4.80031e-07	0.465403	0.713	0.44	0.0120694	HE	C1orf122
COPE	5.04328e-18	0.37607	0.76	0.531	1.52206e-14	HE	COPE						4.80128e-07	0.44542	0.532	0.132	0.0120718	HE	AKAP9
SEC61A1	5.06827e-18	0.367625	0.787	0.554	1.5296e-14	HE	SEC61A1						4.93294e-07	0.437568	0.723	0.352	0.0124029	HE	WASF2
YIF1A	5.27879e-18	0.388469	0.757	0.515	1.59314e-14	HE	YIF1A						4.99141e-07	0.479459	0.809	0.571	0.0125499	HE	TOMM20
GSN	5.32139e-18	0.466374	0.855	0.714	1.606e-14	HE	GSN						5.47361e-07	0.375478	1	1	0.0137623	HE	RPL3
JTB	5.44899e-18	0.377821	0.792	0.605	1.6445e-14	HE	JTB						5.55676e-07	0.402695	1	1	0.0139714	HE	RPS4X
EIF4A1	5.76632e-18	0.382664	0.882	0.633	1.74028e-14	HE	EIF4A1						5.5622e-07	0.430188	0.596	0.264	0.013985	HE	HNRNPM
CNIH2	6.16889e-18	0.461925	0.77	0.492	1.86177e-14	HE	CNIH2						5.7964e-07	0.503526	0.479	0.121	0.0145739	HE	MLXIPL
NDUFA11	6.99046e-18	0.340878	0.86	0.676	2.10972e-14	HE	NDUFA11						5.85021e-07	0.410018	0.532	0.209	0.0147092	HE	PIK3C2A
ARL2	7.05682e-18	0.370168	0.779	0.541	2.12975e-14	HE	ARL2						5.9793e-07	0.848339	0.872	0.297	0.0150338	HE	MEG3
AHCYL1	8.15314e-18	0.404995	0.924	0.788	2.46062e-14	HE	AHCYL1						6.43129e-07	0.457337	0.67	0.407	0.0161702	HE	CNPY2
ELMO1	8.5364e-18	0.431341	0.637	0.378	2.57629e-14	HE	ELMO1						6.43555e-07	1.80116	0.362	0.473	0.0161809	HE	CTRB2
KDELR2	9.6024e-18	0.372418	0.838	0.648	2.898e-14	HE	KDELR2						7.04414e-07	0.491109	0.574	0.253	0.0177111	HE	WNT4
NDUFB9	1.1423e-17	0.331439	0.826	0.668	3.44747e-14	HE	NDUFB9						7.16943e-07	0.443838	0.745	0.462	0.0180261	HE	METRN
MTCH1	1.14677e-17	0.379225	0.846	0.702	3.46095e-14	HE	MTCH1						7.27999e-07	0.542412	0.511	0.209	0.0183041	HE	FGFR1
PRDX5	1.14979e-17	0.348173	0.801	0.564	3.47008e-14	HE	PRDX5						7.50018e-07	0.406797	0.798	0.495	0.0188577	HE	ANAPC11
TXNL4A	1.26613e-17	0.363196	0.77	0.523	3.82119e-14	HE	TXNL4A						7.5138e-07	0.572851	0.372	0.165	0.0188919	HE	SLC43A2
TSPAN13	1.37651e-17	0.463817	0.804	0.605	4.1543e-14	HE	TSPAN13						7.52492e-07	0.442657	0.904	0.769	0.0189199	HE	HLA.C
KRT10	1.41913e-17	0.371007	0.792	0.559	4.28293e-14	HE	KRT10						7.53723e-07	0.529279	0.851	0.758	0.0189509	HE	HNRNPA1
EMC10	1.42799e-17	0.373956	0.902	0.76	4.30968e-14	HE	EMC10						7.74651e-07	0.423996	0.426	0.099	0.019477	HE	SPTBN1
EEF2	1.59719e-17	0.337939	0.998	0.974	4.82033e-14	HE	EEF2						7.86965e-07	0.407654	0.606	0.264	0.0197867	HE	COPB2
ANXA5	1.69937e-17	0.364329	0.838	0.633	5.1287e-14	HE	ANXA5						7.91213e-07	0.400681	0.479	0.154	0.0198935	HE	ARID1A
TOR3A	1.76905e-17	0.461646	0.654	0.362	5.339e-14	HE	TOR3A						8.40418e-07	0.506561	0.585	0.242	0.0211306	HE	DNAJC3
C12orf57	1.81503e-17	0.376583	0.838	0.648	5.47777e-14	HE	C12orf57						8.49922e-07	0.406116	0.489	0.165	0.0213696	HE	AC003991.3
ARMC10	2.09872e-17	0.857696	0.502	0.352	6.33394e-14	HE	ARMC10						8.66218e-07	0.579951	0.862	0.725	0.0217793	HE	CD81
NDUFAF3	2.10603e-17	0.408456	0.777	0.546	6.35598e-14	HE	NDUFAF3						8.71689e-07	0.677115	0.989	0.923	0.0219169	HE	ACTG1
SNHG5	2.16929e-17	0.36959	0.863	0.755	6.5469e-14	HE	SNHG5						8.79023e-07	0.432119	0.521	0.22	0.0221013	HE	CENPK
FTL	2.19805e-17	0.526983	1	0.997	6.63373e-14	HE	FTL						9.0616e-07	0.400642	0.989	1	0.0227836	HE	RPS19
TMED9	2.37115e-17	0.400529	0.841	0.684	7.15612e-14	HE	TMED9						9.56686e-07	0.420376	0.468	0.165	0.024054	HE	MYO1C
Metazoa-SRP	2.837e-17	0.449563	0.946	0.816	8.56208e-14	HE	Metazoa-SRP						9.65923e-07	0.347448	1	0.989	0.0242862	HE	RPS24
ATP1B1	2.98559e-17	0.40272	0.944	0.809	9.01051e-14	HE	ATP1B1						1.003e-06	0.916413	0.436	0.253	0.0252183	HE	DDIT4
SLC2A13	3.34448e-17	0.390217	0.627	0.372	1.00937e-13	HE	SLC2A13						1.00633e-06	0.415332	0.457	0.176	0.0253021	HE	ZNF207
NDUFA3	3.39329e-17	0.348734	0.64	0.416	1.02409e-13	HE	NDUFA3						1.1136e-06	0.369724	0.415	0.099	0.0279992	HE	LTBP3
PHPT1	3.39645e-17	0.34999	0.623	0.401	1.02505e-13	HE	PHPT1						1.16369e-06	0.42282	0.5	0.165	0.0292585	HE	ATM
SEC61B	4.09615e-17	0.353617	0.841	0.651	1.23622e-13	HE	SEC61B						1.18929e-06	0.470383	0.957	0.835	0.0299023	HE	DSTN
CCT7	4.21819e-17	0.39308	0.836	0.661	1.27305e-13	HE	CCT7						1.39695e-06	0.49451	0.702	0.429	0.0351236	HE	PPP2CB
TIPIN	4.63628e-17	0.327206	0.904	0.753	1.39923e-13	HE	TIPIN						1.41373e-06	0.49965	0.553	0.187	0.0355454	HE	LIMCH1
PMVK	4.7647e-17	0.336472	0.564	0.339	1.43799e-13	HE	PMVK						1.49533e-06	0.490086	0.723	0.385	0.037597	HE	LRPAP1
SLC25A6	5.02557e-17	0.333661	0.934	0.824	1.51672e-13	HE	SLC25A6						1.51357e-06	0.453698	0.606	0.209	0.0380558	HE	CACNA1A
MRPL20	6.01479e-17	0.347222	0.681	0.457	1.81526e-13	HE	MRPL20						1.57842e-06	0.585314	0.755	0.407	0.0396863	HE	PCSK2
COX14	6.18326e-17	0.3532	0.76	0.551	1.86611e-13	HE	COX14						1.68147e-06	0.472121	0.819	0.582	0.0422772	HE	CUTA
TUBB4B	6.71575e-17	0.423242	0.775	0.592	2.02681e-13	HE	TUBB4B						1.72182e-06	0.50365	0.936	0.802	0.0432917	HE	HSPA8
HSP90AB1	7.48804e-17	0.325759	0.998	0.985	2.25989e-13	HE	HSP90AB1						1.72725e-06	0.875574	0.649	0.418	0.0434283	HE	HERPUD1
PSAP	8.88621e-17	0.347587	0.998	0.974	2.68186e-13	HE	PSAP						1.7761e-06	0.397045	0.872	0.637	0.0446564	HE	ATP5D
EI24	9.36481e-17	0.38766	0.748	0.536	2.8263e-13	HE	EI24						1.78389e-06	0.437568	0.553	0.209	0.0448523	HE	IMPAD1
SSR3	1.10139e-16	0.363	0.792	0.592	3.32399e-13	HE	SSR3						1.8311e-06	0.441498	0.553	0.319	0.0460393	HE	PRPF8
ADGRG1	1.18019e-16	0.423597	0.875	0.679	3.56183e-13	HE	ADGRG1						1.85161e-06	0.370076	0.574	0.176	0.046555	HE	SNRNP200
ANXA6	1.2535e-16	0.391558	0.752	0.505	3.78306e-13	HE	ANXA6						1.94591e-06	0.427518	0.585	0.231	0.0489261	HE	PYCR2
PAX6	1.25859e-16	0.464737	0.877	0.719	3.79841e-13	HE	PAX6						1.95816e-06	0.470668	0.638	0.242	0.049234	HE	GNS
MSI2	1.57417e-16	0.458945	0.745	0.561	4.75083e-13	HE	MSI2						2.11705e-06	0.467169	0.851	0.681	0.0532291	HE	TMED2
GNAI2	1.70441e-16	0.369739	0.789	0.602	5.14391e-13	HE	GNAI2						2.2787e-06	0.513076	0.904	0.681	0.0572934	HE	SCG3
UCN3	1.828e-16	0.571796	0.723	0.5	5.5169e-13	HE	UCN3						2.27965e-06	0.381688	0.543	0.242	0.0573172	HE	STT3A
MIF	1.87929e-16	0.349871	0.797	0.651	5.67169e-13	HE	MIF						2.28574e-06	0.406553	0.809	0.56	0.0574704	HE	ALKBH5
KIF1A	2.06761e-16	0.381424	0.723	0.482	6.24003e-13	HE	KIF1A						2.34253e-06	0.367535	1	1	0.0588983	HE	RPS25
DNAJC7	2.43833e-16	0.333711	0.652	0.454	7.35887e-13	HE	DNAJC7						2.35355e-06	0.383286	0.362	0.055	0.0591753	HE	MBOAT7
AKR1A1	2.97411e-16	0.335641	0.618	0.342	8.97585e-13	HE	AKR1A1						2.37329e-06	0.434702	0.585	0.319	0.0596715	HE	SETD5
PGAM1	3.03481e-16	0.368123	0.868	0.666	9.15906e-13	HE	PGAM1						2.46589e-06	0.614621	0.755	0.56	0.0619999	HE	SYT7
VAMP2	3.40718e-16	0.334644	0.949	0.867	1.02829e-12	HE	VAMP2						2.47682e-06	0.391025	0.989	0.912	0.0622746	HE	UBA52
SEZ6L2	3.63866e-16	0.363154	0.882	0.778	1.09815e-12	HE	SEZ6L2						2.49918e-06	0.424748	0.723	0.484	0.0628369	HE	MGST3
CTSD	3.85318e-16	0.397768	0.828	0.666	1.16289e-12	HE	CTSD						2.50604e-06	0.41955	0.979	0.956	0.0630095	HE	RPL21
MINOS1	3.91642e-16	0.330721	0.777	0.538	1.18198e-12	HE	MINOS1						2.54676e-06	0.4682	0.883	0.626	0.0640332	HE	MAP1B
MALAT1	4.09879e-16	0.451516	0.998	0.977	1.23702e-12	HE	MALAT1						2.6172e-06	0.458188	0.798	0.538	0.0658043	HE	HNRNPDL
SNRPF	4.23389e-16	0.331669	0.645	0.406	1.27779e-12	HE	SNRPF						2.64648e-06	0.361054	0.543	0.176	0.0665406	HE	LPP
TAGLN2	4.6005e-16	0.376597	0.946	0.834	1.38843e-12	HE	TAGLN2						2.85049e-06	0.47839	0.457	0.176	0.0716699	HE	POR
KIAA1324	5.72362e-16	0.409589	0.926	0.788	1.72739e-12	HE	KIAA1324						2.89029e-06	0.364584	1	0.989	0.0726705	HE	RPLP0
NFIC	6.00765e-16	0.367885	0.848	0.653	1.81311e-12	HE	NFIC						2.95106e-06	0.461583	0.638	0.352	0.0741986	HE	EIF4G1
ENO1	6.2064e-16	0.358414	0.99	0.931	1.87309e-12	HE	ENO1						2.98624e-06	0.483198	0.702	0.473	0.0750831	HE	ARPP19
PRAF2	6.23504e-16	0.317227	0.527	0.298	1.88174e-12	HE	PRAF2						3.04332e-06	0.380589	0.989	1	0.0765182	HE	RPL41
H2AFJ	7.84028e-16	0.336098	0.566	0.347	2.3662e-12	HE	H2AFJ						3.2152e-06	0.381487	0.957	0.868	0.0808398	HE	PCBP1
HYOU1	8.88956e-16	0.383809	0.713	0.531	2.68287e-12	HE	HYOU1						3.24114e-06	0.485995	0.553	0.286	0.081492	HE	SEMA4B
PCBP1	8.99431e-16	0.32133	0.936	0.86	2.71448e-12	HE	PCBP1						3.24783e-06	0.398348	0.383	0.132	0.0816601	HE	ANKHD1
HSPA8	9.42686e-16	0.381937	0.939	0.849	2.84503e-12	HE	HSPA8						3.26689e-06	0.479338	0.83	0.648	0.0821393	HE	SCARB2
SCAND1	1.07079e-15	0.308198	0.6	0.342	3.23166e-12	HE	SCAND1						3.29304e-06	0.391379	0.436	0.176	0.0827969	HE	MYH9
FAM96B	1.08162e-15	0.319122	0.637	0.413	3.26433e-12	HE	FAM96B						3.34078e-06	0.417236	0.521	0.242	0.0839972	HE	AKR7A2
LSM4	1.11297e-15	0.328959	0.556	0.321	3.35896e-12	HE	LSM4						3.36142e-06	0.382509	0.415	0.132	0.0845161	HE	STT3B
SF3B5	1.13508e-15	0.347332	0.863	0.681	3.42569e-12	HE	SF3B5						3.36617e-06	0.328232	1	0.956	0.0846355	HE	TOMM7
ATP5J2	1.16193e-15	0.32705	0.706	0.477	3.5067e-12	HE	ATP5J2						3.43914e-06	0.37303	0.415	0.088	0.0864703	HE	SLC33A1
ECH1	1.25346e-15	0.332143	0.603	0.36	3.78293e-12	HE	ECH1						3.528e-06	0.559863	0.66	0.451	0.0887046	HE	PRSS23
SOD1	1.26239e-15	0.348583	0.912	0.798	3.80989e-12	HE	SOD1						3.74514e-06	0.41768	0.67	0.396	0.0941642	HE	NDUFB10
CHMP2A	1.49282e-15	0.328945	0.762	0.556	4.50533e-12	HE	CHMP2A						3.86156e-06	0.749733	0.777	0.56	0.0970913	HE	JUNB
C6orf48	1.51618e-15	0.351645	0.912	0.788	4.57583e-12	HE	C6orf48						3.9018e-06	0.425398	0.564	0.253	0.098103	HE	CSNK1E
METRN	1.5204e-15	0.398178	0.762	0.607	4.58856e-12	HE	METRN						3.91591e-06	0.395377	0.511	0.242	0.0984576	HE	PSD
CD81	1.53486e-15	0.413418	0.934	0.87	4.63221e-12	HE	CD81						4.01683e-06	0.453073	0.649	0.396	0.100995	HE	ARPC5
MAGED1	1.58675e-15	0.424649	0.772	0.617	4.7888e-12	HE	MAGED1						4.12448e-06	0.376083	0.457	0.176	0.103702	HE	SNF8
NDUFS7	1.59193e-15	0.305071	0.525	0.278	4.80446e-12	HE	NDUFS7						4.18335e-06	0.484469	0.872	0.802	0.105182	HE	ITM2B
TSPAN3	1.80973e-15	0.381961	0.895	0.727	5.46176e-12	HE	TSPAN3						4.29305e-06	0.415589	0.479	0.198	0.10794	HE	GLG1
NDUFA6	1.96498e-15	0.350436	0.706	0.446	5.9303e-12	HE	NDUFA6						4.35809e-06	0.422301	0.596	0.319	0.109575	HE	GANAB
IDS	2.10169e-15	0.354909	0.941	0.906	6.34289e-12	HE	IDS						4.39086e-06	0.453502	0.766	0.571	0.110399	HE	MYDGF
C4orf48	2.29776e-15	0.355623	0.662	0.393	6.93462e-12	HE	C4orf48						4.44496e-06	0.658042	0.883	0.791	0.11176	HE	SQSTM1
ANXA11	2.79194e-15	0.378029	0.799	0.592	8.42606e-12	HE	ANXA11						4.66958e-06	0.424154	0.777	0.593	0.117407	HE	PARM1
PSME2	2.99327e-15	0.330368	0.485	0.245	9.03367e-12	HE	PSME2						4.86427e-06	0.41955	0.511	0.242	0.122302	HE	CSNK1A1
NDUFB7	3.11893e-15	0.319885	0.652	0.401	9.41292e-12	HE	NDUFB7						5.07692e-06	0.700104	0.33	0.176	0.127649	HE	CD44
CALM2	3.15595e-15	0.382409	0.904	0.837	9.52465e-12	HE	CALM2						5.08653e-06	0.313177	0.989	0.989	0.127891	HE	RPL30
SURF4	3.29869e-15	0.443558	0.924	0.796	9.95546e-12	HE	SURF4						5.11786e-06	0.388556	0.989	1	0.128678	HE	RPL7
MZT2B	3.34675e-15	0.317604	0.875	0.758	1.01005e-11	HE	MZT2B						5.26202e-06	0.468489	0.957	0.868	0.132303	HE	UBB
GSTO1	3.60622e-15	0.375175	0.701	0.467	1.08836e-11	HE	GSTO1						5.3654e-06	0.52854	0.755	0.626	0.134902	HE	CXXC5
AC005480.1	3.7257e-15	0.421756	0.659	0.474	1.12442e-11	HE	AC005480.1						5.38171e-06	0.548124	0.351	0.143	0.135312	HE	GADD45G
TSTD1	3.77018e-15	0.327829	0.716	0.49	1.13784e-11	HE	TSTD1						5.41018e-06	0.38184	0.479	0.22	0.136028	HE	GNA11
TRMT112	4.57275e-15	0.339292	0.868	0.77	1.38006e-11	HE	TRMT112						5.55034e-06	0.388068	0.617	0.341	0.139552	HE	MZT2A
PCSK1	4.88558e-15	0.502306	0.914	0.821	1.47447e-11	HE	PCSK1						5.56917e-06	0.37303	0.628	0.253	0.140026	HE	EIF3B
UBA1	5.12881e-15	0.351491	0.77	0.561	1.54787e-11	HE	UBA1						5.84162e-06	0.381398	0.543	0.231	0.146876	HE	SLC39A1
PARM1	5.83561e-15	0.352396	0.863	0.702	1.76119e-11	HE	PARM1						6.0243e-06	0.381667	0.915	0.835	0.151469	HE	SNRPD2
LRRC75A.AS1	5.97949e-15	0.306833	0.949	0.883	1.80461e-11	HE	LRRC75A.AS1						6.13347e-06	0.379719	0.66	0.451	0.154214	HE	DCTN3
ARPC1B	6.74768e-15	0.329979	0.615	0.372	2.03645e-11	HE	ARPC1B						6.60487e-06	0.476929	0.606	0.286	0.166066	HE	ATP9A
SLC38A10	6.88629e-15	0.312865	0.549	0.301	2.07828e-11	HE	SLC38A10						6.63163e-06	0.348681	0.34	0.066	0.166739	HE	SEC24A
PPME1	7.01519e-15	0.327719	0.596	0.349	2.11718e-11	HE	PPME1						6.68316e-06	0.455003	0.798	0.615	0.168035	HE	C12orf57
NCSTN	1.01409e-14	0.334163	0.588	0.36	3.06051e-11	HE	NCSTN						6.74085e-06	0.37792	0.606	0.363	0.169485	HE	NFE2L1
BEX1	1.01496e-14	0.364531	0.924	0.816	3.06314e-11	HE	BEX1						6.74275e-06	0.427906	0.585	0.286	0.169533	HE	MAPT
ASAH1	1.025e-14	0.348603	0.672	0.452	3.09346e-11	HE	ASAH1						6.83878e-06	0.40136	0.479	0.22	0.171948	HE	N4BP2L2
PRPS1	1.08414e-14	0.367117	0.556	0.362	3.27194e-11	HE	PRPS1						6.86564e-06	0.475236	0.947	0.901	0.172623	HE	PEMT
DGUOK	1.09044e-14	0.336356	0.659	0.434	3.29094e-11	HE	DGUOK						7.06e-06	0.461474	0.649	0.418	0.17751	HE	NPDC1
LAMP1	1.12273e-14	0.397599	0.907	0.781	3.38839e-11	HE	LAMP1						7.06218e-06	0.320107	0.372	0.066	0.177564	HE	NCOR1
SND1	1.14217e-14	0.346162	0.777	0.625	3.44707e-11	HE	SND1						7.19619e-06	0.43374	0.84	0.703	0.180934	HE	SSR2
DDX5	1.1773e-14	0.35783	0.809	0.612	3.55309e-11	HE	DDX5						7.28171e-06	0.339804	0.394	0.11	0.183084	HE	L2HGDH
PRMT2	1.18781e-14	0.359696	0.686	0.454	3.5848e-11	HE	PRMT2						7.30242e-06	0.64556	0.809	0.637	0.183605	HE	PAPSS2
MRPL57	1.19261e-14	0.309351	0.708	0.469	3.59931e-11	HE	MRPL57						7.4338e-06	0.392911	0.968	0.846	0.186908	HE	PTMA
SNRPG	1.20361e-14	0.338968	0.725	0.462	3.63251e-11	HE	SNRPG						7.49488e-06	0.425086	0.553	0.319	0.188444	HE	CHURC1
SEC61G	1.32143e-14	0.354222	0.809	0.602	3.98806e-11	HE	SEC61G						7.82325e-06	0.50013	0.809	0.791	0.1967	HE	NPM1
ERGIC3	1.33321e-14	0.348384	0.598	0.411	4.02361e-11	HE	ERGIC3						8.36551e-06	0.365248	0.585	0.341	0.210334	HE	TAF7
TMBIM4	1.41878e-14	0.299585	0.539	0.309	4.28188e-11	HE	TMBIM4						8.45736e-06	0.414188	0.511	0.231	0.212643	HE	AAK1
S100A11	1.51737e-14	0.427817	0.743	0.462	4.57941e-11	HE	S100A11						8.5559e-06	0.364141	0.5	0.198	0.215121	HE	ORAI2
DYNLRB1	1.72417e-14	0.34511	0.809	0.579	5.20353e-11	HE	DYNLRB1						8.57998e-06	0.51799	0.787	0.56	0.215726	HE	DNAJB9
YIF1B	1.7549e-14	0.293242	0.429	0.202	5.29629e-11	HE	YIF1B						8.58955e-06	0.41665	0.723	0.451	0.215967	HE	YWHAZ
PIGP	1.94222e-14	0.315854	0.627	0.39	5.86161e-11	HE	PIGP						8.67842e-06	0.425398	0.521	0.253	0.218202	HE	CLSTN1
SPCS2	2.03464e-14	0.330634	0.814	0.658	6.14054e-11	HE	SPCS2						8.72931e-06	0.507873	0.468	0.308	0.219481	HE	KCNMA1
DAD1	2.30491e-14	0.34268	0.581	0.329	6.95621e-11	HE	DAD1						9.00524e-06	0.636901	0.851	0.692	0.226419	HE	RASD1
TUBA1A	2.4569e-14	0.391518	0.966	0.89	7.41494e-11	HE	TUBA1A						9.01972e-06	0.341733	0.564	0.242	0.226783	HE	CENPB
PTMA	2.76482e-14	0.31466	0.951	0.89	8.34422e-11	HE	PTMA						9.28222e-06	0.346538	0.383	0.11	0.233383	HE	RP3.323A16.1
SREBF1	2.77076e-14	0.354941	0.645	0.416	8.36215e-11	HE	SREBF1						9.28739e-06	0.396308	0.947	0.923	0.233513	HE	HNRNPC
CLIC1	2.8145e-14	0.34437	0.885	0.73	8.49417e-11	HE	CLIC1						9.41851e-06	0.409397	0.585	0.242	0.23681	HE	DYNC1H1
PSMB2	2.96972e-14	0.307997	0.581	0.339	8.96262e-11	HE	PSMB2						9.67986e-06	0.320175	0.989	0.989	0.243381	HE	RPS20
ATOX1	3.13962e-14	0.331158	0.6	0.347	9.47538e-11	HE	ATOX1						9.68346e-06	0.37303	0.574	0.297	0.243471	HE	SRSF11
LAPTM4A	3.88081e-14	0.33513	0.912	0.776	1.17123e-10	HE	LAPTM4A						9.69553e-06	0.511322	0.766	0.637	0.243775	HE	APP
UQCRH	3.95871e-14	0.323796	0.775	0.589	1.19474e-10	HE	UQCRH						9.70651e-06	0.333208	0.5	0.165	0.244051	HE	PET100
ATRAID	3.98315e-14	0.320239	0.814	0.622	1.20212e-10	HE	ATRAID						9.79074e-06	0.402357	0.468	0.154	0.246169	HE	CYB561
PSMB6	4.13015e-14	0.296948	0.605	0.365	1.24648e-10	HE	PSMB6						9.92497e-06	0.40058	0.734	0.615	0.249543	HE	BRI3
SSR2	4.14958e-14	0.340953	0.875	0.709	1.25234e-10	HE	SSR2						1.0043e-05	0.601966	0.936	0.78	0.252511	HE	CHGB
SEC13	4.15847e-14	0.34933	0.721	0.48	1.25503e-10	HE	SEC13						1.00585e-05	0.360291	0.723	0.516	0.252901	HE	NDUFA2
C19orf70	4.21523e-14	0.293512	0.588	0.36	1.27216e-10	HE	C19orf70						1.01159e-05	0.343429	0.766	0.56	0.254344	HE	DCTN2
SDF2L1	4.68205e-14	0.432798	0.723	0.513	1.41304e-10	HE	SDF2L1						1.02437e-05	0.363359	0.989	0.89	0.257557	HE	HINT1
RNH1	4.92689e-14	0.30956	0.613	0.378	1.48693e-10	HE	RNH1						1.05629e-05	0.62681	0.979	0.89	0.265583	HE	TTR
MRPL34	5.33345e-14	0.312982	0.652	0.436	1.60964e-10	HE	MRPL34						1.05721e-05	0.449472	0.926	0.868	0.265815	HE	EIF4A2
HMGB1	5.64862e-14	0.354563	0.843	0.653	1.70475e-10	HE	HMGB1						1.06923e-05	0.380173	0.851	0.626	0.268836	HE	PPA1
ATP6V0D1	5.76769e-14	0.304697	0.608	0.378	1.74069e-10	HE	ATP6V0D1						1.07766e-05	0.374523	0.851	0.736	0.270956	HE	GNB1
ZSCAN16.AS1	5.79406e-14	0.301975	0.571	0.306	1.74865e-10	HE	ZSCAN16.AS1						1.07882e-05	0.428137	0.84	0.736	0.271248	HE	LAPTM4A
NDFIP1	6.27583e-14	0.326652	0.821	0.681	1.89404e-10	HE	NDFIP1						1.0869e-05	0.339128	0.362	0.088	0.27328	HE	CCPG1
PLD3	6.39151e-14	0.332725	0.885	0.788	1.92896e-10	HE	PLD3						1.09986e-05	0.317071	0.351	0.077	0.276538	HE	KDM5C
APLP1	6.44617e-14	0.361177	0.804	0.628	1.94545e-10	HE	APLP1						1.1184e-05	0.378664	0.511	0.209	0.2812	HE	MAST4
ALDH1A1	6.68699e-14	0.495513	0.652	0.459	2.01813e-10	HE	ALDH1A1						1.12895e-05	0.38553	0.404	0.121	0.283853	HE	EPHX1
SVIP	7.14323e-14	0.322731	0.76	0.523	2.15583e-10	HE	SVIP						1.1466e-05	0.32424	0.34	0.077	0.28829	HE	NPC1
MRPL51	7.19224e-14	0.293239	0.679	0.482	2.17062e-10	HE	MRPL51						1.14904e-05	0.326073	0.468	0.176	0.288904	HE	HID1
CALM3	7.33307e-14	0.330928	0.735	0.528	2.21312e-10	HE	CALM3						1.15416e-05	0.439721	0.713	0.527	0.29019	HE	SSR1
CHGB	7.47482e-14	0.45606	0.975	0.921	2.2559e-10	HE	CHGB						1.15995e-05	0.375781	0.543	0.264	0.291647	HE	CNDP2
ITM2C	7.70694e-14	0.354915	0.534	0.309	2.32595e-10	HE	ITM2C						1.18636e-05	0.776784	0.936	0.593	0.298288	HE	HSPA5
PSMD1	7.79364e-14	0.319048	0.578	0.347	2.35212e-10	HE	PSMD1						1.20466e-05	0.412988	0.926	0.769	0.302889	HE	CFL1
MYDGF	7.87121e-14	0.344166	0.811	0.61	2.37553e-10	HE	MYDGF						1.20659e-05	0.381651	0.734	0.44	0.303373	HE	YIPF3
DZIP3	9.1396e-14	0.320413	0.529	0.288	2.75833e-10	HE	DZIP3						1.22141e-05	0.484753	0.84	0.736	0.307099	HE	PKM
SNX17	9.24496e-14	0.29572	0.551	0.355	2.79013e-10	HE	SNX17						1.22436e-05	0.466006	0.532	0.253	0.307841	HE	PIM3
HSBP1	9.90922e-14	0.344858	0.76	0.531	2.9906e-10	HE	HSBP1						1.23254e-05	0.44542	0.415	0.143	0.309898	HE	TFF3
ESYT1	1.05644e-13	0.403338	0.684	0.531	3.18833e-10	HE	ESYT1						1.24733e-05	0.325174	0.447	0.143	0.313616	HE	LTBR
MT.RNR1	1.06465e-13	0.349334	1	0.985	3.21311e-10	HE	MT.RNR1						1.25176e-05	0.589175	0.734	0.692	0.314731	HE	CTD.2090I13.1
SERP1	1.10474e-13	0.351005	0.85	0.694	3.33411e-10	HE	SERP1						1.28726e-05	0.37303	0.457	0.253	0.323655	HE	NFASC
SMDT1	1.1158e-13	0.296129	0.821	0.63	3.36747e-10	HE	SMDT1						1.29981e-05	0.572519	0.596	0.319	0.326812	HE	SORL1
VAMP8	1.19882e-13	0.300637	0.52	0.296	3.61802e-10	HE	VAMP8						1.30398e-05	0.400887	0.511	0.187	0.327859	HE	P3H3
PSMD3	1.22115e-13	0.320278	0.645	0.467	3.68542e-10	HE	PSMD3						1.33199e-05	0.370022	0.457	0.154	0.334903	HE	DNAJC10
SH3BGRL3	1.2772e-13	0.333619	0.561	0.329	3.8546e-10	HE	SH3BGRL3						1.34911e-05	0.35533	0.489	0.187	0.339206	HE	POLR2A
GDI1	1.28473e-13	0.317627	0.775	0.602	3.87731e-10	HE	GDI1						1.35564e-05	0.347054	0.521	0.22	0.340849	HE	RBM23
EID1	1.30362e-13	0.364215	0.858	0.707	3.93433e-10	HE	EID1						1.37263e-05	0.355851	0.596	0.407	0.345121	HE	LSM7
PDE4DIP	1.35607e-13	0.300692	0.762	0.541	4.09263e-10	HE	PDE4DIP						1.37517e-05	0.36398	0.447	0.176	0.345759	HE	LEPROT
SKP1	1.38675e-13	0.334012	0.85	0.753	4.18523e-10	HE	SKP1						1.38669e-05	0.490813	0.5	0.253	0.348655	HE	BHLHE40
CAPNS1	1.39954e-13	0.310916	0.855	0.691	4.2238e-10	HE	CAPNS1						1.40065e-05	0.409397	0.511	0.319	0.352166	HE	TMEM176A
NDUFAB1	1.48081e-13	0.337723	0.625	0.426	4.46908e-10	HE	NDUFAB1						1.40095e-05	0.395302	0.67	0.451	0.352241	HE	RAD23B
SPRYD3	1.72899e-13	0.311766	0.703	0.477	5.2181e-10	HE	SPRYD3						1.41168e-05	0.413987	0.936	0.78	0.354939	HE	EIF4B
PPIB	1.74647e-13	0.299604	0.588	0.38	5.27085e-10	HE	PPIB						1.41618e-05	0.403801	0.553	0.286	0.356071	HE	FNDC3B
FLNB	1.78205e-13	0.326172	0.569	0.339	5.37822e-10	HE	FLNB						1.42755e-05	0.39513	0.926	0.879	0.358928	HE	NACA
VKORC1	1.80692e-13	0.356699	0.836	0.686	5.45328e-10	HE	VKORC1						1.42963e-05	0.383393	0.606	0.275	0.359453	HE	H2AFY
CASC4	1.99659e-13	0.351515	0.618	0.454	6.02569e-10	HE	CASC4						1.43705e-05	0.388568	0.67	0.44	0.361317	HE	EIF2S2
HSPA5	2.36712e-13	0.642398	0.907	0.819	7.14398e-10	HE	HSPA5						1.44347e-05	0.355011	0.457	0.187	0.362931	HE	PPM1G
CYSTM1	2.38512e-13	0.326324	0.858	0.758	7.19828e-10	HE	CYSTM1						1.4919e-05	0.315289	0.372	0.11	0.375108	HE	RIC8A
GNG10	2.53891e-13	0.338957	0.576	0.332	7.66242e-10	HE	GNG10						1.49867e-05	0.408049	0.734	0.44	0.376811	HE	CLTC
ENSA	2.78231e-13	0.312382	0.743	0.533	8.397e-10	HE	ENSA						1.5005e-05	0.326199	0.383	0.099	0.37727	HE	PSMC6
SEC11A	2.98534e-13	0.308864	0.782	0.625	9.00975e-10	HE	SEC11A						1.52902e-05	0.393397	0.883	0.659	0.384442	HE	RAC1
HSD17B10	3.01939e-13	0.263818	0.485	0.247	9.11251e-10	HE	HSD17B10						1.55397e-05	0.430352	0.83	0.681	0.390715	HE	NAP1L1
ACTB	3.09691e-13	0.393011	0.978	0.946	9.34646e-10	HE	ACTB						1.59618e-05	0.339693	0.543	0.308	0.401327	HE	HADHA
TMEM59	3.15097e-13	0.366925	0.944	0.839	9.50963e-10	HE	TMEM59						1.61597e-05	0.329178	0.351	0.11	0.406304	HE	SPAG9
AP2S1	3.20162e-13	0.277611	0.542	0.291	9.66249e-10	HE	AP2S1						1.6291e-05	0.331688	0.447	0.121	0.409605	HE	KCNQ1OT1
PFN1	3.25207e-13	0.320656	0.745	0.538	9.81474e-10	HE	PFN1						1.70219e-05	0.308491	0.33	0.055	0.427982	HE	FLCN
RHOA	3.36853e-13	0.323689	0.934	0.824	1.01662e-09	HE	RHOA						1.71355e-05	0.428519	0.404	0.154	0.430837	HE	PLXNA2
RHBDD2	3.6103e-13	0.327112	0.777	0.633	1.08959e-09	HE	RHBDD2						1.73342e-05	0.484129	0.574	0.319	0.435834	HE	ESYT1
DCTD	3.80411e-13	0.300579	0.471	0.237	1.14808e-09	HE	DCTD						1.7596e-05	0.410044	0.851	0.626	0.442415	HE	EIF4G2
IER3IP1	5.17927e-13	0.331649	0.708	0.508	1.56311e-09	HE	IER3IP1						1.76605e-05	0.413097	0.809	0.67	0.444038	HE	EMC10
CYB5R3	5.52216e-13	0.327249	0.76	0.559	1.66659e-09	HE	CYB5R3						1.77795e-05	0.341078	0.415	0.143	0.44703	HE	C22orf39
COA3	6.49809e-13	0.304424	0.613	0.355	1.96112e-09	HE	COA3						1.78126e-05	0.385244	0.968	0.934	0.447861	HE	ENO1
LAGE3	6.58162e-13	0.28627	0.478	0.235	1.98633e-09	HE	LAGE3						1.84271e-05	0.292426	0.362	0.077	0.463312	HE	WIPI2
MYO6	6.7419e-13	0.284737	0.414	0.189	2.03471e-09	HE	MYO6						1.84436e-05	0.442657	0.872	0.659	0.463727	HE	SNHG8
LMAN1	6.77912e-13	0.343036	0.809	0.607	2.04594e-09	HE	LMAN1						1.85585e-05	0.384617	0.617	0.396	0.466615	HE	DDT
COX7A1	6.97227e-13	0.421881	0.471	0.309	2.10423e-09	HE	COX7A1						1.87343e-05	0.38929	0.532	0.242	0.471037	HE	WDR82
PRDX1	7.04752e-13	0.300274	0.799	0.584	2.12694e-09	HE	PRDX1						1.88778e-05	0.350557	0.404	0.099	0.474645	HE	FAM174B
TCEAL3	7.36398e-13	0.295801	0.635	0.436	2.22245e-09	HE	TCEAL3						1.92722e-05	0.338544	0.511	0.264	0.484561	HE	FAAP20
SYNGR4	7.46006e-13	0.495896	0.554	0.332	2.25144e-09	HE	SYNGR4						1.93687e-05	0.438508	0.543	0.33	0.486986	HE	MARCKS
NDUFB10	7.61106e-13	0.310093	0.63	0.429	2.29702e-09	HE	NDUFB10						1.94122e-05	0.336662	0.468	0.187	0.48808	HE	GPRC5C
CHCHD10	7.61981e-13	0.304948	0.706	0.538	2.29966e-09	HE	CHCHD10						1.96108e-05	0.33769	0.287	0.055	0.493074	HE	MT.ND6
PSMB7	7.79239e-13	0.290582	0.632	0.421	2.35174e-09	HE	PSMB7						1.98938e-05	0.40568	0.851	0.703	0.500191	HE	ERP29
PAPSS2	7.83864e-13	0.476413	0.875	0.74	2.3657e-09	HE	PAPSS2						1.99327e-05	0.356501	0.511	0.286	0.501168	HE	RPN1
EPCAM	8.01557e-13	0.370593	0.794	0.735	2.4191e-09	HE	EPCAM						1.99534e-05	0.341189	0.489	0.264	0.501688	HE	YIPF5
LAMTOR1	8.14721e-13	0.301931	0.706	0.505	2.45883e-09	HE	LAMTOR1						2.03094e-05	0.358762	0.989	0.978	0.510638	HE	SERF2
SNAP25	8.26232e-13	0.37284	0.581	0.342	2.49357e-09	HE	SNAP25						2.05229e-05	0.37422	0.968	0.978	0.516008	HE	RPS13
NME2	8.32667e-13	0.349854	0.711	0.533	2.51299e-09	HE	NME2						2.08213e-05	0.343873	0.511	0.187	0.523509	HE	VPS13C
PRELID1	8.6895e-13	0.278609	0.559	0.332	2.62249e-09	HE	PRELID1						2.08713e-05	0.513697	0.489	0.242	0.524768	HE	GSTP1
TPD52	8.97357e-13	0.317197	0.831	0.671	2.70822e-09	HE	TPD52						2.13999e-05	0.368042	0.638	0.319	0.538059	HE	PTTG1IP
STXBP1	9.19384e-13	0.313305	0.73	0.554	2.7747e-09	HE	STXBP1						2.19096e-05	0.463726	0.883	0.769	0.550872	HE	MXRA7
HIST1H4C	9.23965e-13	0.337818	0.801	0.599	2.78853e-09	HE	HIST1H4C						2.21236e-05	0.360291	0.713	0.473	0.556253	HE	TAX1BP1
HIGD2A	9.77836e-13	0.280902	0.605	0.37	2.95111e-09	HE	HIGD2A						2.22906e-05	0.364591	0.5	0.242	0.560454	HE	CLPTM1
SLC22A17	1.00044e-12	0.34179	0.713	0.554	3.01932e-09	HE	SLC22A17						2.28734e-05	0.340405	0.628	0.374	0.575106	HE	MRPL57
APMAP	1.03144e-12	0.317365	0.532	0.321	3.1129e-09	HE	APMAP						2.38265e-05	0.439632	0.5	0.209	0.599069	HE	PTPRF
FUNDC2	1.28631e-12	0.308143	0.703	0.523	3.8821e-09	HE	FUNDC2						2.42873e-05	0.379461	0.702	0.451	0.610655	HE	SNHG16
TGOLN2	1.28982e-12	0.341659	0.74	0.564	3.89268e-09	HE	TGOLN2						2.43435e-05	0.377849	0.989	0.912	0.612068	HE	MYL6
YIPF3	1.30335e-12	0.305482	0.743	0.559	3.9335e-09	HE	YIPF3						2.47363e-05	0.470516	0.606	0.363	0.621945	HE	LGALS3BP
GRN	1.32787e-12	0.395707	0.804	0.714	4.00751e-09	HE	GRN						2.4769e-05	0.361931	0.702	0.44	0.622767	HE	ANAPC16
SLC25A4	1.33623e-12	0.297174	0.603	0.38	4.03273e-09	HE	SLC25A4						2.49e-05	0.355638	0.489	0.231	0.626061	HE	U2AF2
SHFM1	1.33809e-12	0.327442	0.772	0.577	4.03836e-09	HE	SHFM1						2.52323e-05	0.370402	0.543	0.297	0.634416	HE	DAD1
AURKAIP1	1.34054e-12	0.284963	0.61	0.39	4.04574e-09	HE	AURKAIP1						2.55381e-05	0.352989	0.755	0.582	0.642105	HE	CHMP3
REEP5	1.43414e-12	0.306271	0.752	0.607	4.32822e-09	HE	REEP5						2.55876e-05	0.383556	0.564	0.253	0.64335	HE	ITPR3
TUSC3	1.60228e-12	0.33735	0.792	0.661	4.83567e-09	HE	TUSC3						2.58363e-05	0.463293	0.904	0.78	0.649602	HE	TMEM258
UBB	1.67294e-12	0.391027	0.926	0.89	5.04894e-09	HE	UBB						2.60295e-05	0.40964	0.862	0.846	0.654459	HE	RHOA
MRPS16	1.74916e-12	0.287809	0.566	0.355	5.27896e-09	HE	MRPS16						2.60316e-05	0.336051	0.34	0.099	0.654513	HE	ACVR1B
ENTPD3	1.77669e-12	0.302563	0.431	0.237	5.36206e-09	HE	ENTPD3						2.61186e-05	0.414053	0.979	0.967	0.6567	HE	SCG5
VAT1	1.80642e-12	0.310784	0.782	0.635	5.45178e-09	HE	VAT1						2.76276e-05	0.379146	0.723	0.44	0.694641	HE	ARCN1
SCARB2	1.87752e-12	0.362802	0.86	0.778	5.66636e-09	HE	SCARB2						2.77525e-05	0.424553	0.606	0.363	0.697781	HE	YIF1A
POLR2E	1.96403e-12	0.280603	0.605	0.337	5.92745e-09	HE	POLR2E						2.81521e-05	0.358431	0.447	0.231	0.707829	HE	PRPF6
MAST4	1.97072e-12	0.325486	0.618	0.413	5.94765e-09	HE	MAST4						2.82565e-05	0.358925	0.5	0.242	0.710452	HE	DST
B2M	1.98282e-12	0.3557	0.99	0.957	5.98416e-09	HE	B2M						2.84856e-05	1.39115	0.351	0.341	0.716213	HE	REG1B
GNB2	2.07181e-12	0.291755	0.691	0.482	6.25272e-09	HE	GNB2						2.85122e-05	0.301338	0.426	0.154	0.716881	HE	AP2A1
NDUFB6	2.10164e-12	0.2957	0.515	0.296	6.34276e-09	HE	NDUFB6						2.8797e-05	0.367725	0.777	0.582	0.724044	HE	TMEM208
LMNA	2.12876e-12	0.338264	0.748	0.548	6.42459e-09	HE	LMNA						2.88187e-05	0.314874	0.521	0.242	0.724588	HE	FBXW4
TTC3	2.13838e-12	0.335697	0.836	0.745	6.45363e-09	HE	TTC3						2.9533e-05	0.315871	0.298	0.055	0.742549	HE	SRGAP3
ALDOA	2.14576e-12	0.345349	0.836	0.656	6.47591e-09	HE	ALDOA						2.97325e-05	0.37778	0.628	0.363	0.747565	HE	GPI
LGALS3BP	2.29549e-12	0.357009	0.757	0.574	6.92779e-09	HE	LGALS3BP						2.98464e-05	0.342877	0.34	0.11	0.750429	HE	WFS1
FAM3C	2.30231e-12	0.306619	0.596	0.401	6.94838e-09	HE	FAM3C						3.02169e-05	0.39656	0.713	0.495	0.759744	HE	PDE4DIP
MAGEH1	2.42251e-12	0.296199	0.48	0.258	7.31113e-09	HE	MAGEH1						3.02993e-05	0.347497	0.532	0.231	0.761815	HE	NMT1
PKM	2.45836e-12	0.339601	0.904	0.783	7.41934e-09	HE	PKM						3.04608e-05	0.360371	0.394	0.11	0.765876	HE	SESN1
HNRNPA2B1	2.67516e-12	0.31527	0.76	0.607	8.07363e-09	HE	HNRNPA2B1						3.16452e-05	0.504913	0.766	0.714	0.795655	HE	SAMD11
UQCC2	2.70464e-12	0.264172	0.407	0.166	8.16262e-09	HE	UQCC2						3.18515e-05	0.333421	0.84	0.692	0.800841	HE	UQCR11
PCP4	2.71597e-12	0.460107	0.75	0.571	8.19679e-09	HE	PCP4						3.23275e-05	0.305312	0.468	0.22	0.81281	HE	TXNRD1
WBSCR22	2.72283e-12	0.280186	0.542	0.344	8.2175e-09	HE	WBSCR22						3.24213e-05	0.318222	0.34	0.077	0.815168	HE	TMEM181
ATP6V1F	2.73217e-12	0.301775	0.794	0.599	8.2457e-09	HE	ATP6V1F						3.25479e-05	0.408121	0.681	0.495	0.818353	HE	ANXA6
LARP1	2.80877e-12	0.305391	0.716	0.523	8.47686e-09	HE	LARP1						3.4028e-05	0.37079	0.617	0.495	0.855566	HE	SARS
TUFM	2.88769e-12	0.282266	0.596	0.403	8.71506e-09	HE	TUFM						3.4199e-05	0.397667	0.638	0.385	0.859866	HE	MAPKAPK2
NEDD8	2.9822e-12	0.316555	0.784	0.612	9.00029e-09	HE	NEDD8						3.50223e-05	0.414442	0.926	0.813	0.880565	HE	TMBIM6
TMCO1	3.01916e-12	0.303122	0.694	0.469	9.11183e-09	HE	TMCO1						3.50322e-05	0.347497	0.532	0.198	0.880814	HE	DYNLT1
SCG2	3.30974e-12	0.453871	0.975	0.87	9.9888e-09	HE	SCG2						3.51228e-05	0.41768	0.606	0.407	0.883092	HE	CDK2AP1
NDUFS8	3.3573e-12	0.273793	0.539	0.276	1.01323e-08	HE	NDUFS8						3.57787e-05	0.347497	0.511	0.242	0.899585	HE	CDS2
TUBA4B	3.36138e-12	0.259947	0.4	0.191	1.01447e-08	HE	TUBA4B						3.58354e-05	0.37303	0.5	0.209	0.90101	HE	MLEC
SCG3	3.49769e-12	0.361991	0.924	0.821	1.0556e-08	HE	SCG3						3.58895e-05	0.446747	0.447	0.242	0.902369	HE	ID2
PAK3	3.51419e-12	0.393303	0.647	0.497	1.06058e-08	HE	PAK3						3.60314e-05	0.341078	0.362	0.143	0.905936	HE	C5orf15
ARF4	3.68484e-12	0.336601	0.789	0.617	1.11209e-08	HE	ARF4						3.60405e-05	0.368615	0.872	0.736	0.906167	HE	PSMB1
BRK1	4.06147e-12	0.305256	0.777	0.64	1.22575e-08	HE	BRK1						3.67662e-05	0.321205	0.33	0.077	0.924412	HE	ITGA3
CMIP	4.13162e-12	0.321869	0.576	0.401	1.24692e-08	HE	CMIP						3.68531e-05	0.42578	0.702	0.429	0.926598	HE	LRP10
DDOST	4.19608e-12	0.29601	0.826	0.694	1.26638e-08	HE	DDOST						3.68719e-05	0.939228	0.309	0.275	0.927071	HE	GDF15
DCTN3	4.43959e-12	0.288551	0.725	0.554	1.33987e-08	HE	DCTN3						3.7613e-05	0.365337	0.702	0.549	0.945703	HE	RHBDD2
ETFB	4.57211e-12	0.291442	0.532	0.316	1.37986e-08	HE	ETFB						3.79462e-05	0.375264	0.702	0.363	0.954081	HE	OS9
ATP5F1	4.88521e-12	0.285792	0.728	0.536	1.47436e-08	HE	ATP5F1						3.82547e-05	0.404282	0.553	0.198	0.961837	HE	CLDN3
ITGB1	4.96578e-12	0.33222	0.787	0.673	1.49867e-08	HE	ITGB1						3.90913e-05	0.438385	0.638	0.374	0.982873	HE	ARFGEF3
NPDC1	5.046e-12	0.350829	0.755	0.599	1.52288e-08	HE	NPDC1						3.92312e-05	0.29568	0.372	0.11	0.986391	HE	MRPS10
ATP5A1	5.22052e-12	0.315698	0.787	0.645	1.57555e-08	HE	ATP5A1						3.93568e-05	0.353227	0.532	0.22	0.989548	HE	ZBTB7A
PSMB3	5.22217e-12	0.267066	0.424	0.214	1.57605e-08	HE	PSMB3						3.93575e-05	0.386102	0.691	0.374	0.989565	HE	LARP1
SPCS3	5.65228e-12	0.306587	0.564	0.38	1.70586e-08	HE	SPCS3						3.93686e-05	0.347678	0.904	0.736	0.989846	HE	TMED3
NAXE	5.8303e-12	0.283677	0.583	0.38	1.75959e-08	HE	NAXE						3.97075e-05	0.458314	0.649	0.484	0.998366	HE	PJA2
PSMD2	5.99243e-12	0.2969	0.61	0.444	1.80852e-08	HE	PSMD2						3.97756e-05	0.377628	0.809	0.648	1	HE	SNHG6
RAD23A	6.0141e-12	0.274994	0.647	0.454	1.81505e-08	HE	RAD23A						3.99419e-05	0.310229	0.5	0.209	1	HE	CD46
SAP18	6.05085e-12	0.308237	0.799	0.638	1.82615e-08	HE	SAP18						4.12681e-05	0.333024	0.351	0.088	1	HE	CBX4
SDHC	6.40112e-12	0.276152	0.752	0.551	1.93186e-08	HE	SDHC						4.20541e-05	0.301204	0.362	0.088	1	HE	CNOT3
TMEM147	6.54498e-12	0.302173	0.642	0.446	1.97527e-08	HE	TMEM147						4.222e-05	0.331688	0.404	0.143	1	HE	ACO2
PARVB	6.77245e-12	0.343047	0.65	0.52	2.04392e-08	HE	PARVB						4.22986e-05	0.364867	0.521	0.242	1	HE	TRIM56
RTCB	6.89322e-12	0.302987	0.686	0.398	2.08037e-08	HE	RTCB						4.27204e-05	0.380521	0.596	0.297	1	HE	MRPS18B
CNOT7	7.22794e-12	0.321376	0.691	0.495	2.18139e-08	HE	CNOT7						4.32191e-05	0.348932	0.628	0.385	1	HE	USF2
PPA1	7.64905e-12	0.281042	0.799	0.617	2.30848e-08	HE	PPA1						4.39447e-05	0.292987	0.404	0.11	1	HE	YTHDF1
YIPF2	7.69479e-12	0.287136	0.63	0.426	2.32229e-08	HE	YIPF2						4.43988e-05	0.326939	0.457	0.165	1	HE	SDHD
USP11	7.91126e-12	0.347003	0.684	0.543	2.38762e-08	HE	USP11						4.45801e-05	0.305437	0.362	0.11	1	HE	PLOD3
PYCR2	8.05371e-12	0.292821	0.61	0.39	2.43061e-08	HE	PYCR2						4.48343e-05	0.34024	0.319	0.022	1	HE	GALNT9
UQCRB	8.19062e-12	0.303741	0.922	0.842	2.47193e-08	HE	UQCRB						4.496e-05	0.320107	0.298	0.044	1	HE	MYO15A
OCIAD1	8.35832e-12	0.319502	0.738	0.574	2.52254e-08	HE	OCIAD1						4.50069e-05	0.474813	0.362	0.165	1	HE	CEBPB
DDX6	8.61598e-12	0.292637	0.581	0.344	2.6003e-08	HE	DDX6						4.57979e-05	0.366721	0.915	0.714	1	HE	WDR83OS
SELK	9.13141e-12	0.318392	0.843	0.704	2.75586e-08	HE	SELK						4.58905e-05	0.287872	0.309	0.077	1	HE	WDR18
TIMP1	9.30873e-12	0.404777	0.956	0.786	2.80937e-08	HE	TIMP1						4.62594e-05	0.337199	0.745	0.495	1	HE	SSU72
CNTN1	9.4374e-12	0.289641	0.441	0.245	2.84821e-08	HE	CNTN1						4.71938e-05	0.378761	0.447	0.22	1	HE	NDUFA10
ICA1	1.01932e-11	0.292828	0.559	0.342	3.07632e-08	HE	ICA1						4.74559e-05	0.37303	0.447	0.187	1	HE	WNK1
BOLA3	1.03842e-11	0.25233	0.507	0.296	3.13396e-08	HE	BOLA3						4.78548e-05	0.362448	0.755	0.615	1	HE	SSR3
NDUFA5	1.06402e-11	0.283032	0.632	0.439	3.21122e-08	HE	NDUFA5						4.83763e-05	0.344859	0.83	0.604	1	HE	DDOST
CPLX2	1.06601e-11	0.286433	0.569	0.37	3.21721e-08	HE	CPLX2						4.85983e-05	0.32063	0.479	0.154	1	HE	TMUB1
RAC1	1.11474e-11	0.279258	0.902	0.745	3.36429e-08	HE	RAC1						4.90753e-05	0.568904	0.34	0.176	1	HE	KLF6
MAP1B	1.16771e-11	0.332815	0.841	0.702	3.52414e-08	HE	MAP1B						4.92337e-05	0.339439	0.426	0.176	1	HE	CPT2
HID1	1.18531e-11	0.257588	0.441	0.212	3.57726e-08	HE	HID1						4.9282e-05	0.302649	0.362	0.121	1	HE	CLIP1
PRRC2A	1.23934e-11	0.288989	0.64	0.446	3.74033e-08	HE	PRRC2A						5.02071e-05	0.37303	0.5	0.308	1	HE	STIP1
YWHAB	1.26505e-11	0.314878	0.745	0.556	3.81792e-08	HE	YWHAB						5.1065e-05	0.33656	0.532	0.231	1	HE	DPM2
GCH1	1.31218e-11	0.388205	0.576	0.372	3.96015e-08	HE	GCH1						5.24354e-05	0.326939	0.457	0.165	1	HE	SPATS2
PTOV1	1.33152e-11	0.260947	0.662	0.472	4.01854e-08	HE	PTOV1						5.25401e-05	0.317071	0.287	0.066	1	HE	NUMBL
CRELD2	1.34301e-11	0.32075	0.525	0.324	4.05322e-08	HE	CRELD2						5.29781e-05	0.540151	0.904	0.769	1	HE	HSP90B1
PCSK2	1.39552e-11	0.382127	0.804	0.699	4.21169e-08	HE	PCSK2						5.35204e-05	0.318222	0.33	0.066	1	HE	ABL2
ASAP1	1.41407e-11	0.310839	0.532	0.37	4.26767e-08	HE	ASAP1						5.36986e-05	0.2735	0.309	0.044	1	HE	SEL1L
LAMTOR5	1.44542e-11	0.258976	0.571	0.388	4.36229e-08	HE	LAMTOR5						5.39363e-05	0.315871	0.383	0.187	1	HE	TTC19
C18orf32	1.50613e-11	0.310856	0.716	0.536	4.54549e-08	HE	C18orf32						5.51266e-05	0.343733	0.543	0.297	1	HE	ZNF706
PHC2	1.52563e-11	0.292671	0.62	0.429	4.60435e-08	HE	PHC2						5.71986e-05	0.316835	0.511	0.308	1	HE	CERS2
NAA38	1.54456e-11	0.2821	0.647	0.464	4.66148e-08	HE	NAA38						5.76067e-05	0.465542	0.553	0.33	1	HE	IRS2
COX20	1.63761e-11	0.270635	0.51	0.291	4.9423e-08	HE	COX20						5.80541e-05	0.434588	0.649	0.516	1	HE	CTSD
UQCR10	1.6944e-11	0.276989	0.716	0.564	5.11371e-08	HE	UQCR10						5.83097e-05	0.363119	0.723	0.484	1	HE	NUCB2
G6PC3	1.783e-11	0.25577	0.473	0.258	5.38108e-08	HE	G6PC3						5.8441e-05	0.381764	0.638	0.429	1	HE	SH3GLB1
ATP6AP2	1.78492e-11	0.302861	0.752	0.571	5.38688e-08	HE	ATP6AP2						5.91723e-05	0.269846	0.404	0.11	1	HE	SMG1
PPDPF	1.94665e-11	0.32582	0.892	0.811	5.87499e-08	HE	PPDPF						6.07847e-05	0.382645	0.564	0.352	1	HE	SMIM14
NDUFB1	2.01589e-11	0.29711	0.63	0.439	6.08395e-08	HE	NDUFB1						6.10186e-05	0.32651	0.606	0.33	1	HE	PPIB
SLC9A3R1	2.04297e-11	0.296467	0.517	0.311	6.16569e-08	HE	SLC9A3R1						6.10367e-05	0.328006	0.383	0.121	1	HE	RAI1
PDIA4	2.04929e-11	0.508254	0.618	0.395	6.18475e-08	HE	PDIA4						6.11992e-05	0.330252	0.83	0.626	1	HE	SET
GLIS2.AS1	2.18285e-11	0.39714	0.478	0.283	6.58784e-08	HE	GLIS2.AS1						6.12147e-05	0.628592	0.564	0.363	1	HE	PLOD2
ARPC2	2.33536e-11	0.285977	0.755	0.559	7.0481e-08	HE	ARPC2						6.12642e-05	0.362511	0.819	0.648	1	HE	NUCKS1
FAM120A	2.42613e-11	0.319247	0.571	0.365	7.32205e-08	HE	FAM120A						6.13969e-05	0.319541	0.574	0.297	1	HE	PRKCSH
YWHAQ	2.4868e-11	0.3046	0.922	0.827	7.50517e-08	HE	YWHAQ						6.19532e-05	0.331688	0.372	0.154	1	HE	SLC35E3
NUDT3	2.51497e-11	0.315588	0.801	0.628	7.59019e-08	HE	NUDT3						6.20522e-05	0.395009	0.723	0.527	1	HE	MYO1D
GTF2A2	2.54632e-11	0.2639	0.483	0.283	7.68479e-08	HE	GTF2A2						6.20766e-05	0.305437	0.34	0.11	1	HE	EFNA5
CPNE3	2.61832e-11	0.275988	0.564	0.344	7.90208e-08	HE	CPNE3						6.21969e-05	0.397127	0.5	0.242	1	HE	SLC2A13
PRR34.AS1	2.63822e-11	0.263582	0.417	0.209	7.96214e-08	HE	PRR34.AS1						6.26926e-05	0.356391	0.809	0.604	1	HE	COX7A2L
ATP5EP2	2.80737e-11	0.334193	0.686	0.48	8.47265e-08	HE	ATP5EP2						6.28366e-05	0.312016	0.394	0.154	1	HE	UBE2G2
ENDOD1	2.80761e-11	0.30906	0.569	0.367	8.47337e-08	HE	ENDOD1						6.28693e-05	0.570561	0.34	0.198	1	HE	LMCD1
PEPD	2.85272e-11	0.325419	0.478	0.301	8.60951e-08	HE	PEPD						6.30465e-05	0.351391	0.383	0.176	1	HE	RP11.84A19.2
CDC37	2.98218e-11	0.289863	0.554	0.332	9.00023e-08	HE	CDC37						6.35015e-05	0.290338	0.394	0.132	1	HE	GK5
PDCD6	3.20206e-11	0.289852	0.615	0.431	9.66382e-08	HE	PDCD6						6.38535e-05	0.29568	0.351	0.132	1	HE	PTPN2
BRD7	3.20646e-11	0.294039	0.632	0.401	9.67709e-08	HE	BRD7						6.47505e-05	0.384617	0.596	0.385	1	HE	C6orf1
SDF2	3.3004e-11	0.308884	0.566	0.324	9.96059e-08	HE	SDF2						6.56641e-05	0.270751	0.309	0.055	1	HE	RP11.848P1.4
PAFAH1B2	3.49295e-11	0.293352	0.713	0.559	1.05417e-07	HE	PAFAH1B2						6.58823e-05	0.36346	0.362	0.099	1	HE	RBM15B
POLR2K	3.6083e-11	0.257147	0.549	0.347	1.08898e-07	HE	POLR2K						6.60409e-05	0.36755	0.532	0.209	1	HE	PUM1
GADD45GIP1	3.68916e-11	0.262117	0.505	0.309	1.11339e-07	HE	GADD45GIP1						6.65545e-05	0.545401	0.67	0.495	1	HE	RHOBTB3
CYC1	3.74456e-11	0.26185	0.605	0.401	1.13011e-07	HE	CYC1						6.733e-05	0.411892	0.553	0.374	1	HE	EPB41L4A.AS1
C9orf3	3.98376e-11	0.33241	0.676	0.487	1.2023e-07	HE	C9orf3						6.78478e-05	0.409973	0.489	0.253	1	HE	KLF10
RNF130	4.21031e-11	0.290939	0.571	0.388	1.27067e-07	HE	RNF130						6.80101e-05	0.469657	0.532	0.275	1	HE	FNIP2
MLF2	4.4841e-11	0.271714	0.574	0.355	1.3533e-07	HE	MLF2						6.87486e-05	0.35514	0.745	0.626	1	HE	NONO
CCT3	4.53609e-11	0.283867	0.721	0.508	1.36899e-07	HE	CCT3						6.88148e-05	0.428772	0.617	0.429	1	HE	TGOLN2
NUCKS1	4.59281e-11	0.298566	0.831	0.686	1.38611e-07	HE	NUCKS1						6.88238e-05	0.291352	0.351	0.11	1	HE	GDE1
MYL12B	4.94329e-11	0.280555	0.684	0.533	1.49189e-07	HE	MYL12B						6.95515e-05	0.309516	0.543	0.374	1	HE	PARP1
RAB2A	4.94505e-11	0.317209	0.789	0.625	1.49241e-07	HE	RAB2A						7.09692e-05	0.289648	0.33	0.099	1	HE	ZNF770
PRKAR1A	5.0244e-11	0.316359	0.816	0.63	1.51637e-07	HE	PRKAR1A						7.11026e-05	0.337164	0.5	0.275	1	HE	NPTN
DHRS7	5.04319e-11	0.27186	0.623	0.393	1.52204e-07	HE	DHRS7						7.18501e-05	0.388994	0.628	0.352	1	HE	PTPRN2
CACNA1A	5.12137e-11	0.303534	0.654	0.467	1.54563e-07	HE	CACNA1A						7.28274e-05	0.421232	0.681	0.407	1	HE	LMNA
KIF3B	5.30661e-11	0.272248	0.564	0.385	1.60153e-07	HE	KIF3B						7.37364e-05	0.436964	0.777	0.538	1	HE	APLP2
LAMP2	5.45373e-11	0.304296	0.554	0.385	1.64594e-07	HE	LAMP2						7.40334e-05	0.310388	0.989	1	1	HE	RPS2
CLTA	5.5246e-11	0.283428	0.767	0.554	1.66732e-07	HE	CLTA						7.58136e-05	0.275656	0.298	0.066	1	HE	ZBTB43
MAFA	5.98924e-11	0.527572	0.632	0.474	1.80755e-07	HE	MAFA						7.59819e-05	0.291804	0.277	0.033	1	HE	GBA
FDPS	6.31627e-11	0.250936	0.483	0.296	1.90625e-07	HE	FDPS						7.73059e-05	0.323476	0.596	0.33	1	HE	PRPF19
HUWE1	6.63925e-11	0.28333	0.559	0.395	2.00373e-07	HE	HUWE1						7.89365e-05	0.311455	0.989	0.868	1	HE	YWHAE
TSPAN7	6.80111e-11	0.282768	0.623	0.441	2.05257e-07	HE	TSPAN7						7.89447e-05	0.41955	0.638	0.396	1	HE	SELT
PLEKHB2	6.86589e-11	0.281148	0.596	0.421	2.07213e-07	HE	PLEKHB2						7.93884e-05	0.453073	0.532	0.286	1	HE	CPEB4
ORAI2	6.9156e-11	0.258109	0.581	0.383	2.08713e-07	HE	ORAI2						8.02186e-05	0.332208	0.543	0.275	1	HE	PLEKHA1
TCEAL4	7.04671e-11	0.273595	0.65	0.48	2.1267e-07	HE	TCEAL4						8.09322e-05	0.370904	0.723	0.363	1	HE	SON
CXXC5	7.14073e-11	0.32512	0.819	0.645	2.15507e-07	HE	CXXC5						8.11917e-05	0.2851	0.298	0.088	1	HE	COMMD4
TMOD1	7.17042e-11	0.343149	0.865	0.791	2.16403e-07	HE	TMOD1						8.14032e-05	0.530034	0.702	0.473	1	HE	SLC39A14
C11orf31	7.18348e-11	0.269475	0.672	0.485	2.16797e-07	HE	C11orf31						8.2811e-05	0.340544	0.681	0.363	1	HE	SDF4
TMEM30A	7.30634e-11	0.294255	0.718	0.546	2.20505e-07	HE	TMEM30A						8.29642e-05	0.346157	0.734	0.571	1	HE	VAT1
ANAPC5	8.11932e-11	0.250992	0.458	0.276	2.45041e-07	HE	ANAPC5						8.35791e-05	0.398348	0.691	0.495	1	HE	DDX17
EIF2S2	8.27876e-11	0.281649	0.679	0.48	2.49853e-07	HE	EIF2S2						8.46301e-05	0.313841	0.479	0.242	1	HE	CCDC142
EIF4G1	8.49788e-11	0.287208	0.713	0.531	2.56466e-07	HE	EIF4G1						8.47811e-05	0.270751	0.287	0.044	1	HE	SEPN1
NACA	8.74839e-11	0.26557	0.971	0.888	2.64026e-07	HE	NACA						8.52859e-05	0.353798	0.628	0.341	1	HE	TMEM219
IGF2	8.78046e-11	0.3759	0.556	0.352	2.64994e-07	HE	IGF2						8.55393e-05	0.313841	0.489	0.242	1	HE	HNRNPUL1
MANF	9.02056e-11	0.407702	0.662	0.408	2.72241e-07	HE	MANF						8.62205e-05	0.370482	0.532	0.297	1	HE	HNRNPA0
ZNF706	9.38235e-11	0.255224	0.576	0.352	2.83159e-07	HE	ZNF706						8.64255e-05	0.383203	0.681	0.462	1	HE	CHPF
PTBP3	9.51139e-11	0.29171	0.515	0.306	2.87054e-07	HE	PTBP3						8.65449e-05	0.37546	0.585	0.341	1	HE	ACADVL
SF3B2	9.57462e-11	0.277775	0.782	0.582	2.88962e-07	HE	SF3B2						8.69427e-05	0.331233	0.436	0.198	1	HE	FFAR1
CYCS	9.62979e-11	0.275787	0.691	0.431	2.90627e-07	HE	CYCS						8.7511e-05	0.280437	0.298	0.066	1	HE	THADA
JAK1	9.84477e-11	0.294552	0.63	0.439	2.97115e-07	HE	JAK1						8.76382e-05	0.286018	0.372	0.143	1	HE	TBC1D9B
EIF1	9.90225e-11	0.269307	1	0.992	2.9885e-07	HE	EIF1						8.77324e-05	0.312771	0.447	0.22	1	HE	SYNCRIP
ACAT1	1.02723e-10	0.273586	0.542	0.332	3.10017e-07	HE	ACAT1						8.7883e-05	0.403801	0.532	0.242	1	HE	ATP6V0A1
LMAN2	1.05459e-10	0.27073	0.762	0.574	3.18275e-07	HE	LMAN2						8.85599e-05	0.270285	0.33	0.066	1	HE	TSIX
P3H3	1.09874e-10	0.29181	0.576	0.342	3.31601e-07	HE	P3H3						8.85669e-05	0.365511	0.777	0.495	1	HE	COPA
SUMO2	1.10318e-10	0.282731	0.794	0.671	3.32941e-07	HE	SUMO2						8.86299e-05	0.268457	0.298	0.033	1	HE	PDIA5
PSENEN	1.11785e-10	0.264238	0.434	0.207	3.37368e-07	HE	PSENEN						8.87864e-05	0.495632	0.532	0.264	1	HE	PLXNB2
SIL1	1.14551e-10	0.331019	0.686	0.487	3.45714e-07	HE	SIL1						8.9445e-05	0.350278	0.755	0.44	1	HE	PAFAH1B2
TMEM205	1.30122e-10	0.305544	0.65	0.464	3.92709e-07	HE	TMEM205						9.06849e-05	0.260234	0.33	0.099	1	HE	TSC2
UBE2I	1.32656e-10	0.261756	0.676	0.441	4.00354e-07	HE	UBE2I						9.10326e-05	0.30609	0.638	0.407	1	HE	XRCC5
DYNLL2	1.3525e-10	0.280017	0.721	0.513	4.08186e-07	HE	DYNLL2						9.26261e-05	0.680741	0.574	0.319	1	HE	JUN
AP2M1	1.361e-10	0.273925	0.669	0.482	4.1075e-07	HE	AP2M1						9.31965e-05	0.286018	0.351	0.132	1	HE	GIGYF2
RBX1	1.43849e-10	0.276539	0.522	0.324	4.34135e-07	HE	RBX1						9.54049e-05	0.338575	0.989	0.945	1	HE	RPL36A
UFM1	1.52856e-10	0.285882	0.539	0.332	4.61321e-07	HE	UFM1						9.58485e-05	0.26697	0.404	0.143	1	HE	EXOC5
LARGE2	1.58591e-10	0.250836	0.346	0.161	4.78626e-07	HE	LARGE2						9.85996e-05	0.26731	0.394	0.099	1	HE	SUPT6H
DNAJC3	1.68863e-10	0.291807	0.654	0.426	5.09628e-07	HE	DNAJC3						9.88829e-05	0.306919	0.287	0.077	1	HE	TMEM41B
SELT	1.81088e-10	0.29984	0.689	0.497	5.46524e-07	HE	SELT						9.98949e-05	0.288885	0.266	0.033	1	HE	IFNAR2
FAM177A1	1.88433e-10	0.262475	0.625	0.431	5.6869e-07	HE	FAM177A1						0.000100486	0.314998	0.957	0.956	1	HE	RPL36AL
MTCH2	2.00606e-10	0.267309	0.436	0.224	6.05429e-07	HE	MTCH2						0.000102539	0.30027	0.436	0.242	1	HE	ZHX1
PCDH17	2.06018e-10	0.317246	0.6	0.436	6.21761e-07	HE	PCDH17						0.000102865	0.293961	0.5	0.176	1	HE	RNF220
ZBTB20	2.15589e-10	0.307228	0.64	0.467	6.50646e-07	HE	ZBTB20						0.000103781	0.435373	0.989	0.945	1	HE	ACTB
TMED2	2.26673e-10	0.299045	0.853	0.742	6.841e-07	HE	TMED2						0.000104015	0.31694	0.383	0.198	1	HE	C15orf40
SYP	2.30082e-10	0.276727	0.627	0.469	6.94386e-07	HE	SYP						0.000104028	0.500219	0.83	0.692	1	HE	XBP1
FADS2	2.34393e-10	0.268217	0.417	0.23	7.07397e-07	HE	FADS2						0.000104569	0.320107	0.266	0.044	1	HE	KCNK17
LAMTOR2	2.42045e-10	0.271806	0.48	0.321	7.30493e-07	HE	LAMTOR2						0.000105031	0.398348	0.5	0.286	1	HE	PCDH17
OS9	2.43619e-10	0.271634	0.711	0.559	7.35242e-07	HE	OS9						0.000105404	0.279504	0.479	0.187	1	HE	AZIN1
HAX1	2.47371e-10	0.292129	0.775	0.599	7.46567e-07	HE	HAX1						0.000105574	0.352123	0.628	0.407	1	HE	WLS
SLC7A2	2.51848e-10	0.31667	0.708	0.571	7.60077e-07	HE	SLC7A2						0.000105859	0.378965	0.798	0.725	1	HE	MDH2
SLC25A1	2.54082e-10	0.280413	0.534	0.355	7.6682e-07	HE	SLC25A1						0.000106907	0.328578	0.436	0.22	1	HE	ST14
TMEM141	2.637e-10	0.268134	0.593	0.385	7.95846e-07	HE	TMEM141						0.000107222	0.396712	0.596	0.418	1	HE	RAP1GAP2
ABCC8	2.65532e-10	0.496594	0.846	0.689	8.01375e-07	HE	ABCC8						0.000107293	0.314761	0.734	0.484	1	HE	PHB2
TMEM219	2.70806e-10	0.256335	0.659	0.5	8.17291e-07	HE	TMEM219						0.000107387	0.304037	0.468	0.209	1	HE	TTLL7
TMED7	2.71767e-10	0.289731	0.62	0.454	8.20193e-07	HE	TMED7						0.000107882	0.322499	0.457	0.198	1	HE	LINC00963
TCTA	2.72316e-10	0.265471	0.488	0.311	8.21851e-07	HE	TCTA						0.000108832	0.309735	0.543	0.308	1	HE	PSMA2
SLC25A5	2.76771e-10	0.2718	0.667	0.446	8.35294e-07	HE	SLC25A5						0.000108859	0.328179	0.681	0.484	1	HE	SMPD1
SORL1	2.80123e-10	0.346879	0.784	0.61	8.4541e-07	HE	SORL1						0.000108905	0.2763	0.266	0.033	1	HE	GTF3C1
SS18	2.83224e-10	0.255196	0.471	0.253	8.54769e-07	HE	SS18						0.000108993	0.69391	0.989	0.659	1	HE	MTRNR2L1
FKBP8	2.84543e-10	0.26702	0.721	0.561	8.58751e-07	HE	FKBP8						0.00010954	0.31694	0.394	0.187	1	HE	ABCF1
CHGA	2.85651e-10	0.450509	0.998	0.946	8.62095e-07	HE	CHGA						0.000110003	0.371123	0.702	0.593	1	HE	EEF1D
FBXO7	3.03288e-10	0.291823	0.777	0.668	9.15324e-07	HE	FBXO7						0.000110352	0.323252	0.968	0.956	1	HE	ATP5G2
CD68	3.38873e-10	0.295332	0.574	0.344	1.02272e-06	HE	CD68						0.000110478	0.362877	0.872	0.736	1	HE	TRMT112
PPM1K	3.44691e-10	0.260798	0.466	0.25	1.04028e-06	HE	PPM1K						0.000111282	0.383168	0.968	0.857	1	HE	H3F3B
DDX17	3.59182e-10	0.284575	0.745	0.599	1.08401e-06	HE	DDX17						0.000111901	0.307725	0.5	0.198	1	HE	NUDT21
HSPE1	3.65627e-10	0.3061	0.73	0.582	1.10346e-06	HE	HSPE1						0.000112802	0.420244	0.489	0.286	1	HE	IRF2BP2
MGST2	3.68772e-10	0.272696	0.429	0.237	1.11295e-06	HE	MGST2						0.000113234	0.279698	0.33	0.099	1	HE	MARK3
FAM127A	3.73609e-10	0.287115	0.699	0.503	1.12755e-06	HE	FAM127A						0.000113687	0.314761	0.351	0.165	1	HE	ZNF37A
LGMN	3.75276e-10	0.287483	0.527	0.319	1.13258e-06	HE	LGMN						0.000113776	0.358431	0.574	0.374	1	HE	PIGT
ANKH	3.86591e-10	0.259238	0.615	0.429	1.16673e-06	HE	ANKH						0.000114124	0.312988	0.66	0.396	1	HE	RAD23A
MIDN	4.18318e-10	0.34269	0.75	0.556	1.26248e-06	HE	MIDN						0.000114141	0.319541	0.564	0.308	1	HE	PDXDC1
SAR1B	4.20038e-10	0.270485	0.549	0.337	1.26768e-06	HE	SAR1B						0.00011468	0.34525	0.638	0.374	1	HE	TAPBP
NENF	4.34215e-10	0.275394	0.877	0.73	1.31046e-06	HE	NENF						0.000115612	0.318963	0.436	0.198	1	HE	NDFIP2
HOPX	4.41754e-10	0.283814	0.6	0.434	1.33321e-06	HE	HOPX						0.000115638	0.341424	0.766	0.736	1	HE	PFDN5
PLCXD3	4.85021e-10	0.330923	0.701	0.49	1.46379e-06	HE	PLCXD3						0.000115792	0.291948	0.394	0.143	1	HE	CCDC107
MVB12A	4.85465e-10	0.252692	0.478	0.291	1.46513e-06	HE	MVB12A						0.000115948	0.312405	0.521	0.209	1	HE	RAB3GAP1
CFC1	4.91803e-10	0.303509	0.449	0.309	1.48426e-06	HE	CFC1						0.00011733	0.309735	0.532	0.286	1	HE	C9orf78
SLC6A17	5.01834e-10	0.253186	0.468	0.283	1.51453e-06	HE	SLC6A17						0.000118998	0.370558	0.553	0.352	1	HE	TM9SF3
MDH1	5.16338e-10	0.286998	0.63	0.38	1.55831e-06	HE	MDH1						0.000119589	0.323515	0.628	0.396	1	HE	ILF2
SLC35B1	5.20373e-10	0.294001	0.571	0.37	1.57048e-06	HE	SLC35B1						0.000120189	0.326199	0.298	0.121	1	HE	EDEM3
ST14	5.23396e-10	0.277236	0.542	0.334	1.57961e-06	HE	ST14						0.000120256	0.393233	0.585	0.407	1	HE	NUCB1
SEPW1	5.41304e-10	0.264574	0.877	0.732	1.63365e-06	HE	SEPW1						0.000120352	0.310509	0.404	0.176	1	HE	ITGAV
PFN2	5.63064e-10	0.335479	0.728	0.579	1.69933e-06	HE	PFN2						0.000120575	0.633205	0.372	0.231	1	HE	PPP1R15A
ANXA2	6.11496e-10	0.35977	0.848	0.753	1.84549e-06	HE	ANXA2						0.000120902	0.361601	0.926	0.813	1	HE	MORF4L1
HEXB	6.22908e-10	0.271718	0.591	0.406	1.87994e-06	HE	HEXB						0.000121518	0.308271	0.298	0.099	1	HE	PMF1
SRSF11	6.2336e-10	0.261008	0.627	0.431	1.8813e-06	HE	SRSF11						0.000124124	0.473728	0.468	0.231	1	HE	RP11.166P13.3
SRSF9	6.29005e-10	0.259701	0.73	0.513	1.89834e-06	HE	SRSF9						0.000124989	0.260388	0.287	0.066	1	HE	NELFA
CNPY2	6.55166e-10	0.264344	0.684	0.495	1.97729e-06	HE	CNPY2						0.000126285	0.311086	1	0.989	1	HE	RPL5
FXYD2	6.74495e-10	0.473916	0.846	0.75	2.03563e-06	HE	FXYD2						0.000126315	0.395234	0.713	0.593	1	HE	ZFAS1
CSDE1	7.06399e-10	0.285957	0.926	0.847	2.13191e-06	HE	CSDE1						0.000127034	0.325116	0.436	0.209	1	HE	SYT5
HLA.A	7.21873e-10	0.315733	0.993	0.952	2.17861e-06	HE	HLA.A						0.00012747	0.266649	0.436	0.176	1	HE	LIN7C
PSMD11	7.37211e-10	0.252921	0.419	0.263	2.2249e-06	HE	PSMD11						0.000127494	0.247642	0.319	0.088	1	HE	POGK
SON	7.46471e-10	0.26792	0.772	0.628	2.25285e-06	HE	SON						0.000127651	0.296069	0.383	0.165	1	HE	NPEPPS
RBM4	7.51657e-10	0.299552	0.522	0.314	2.2685e-06	HE	RBM4						0.000128493	0.355788	0.617	0.462	1	HE	HSPA9
ERLEC1	8.26042e-10	0.273409	0.586	0.385	2.49299e-06	HE	ERLEC1						0.000129424	0.331453	0.862	0.692	1	HE	ROMO1
DBI	8.27587e-10	0.298812	0.699	0.541	2.49766e-06	HE	DBI						0.000129684	0.359331	0.777	0.637	1	HE	ARF4
MAGT1	8.45653e-10	0.266858	0.493	0.311	2.55218e-06	HE	MAGT1						0.000129995	0.270751	0.266	0.044	1	HE	CTDSPL
SCGB2A1	8.53013e-10	0.313879	0.515	0.332	2.57439e-06	HE	SCGB2A1						0.000130283	0.296747	0.5	0.242	1	HE	KIAA2013
TBCA	8.55598e-10	0.288981	0.787	0.673	2.58219e-06	HE	TBCA						0.000131859	0.392964	0.649	0.385	1	HE	AARS
NHP2	8.8381e-10	0.264993	0.645	0.474	2.66734e-06	HE	NHP2						0.000132481	0.270285	0.309	0.077	1	HE	SIK3
HSD17B14	9.11558e-10	0.25386	0.431	0.255	2.75108e-06	HE	HSD17B14						0.000133807	0.302713	0.415	0.121	1	HE	GBF1
TOMM34	9.51509e-10	0.299146	0.561	0.37	2.87165e-06	HE	TOMM34						0.000134018	0.286018	0.351	0.121	1	HE	VAV2
NDUFB3	9.8233e-10	0.264655	0.52	0.329	2.96467e-06	HE	NDUFB3						0.000135269	0.318963	0.468	0.176	1	HE	HIF1A
RAB7A	1.03338e-09	0.265797	0.767	0.638	3.11874e-06	HE	RAB7A						0.000135474	0.348215	0.585	0.319	1	HE	H2AFV
WNT4	1.12796e-09	0.331978	0.583	0.485	3.40418e-06	HE	WNT4						0.000136639	0.477074	0.596	0.341	1	HE	NCOR2
FAM174A	1.1397e-09	0.254304	0.498	0.311	3.43962e-06	HE	FAM174A						0.000136866	0.305371	0.372	0.154	1	HE	FUT11
ATP6V0E2	1.15003e-09	0.272571	0.539	0.337	3.4708e-06	HE	ATP6V0E2						0.000138522	0.312771	0.447	0.187	1	HE	C1orf127
FTH1	1.17607e-09	0.350033	0.998	0.995	3.54938e-06	HE	FTH1						0.000139679	0.379146	0.628	0.484	1	HE	GNAI2
ERH	1.20083e-09	0.265319	0.816	0.625	3.6241e-06	HE	ERH						0.000140009	0.27772	0.404	0.187	1	HE	TACC2
RAB11B	1.24308e-09	0.265149	0.647	0.477	3.75161e-06	HE	RAB11B						0.000140459	0.280163	0.394	0.187	1	HE	MBTPS1
HACD3	1.25073e-09	0.284279	0.627	0.418	3.7747e-06	HE	HACD3						0.000141238	0.324669	0.851	0.747	1	HE	CYSTM1
PRDX4	1.29306e-09	0.263911	0.571	0.357	3.90246e-06	HE	PRDX4						0.000142541	0.292491	0.415	0.209	1	HE	SLC35E1
SCP2	1.30649e-09	0.262086	0.654	0.454	3.943e-06	HE	SCP2						0.000142901	0.405069	0.809	0.615	1	HE	TSPAN3
DHRS2	1.3392e-09	0.386109	0.547	0.327	4.0417e-06	HE	DHRS2						0.000143036	0.429044	0.66	0.385	1	HE	KCNK3
TCF25	1.36572e-09	0.272776	0.613	0.413	4.12175e-06	HE	TCF25						0.000143605	0.342816	0.415	0.143	1	HE	SNX9
COPRS	1.39135e-09	0.256703	0.527	0.321	4.1991e-06	HE	COPRS						0.000143828	0.32498	0.617	0.33	1	HE	FTO
ABR	1.39362e-09	0.258259	0.505	0.296	4.20596e-06	HE	ABR						0.000143871	0.399877	0.862	0.78	1	HE	AES
MARCKS	1.50119e-09	0.297781	0.578	0.38	4.53059e-06	HE	MARCKS						0.000144269	0.36303	0.553	0.33	1	HE	EIF5
DSTN	1.56155e-09	0.275985	0.939	0.821	4.71276e-06	HE	DSTN						0.000146138	0.245196	0.33	0.088	1	HE	LINC00969
ITGAV	1.68302e-09	0.259637	0.5	0.291	5.07935e-06	HE	ITGAV						0.0001472	0.342258	0.266	0.055	1	HE	SPSB1
APOBEC2	1.68352e-09	0.275076	0.4	0.196	5.08085e-06	HE	APOBEC2						0.000148117	0.26697	0.394	0.143	1	HE	PPP1R37
PCBD1	1.70921e-09	0.256424	0.564	0.398	5.1584e-06	HE	PCBD1						0.000148676	0.315043	0.628	0.396	1	HE	C11orf31
SRSF8	1.71865e-09	0.27938	0.64	0.434	5.18688e-06	HE	SRSF8						0.000150432	0.318963	0.596	0.319	1	HE	TMEM248
SNRNP70	1.7561e-09	0.276391	0.507	0.288	5.29991e-06	HE	SNRNP70						0.000150539	0.353227	0.553	0.352	1	HE	PTMS
KTN1	1.77172e-09	0.263062	0.73	0.554	5.34705e-06	HE	KTN1						0.000150826	0.311661	0.426	0.198	1	HE	NOL4
GPI	1.77397e-09	0.261883	0.642	0.413	5.35383e-06	HE	GPI						0.000152072	0.283602	0.436	0.198	1	HE	IFT22
AK2	1.90156e-09	0.251701	0.647	0.459	5.73891e-06	HE	AK2						0.00015223	0.260234	0.34	0.066	1	HE	CTDSP1
ATP5H	1.90913e-09	0.265592	0.689	0.472	5.76177e-06	HE	ATP5H						0.000153537	0.307303	0.543	0.374	1	HE	ATP6V0D1
SSTR2	1.9107e-09	0.257099	0.52	0.319	5.76649e-06	HE	SSTR2						0.000154211	0.300575	0.543	0.275	1	HE	XPR1
GANAB	1.95074e-09	0.270243	0.674	0.469	5.88733e-06	HE	GANAB						0.000155353	0.301571	0.447	0.231	1	HE	TXLNA
CLTC	1.96387e-09	0.292505	0.699	0.592	5.92696e-06	HE	CLTC						0.000155988	0.37303	0.766	0.637	1	HE	HIST1H4C
EDIL3	2.02638e-09	0.291871	0.502	0.306	6.11562e-06	HE	EDIL3						0.000156178	0.283978	1	1	1	HE	RPL6
MXRA7	2.07468e-09	0.293439	0.958	0.87	6.26138e-06	HE	MXRA7						0.00015662	0.331311	0.67	0.495	1	HE	BCAP31
CCNI	2.08087e-09	0.282942	0.944	0.916	6.28008e-06	HE	CCNI						0.000158086	0.305589	0.766	0.593	1	HE	MIF
TMED4	2.08798e-09	0.271705	0.708	0.536	6.30152e-06	HE	TMED4						0.000159081	0.36936	0.713	0.571	1	HE	PERP
NAA20	2.13946e-09	0.279458	0.65	0.474	6.45689e-06	HE	NAA20						0.000160039	0.315289	0.287	0.099	1	HE	SLC2A3
TMEM245	2.16296e-09	0.265562	0.485	0.301	6.52782e-06	HE	TMEM245						0.000160346	0.370594	0.574	0.319	1	HE	ZBTB20
PFDN2	2.22034e-09	0.257877	0.586	0.406	6.701e-06	HE	PFDN2						0.000161619	0.368116	0.574	0.297	1	HE	SYNGR2
KLF10	2.41489e-09	0.2976	0.52	0.378	7.28813e-06	HE	KLF10						0.000161656	0.252666	0.277	0.066	1	HE	GATAD2A
ILF2	2.43752e-09	0.257074	0.618	0.426	7.35645e-06	HE	ILF2						0.00016207	0.325116	0.404	0.209	1	HE	CBX3
2020-09-02	2.46083e-09	0.264527	0.762	0.648	7.42678e-06	HE	2020-09-02						0.000162232	0.527181	0.372	0.165	1	HE	GADD45B
CD14	2.62627e-09	0.271207	0.37	0.196	7.92609e-06	HE	CD14						0.000162437	0.344194	0.532	0.286	1	HE	CCDC47
LDLRAP1	2.77554e-09	0.294862	0.686	0.531	8.37658e-06	HE	LDLRAP1						0.000163212	0.343873	0.457	0.176	1	HE	APMAP
HMGN1	2.83641e-09	0.26027	0.777	0.612	8.56027e-06	HE	HMGN1						0.000165427	0.247404	0.277	0.055	1	HE	SMAD5
RAN	2.93577e-09	0.254737	0.689	0.505	8.86016e-06	HE	RAN						0.000166369	0.37303	0.5	0.286	1	HE	FAM129B
KCNK16	2.98931e-09	0.314001	0.52	0.362	9.02174e-06	HE	KCNK16						0.000167622	0.255247	0.266	0.055	1	HE	HIP1R
GTF2I	2.9932e-09	0.298755	0.716	0.566	9.03349e-06	HE	GTF2I						0.000167672	0.328006	0.351	0.121	1	HE	ACIN1
CRELD1	3.07736e-09	0.251365	0.566	0.383	9.28746e-06	HE	CRELD1						0.00016868	0.436656	0.479	0.319	1	HE	SLC29A4
BAG1	3.28398e-09	0.264783	0.647	0.48	9.91106e-06	HE	BAG1						0.000168773	0.359508	0.894	0.758	1	HE	TMOD1
DYNLL1	3.33348e-09	0.292686	0.885	0.75	1.00604e-05	HE	DYNLL1						0.000168875	0.320487	0.872	0.813	1	HE	COX6A1
GAS5	3.39592e-09	0.274345	0.836	0.666	1.02489e-05	HE	GAS5						0.0001701	0.290033	0.479	0.209	1	HE	MED29
ARHGDIA	3.40079e-09	0.262338	0.64	0.462	1.02636e-05	HE	ARHGDIA						0.000170698	0.367165	0.404	0.165	1	HE	GSE1
APLP2	3.48752e-09	0.289393	0.875	0.773	1.05253e-05	HE	APLP2						0.000172422	0.364219	0.617	0.44	1	HE	NDUFC2
COX7A2L	3.62609e-09	0.26184	0.828	0.694	1.09435e-05	HE	COX7A2L						0.000172917	0.331631	0.936	0.857	1	HE	LRRC75A.AS1
NORAD	3.64759e-09	0.276828	0.676	0.533	1.10084e-05	HE	NORAD						0.000176159	0.525512	0.734	0.615	1	HE	GPX3
XBP1	4.00909e-09	0.335451	0.87	0.806	1.20994e-05	HE	XBP1						0.000178373	0.276449	0.34	0.154	1	HE	GLOD4
MRPS21	4.47479e-09	0.278849	0.772	0.628	1.35049e-05	HE	MRPS21						0.000179412	0.338083	0.713	0.527	1	HE	RP11.697E2.6
MAP3K13	4.48269e-09	0.251569	0.6	0.395	1.35288e-05	HE	MAP3K13						0.000179605	0.274295	0.479	0.242	1	HE	ZNF106
STRAP	4.55914e-09	0.254317	0.672	0.487	1.37595e-05	HE	STRAP						0.000179869	0.326423	0.766	0.571	1	HE	ATP6V1F
SEC23B	4.57097e-09	0.267212	0.581	0.408	1.37952e-05	HE	SEC23B						0.000180684	0.264816	0.351	0.143	1	HE	DNM2
UFC1	4.60147e-09	0.260251	0.679	0.48	1.38872e-05	HE	UFC1						0.000182428	0.294558	0.351	0.154	1	HE	NR4A1
RASSF5	4.73525e-09	0.250435	0.463	0.265	1.4291e-05	HE	RASSF5						0.000182514	0.291179	0.532	0.297	1	HE	TIMM17B
SLC30A8	4.84908e-09	0.471381	0.779	0.719	1.46345e-05	HE	SLC30A8						0.000184432	0.36303	0.553	0.341	1	HE	SFPQ
PSMC1	4.92179e-09	0.250856	0.593	0.37	1.4854e-05	HE	PSMC1						0.00018536	0.297806	0.489	0.176	1	HE	AHI1
RGS9	5.21813e-09	0.299229	0.635	0.426	1.57483e-05	HE	RGS9						0.000186739	0.282375	0.287	0.088	1	HE	SIPA1L2
QPCT	5.42396e-09	0.288499	0.62	0.467	1.63695e-05	HE	QPCT						0.000186755	0.351639	0.521	0.264	1	HE	PABPN1
CLU	5.74403e-09	0.375617	0.846	0.648	1.73355e-05	HE	CLU						0.000186981	0.354946	0.745	0.604	1	HE	COX5B
SDCBP	5.75092e-09	0.282252	0.583	0.406	1.73563e-05	HE	SDCBP						0.000190603	0.327567	0.457	0.253	1	HE	HELLPAR
KPNB1	5.85452e-09	0.257638	0.772	0.602	1.76689e-05	HE	KPNB1						0.000192496	0.375571	0.532	0.297	1	HE	ZKSCAN1
CKAP4	6.02988e-09	0.259492	0.522	0.372	1.81982e-05	HE	CKAP4						0.000194074	0.341614	0.787	0.593	1	HE	VCP
DDR1	6.18353e-09	0.309258	0.934	0.768	1.86619e-05	HE	DDR1						0.000194723	0.361762	0.862	0.648	1	HE	PPP2R1A
SARAF	6.47827e-09	0.291582	0.816	0.704	1.95514e-05	HE	SARAF						0.00019569	0.348523	0.755	0.538	1	HE	TERF2IP
SRPRB	6.62851e-09	0.255536	0.547	0.342	2.00048e-05	HE	SRPRB						0.000196012	0.252744	0.33	0.066	1	HE	TMEM30B
MYH14	7.03928e-09	0.288309	0.549	0.372	2.12445e-05	HE	MYH14						0.000196276	0.332596	0.606	0.396	1	HE	TMCO3
TKT	8.03452e-09	0.27604	0.652	0.533	2.42482e-05	HE	TKT						0.000197139	0.305008	0.979	0.945	1	HE	CHCHD2
GHITM	8.70003e-09	0.271553	0.723	0.52	2.62567e-05	HE	GHITM						0.000198607	0.275866	0.404	0.143	1	HE	DCAF10
ATP9A	9.4206e-09	0.300041	0.667	0.436	2.84314e-05	HE	ATP9A						0.000203381	0.310229	0.447	0.198	1	HE	TUBGCP2
VEGFA	9.70185e-09	0.319402	0.907	0.827	2.92802e-05	HE	VEGFA						0.000204399	0.300892	0.798	0.582	1	HE	PSMB4
P4HTM	9.74313e-09	0.293392	0.669	0.508	2.94048e-05	HE	P4HTM						0.000207987	0.32111	0.819	0.758	1	HE	C19orf53
MAN1A1	9.8622e-09	0.285985	0.598	0.426	2.97641e-05	HE	MAN1A1						0.000209805	0.321496	0.851	0.67	1	HE	UQCRQ
CCND2	9.93433e-09	0.259701	0.463	0.27	2.99818e-05	HE	CCND2						0.000211831	0.357862	0.638	0.44	1	HE	CCT4
SYT4	1.01055e-08	0.269946	0.586	0.403	3.04983e-05	HE	SYT4						0.000212708	0.309516	0.574	0.308	1	HE	SLC39A9
VDAC3	1.03439e-08	0.251477	0.539	0.321	3.12179e-05	HE	VDAC3						0.000213453	0.30146	0.415	0.165	1	HE	MRPL41
RNF167	1.05316e-08	0.264062	0.627	0.423	3.17842e-05	HE	RNF167						0.000213943	0.358641	0.543	0.385	1	HE	TNFRSF1A
PTMS	1.12506e-08	0.27015	0.569	0.446	3.39543e-05	HE	PTMS						0.000214913	0.485323	0.34	0.154	1	HE	ZFP36
FAM46C	1.29059e-08	0.268852	0.368	0.204	3.89501e-05	HE	FAM46C						0.000216196	0.391635	0.862	0.714	1	HE	ATP1B1
BEX3	1.29831e-08	0.294983	0.686	0.574	3.91831e-05	HE	BEX3						0.000218261	0.279504	0.426	0.198	1	HE	C6orf89
NKX2.2	1.29912e-08	0.305265	0.625	0.49	3.92075e-05	HE	NKX2.2						0.000218261	0.279504	0.447	0.176	1	HE	TMEM259
TRNP1	1.33161e-08	0.28382	0.463	0.23	4.01881e-05	HE	TRNP1						0.000218773	0.271934	0.34	0.132	1	HE	CBFA2T2
H1FX	1.34651e-08	0.322781	0.819	0.612	4.06376e-05	HE	H1FX						0.000218833	0.262794	0.298	0.077	1	HE	KATNBL1
HNRNPR	1.35177e-08	0.257116	0.596	0.401	4.07965e-05	HE	HNRNPR						0.000220461	0.293442	0.5	0.264	1	HE	ACBD3
CAMK2N1	1.36639e-08	0.26521	0.777	0.658	4.12376e-05	HE	CAMK2N1						0.000225442	0.291352	0.309	0.099	1	HE	TOM1L2
LRP10	1.36731e-08	0.274559	0.76	0.579	4.12654e-05	HE	LRP10						0.000226646	0.33021	0.691	0.473	1	HE	MAGED2
MEG3	1.47103e-08	0.400667	0.882	0.732	4.43957e-05	HE	MEG3						0.000228325	0.290694	0.255	0.044	1	HE	CDK5RAP3
STAT3	1.48047e-08	0.279675	0.689	0.536	4.46806e-05	HE	STAT3						0.000229465	0.301204	0.298	0.077	1	HE	ZFYVE27
C1QL1	1.52358e-08	0.39184	0.848	0.74	4.59817e-05	HE	C1QL1						0.000232072	0.304946	0.691	0.462	1	HE	GNB2
PLP2	1.5384e-08	0.261376	0.765	0.579	4.64289e-05	HE	PLP2						0.000232579	0.280859	0.362	0.132	1	HE	PAWR
VGF	1.56223e-08	0.414837	0.958	0.857	4.71482e-05	HE	VGF						0.000233494	0.32712	0.287	0.132	1	HE	TBC1D9
ERP29	1.79237e-08	0.259624	0.877	0.791	5.40936e-05	HE	ERP29						0.000235503	0.362483	1	1	1	HE	GNAS
ORC4	1.8378e-08	0.254137	0.752	0.559	5.54647e-05	HE	ORC4						0.000236061	0.34024	0.638	0.473	1	HE	RPS19BP1
EIF4G2	2.15997e-08	0.266018	0.875	0.73	6.51878e-05	HE	EIF4G2						0.000241384	0.275049	0.309	0.066	1	HE	CHPF2
WSB1	2.29118e-08	0.296625	0.745	0.561	6.91479e-05	HE	WSB1						0.00024141	0.453917	0.723	0.473	1	HE	CADM1
C1orf127	2.54349e-08	0.275339	0.512	0.334	7.67626e-05	HE	C1orf127						0.000242836	0.34784	0.543	0.352	1	HE	TIMM8B
GFPT1	2.59573e-08	0.276802	0.701	0.543	7.8339e-05	HE	GFPT1						0.000245157	0.271934	0.34	0.121	1	HE	KPNA5
ACTG1	2.80321e-08	0.388971	0.978	0.944	8.46008e-05	HE	ACTG1						0.000246996	0.428266	0.489	0.275	1	HE	CPD
NAP1L1	2.82664e-08	0.255054	0.846	0.755	8.53079e-05	HE	NAP1L1						0.000247433	0.291684	0.553	0.319	1	HE	PDXK
VPS13C	2.99037e-08	0.263758	0.48	0.324	9.02492e-05	HE	VPS13C						0.000250057	0.370316	0.447	0.275	1	HE	SERPINB1
FGD5.AS1	3.00257e-08	0.251084	0.483	0.329	9.06176e-05	HE	FGD5.AS1						0.000251293	0.320386	0.511	0.341	1	HE	HACD3
AP2B1	3.01006e-08	0.252793	0.797	0.645	9.08437e-05	HE	AP2B1						0.000256206	0.36346	0.532	0.363	1	HE	SLC35B1
PLXNB2	3.04084e-08	0.290467	0.701	0.487	9.17727e-05	HE	PLXNB2						0.000256693	0.46949	0.574	0.385	1	HE	TNFRSF12A
ACADVL	3.10689e-08	0.263388	0.659	0.495	9.37659e-05	HE	ACADVL						0.000257075	0.250132	0.266	0.077	1	HE	RICTOR
IQGAP1	3.28645e-08	0.275546	0.608	0.388	9.9185e-05	HE	IQGAP1						0.000257075	0.250132	0.277	0.066	1	HE	RIC3
ECHS1	3.84877e-08	0.251276	0.544	0.372	0.000116156	HE	ECHS1						0.000258055	0.335851	0.606	0.319	1	HE	YIPF4
RTN3	3.85155e-08	0.255316	0.554	0.413	0.00011624	HE	RTN3						0.000258658	0.326779	0.447	0.231	1	HE	TSSC4
NEUROD1	4.08039e-08	0.346797	0.814	0.645	0.000123146	HE	NEUROD1						0.000260054	0.340454	0.298	0.11	1	HE	RARA
CRIP2	4.32489e-08	0.332717	0.701	0.551	0.000130525	HE	CRIP2						0.000261112	0.265099	0.319	0.088	1	HE	EP300
NCOR2	4.5451e-08	0.299502	0.686	0.508	0.000137171	HE	NCOR2						0.000263171	0.329355	0.404	0.242	1	HE	GYG1
CIB1	4.72092e-08	0.324696	0.865	0.73	0.000142477	HE	CIB1						0.000263354	0.287732	0.362	0.121	1	HE	TSEN34
TGFBR3	5.18995e-08	0.270599	0.475	0.306	0.000156633	HE	TGFBR3						0.000263879	0.247642	0.287	0.088	1	HE	MIA3
GABARAP	5.38897e-08	0.297714	0.691	0.638	0.000162639	HE	GABARAP						0.000265167	0.27147	0.383	0.143	1	HE	NME3
PREPL	5.90764e-08	0.268751	0.645	0.495	0.000178293	HE	PREPL						0.00026625	0.360026	0.532	0.231	1	HE	CELF1
ID1	5.99342e-08	0.513686	0.711	0.561	0.000180882	HE	ID1						0.000266779	0.322258	0.255	0.099	1	HE	CACNA1D
TAPBP	6.132e-08	0.250904	0.627	0.434	0.000185064	HE	TAPBP						0.000270491	0.223498	0.277	0.055	1	HE	SACM1L
MT.RNR2	6.43245e-08	0.26378	1	1	0.000194131	HE	MT.RNR2						0.000270603	0.47839	0.702	0.527	1	HE	H1FX
WDFY2	6.53856e-08	0.292418	0.458	0.339	0.000197334	HE	WDFY2						0.000272761	0.250284	0.319	0.099	1	HE	HELZ
MAN1C1	7.03856e-08	0.33099	0.559	0.372	0.000212424	HE	MAN1C1						0.00027785	0.381651	0.596	0.451	1	HE	KTN1
RAB13	7.07131e-08	0.252519	0.667	0.441	0.000213412	HE	RAB13						0.000278464	0.270285	0.277	0.077	1	HE	PNPT1
TSC22D1	7.14763e-08	0.403848	0.907	0.753	0.000215716	HE	TSC22D1						0.000280164	0.267669	0.287	0.099	1	HE	LINC01001
RFC2	7.22316e-08	0.29205	0.392	0.247	0.000217995	HE	RFC2						0.000282355	0.330148	0.851	0.802	1	HE	GPX4
ACTN4	7.31397e-08	0.272392	0.809	0.673	0.000220736	HE	ACTN4						0.00028262	0.304711	0.851	0.67	1	HE	MTCH1
TFF3	7.60176e-08	0.307506	0.441	0.278	0.000229421	HE	TFF3						0.000282747	0.329355	0.681	0.429	1	HE	SLC7A2
ATP6V0E1	8.49831e-08	0.25985	0.806	0.699	0.000256479	HE	ATP6V0E1						0.000282775	0.379222	0.649	0.462	1	HE	USP11
SLC7A8	9.28466e-08	0.266537	0.74	0.605	0.000280211	HE	SLC7A8						0.0002834	0.30654	0.404	0.231	1	HE	EIF4EBP1
KRT8	9.50621e-08	0.287876	0.696	0.505	0.000286898	HE	KRT8						0.000284419	0.260234	0.309	0.077	1	HE	PHACTR4
TMEM176B	1.06687e-07	0.300701	0.556	0.411	0.000321982	HE	TMEM176B						0.00028603	0.286918	0.277	0.099	1	HE	RP11.48B3.3
TUBB2B	1.12632e-07	0.278	0.49	0.304	0.000339923	HE	TUBB2B						0.000288326	0.293497	0.372	0.154	1	HE	GABPB1.AS1
ALCAM	1.15328e-07	0.293434	0.684	0.515	0.000348061	HE	ALCAM						0.000288703	0.229136	0.277	0.055	1	HE	FLJ22447
SOD2	1.2264e-07	0.573503	0.559	0.375	0.000370127	HE	SOD2						0.000289729	0.234628	0.277	0.077	1	HE	CCDC30
G6PC2	1.38419e-07	0.492534	0.623	0.561	0.000417748	HE	G6PC2						0.000289984	0.440964	0.84	0.736	1	HE	JUND
IGFBP7	1.38918e-07	0.267164	0.402	0.283	0.000419256	HE	IGFBP7						0.000293048	0.337485	0.766	0.692	1	HE	HAX1
ZKSCAN1	1.43384e-07	0.254286	0.635	0.508	0.000432733	HE	ZKSCAN1						0.000293157	0.31797	0.394	0.176	1	HE	SORBS2
LRPAP1	1.55111e-07	0.2611	0.725	0.597	0.000468124	HE	LRPAP1						0.00029353	0.293442	0.511	0.231	1	HE	ANKRD12
TM9SF2	1.56482e-07	0.253568	0.571	0.446	0.000472264	HE	TM9SF2						0.000295329	0.259475	0.479	0.275	1	HE	AUP1
FUCA1	1.91584e-07	0.259068	0.505	0.324	0.0005782	HE	FUCA1						0.000296697	0.339614	0.596	0.341	1	HE	HNRNPA3
APBB2	2.11832e-07	0.260481	0.461	0.283	0.000639309	HE	APBB2						0.000297643	0.274478	0.83	0.681	1	HE	ATP5B
CDKN1A	2.13744e-07	0.393917	0.836	0.709	0.000645079	HE	CDKN1A						0.000298763	0.275266	0.628	0.352	1	HE	TUFM
SLC43A2	2.23151e-07	0.322233	0.549	0.365	0.000673471	HE	SLC43A2						0.000301605	0.278343	0.372	0.143	1	HE	TUG1
GLT8D1	2.27132e-07	0.252543	0.495	0.352	0.000685485	HE	GLT8D1						0.000302469	0.316383	0.426	0.187	1	HE	SS18
ELAVL4	2.56956e-07	0.259377	0.502	0.319	0.000775493	HE	ELAVL4						0.000302738	0.295862	0.798	0.637	1	HE	NDUFA11
AQP3	2.68292e-07	0.393661	0.392	0.214	0.000809705	HE	AQP3						0.000302978	0.365062	0.66	0.516	1	HE	GTF2I
TIMP2	3.09201e-07	0.314377	0.89	0.786	0.000933168	HE	TIMP2						0.000304587	0.260089	0.33	0.11	1	HE	EHBP1L1
PDIA6	3.18212e-07	0.259726	0.797	0.699	0.000960363	HE	PDIA6						0.000307143	0.271934	0.33	0.121	1	HE	HEXIM1
GPX3	3.44859e-07	0.351465	0.752	0.717	0.00104079	HE	GPX3						0.000309218	0.223498	0.266	0.055	1	HE	SLC52A2
SLC29A1	3.93139e-07	0.25253	0.564	0.395	0.00118649	HE	SLC29A1						0.000310019	0.320901	0.84	0.637	1	HE	PSMD8
SEMA4B	4.41648e-07	0.2744	0.574	0.423	0.00133289	HE	SEMA4B						0.000310525	0.24241	0.287	0.055	1	HE	MED24
GABARAPL1	4.5158e-07	0.273541	0.772	0.64	0.00136287	HE	GABARAPL1						0.000315335	0.33462	0.415	0.176	1	HE	UBR4
RTN4	4.57497e-07	0.264176	0.914	0.821	0.00138073	HE	RTN4						0.000315346	0.283418	0.33	0.143	1	HE	TMEM127
GADD45G	5.44393e-07	0.330644	0.392	0.273	0.00164298	HE	GADD45G						0.000317217	0.28032	0.585	0.297	1	HE	BNIP3L
TNFRSF12A	5.85696e-07	0.304675	0.605	0.429	0.00176763	HE	TNFRSF12A						0.000317918	0.346538	0.277	0.077	1	HE	CDR2
TMEM176A	6.54007e-07	0.263181	0.527	0.385	0.00197379	HE	TMEM176A						0.000318018	0.261981	0.447	0.176	1	HE	PCGF5
ALPK3	6.58469e-07	0.261747	0.596	0.467	0.00198726	HE	ALPK3						0.000320695	0.279504	0.415	0.22	1	HE	FOXP4
GADD45B	6.68017e-07	0.382114	0.419	0.263	0.00201608	HE	GADD45B						0.000323232	0.309516	0.521	0.308	1	HE	KPNA6
PDX1	6.81086e-07	0.30318	0.635	0.434	0.00205552	HE	PDX1						0.00032439	0.334669	0.489	0.231	1	HE	PCMT1
PTPRF	6.9187e-07	0.252479	0.603	0.454	0.00208806	HE	PTPRF						0.000326097	0.508035	0.766	0.527	1	HE	CLU
CD59	7.15462e-07	0.266657	0.789	0.663	0.00215927	HE	CD59						0.000326497	0.37303	0.66	0.418	1	HE	UBA1
TUBA1C	7.97592e-07	0.291201	0.483	0.385	0.00240713	HE	TUBA1C						0.000331477	0.325505	0.66	0.473	1	HE	DNAJB2
S100A6	9.44893e-07	0.326715	0.725	0.617	0.00285169	HE	S100A6						0.000336028	0.327384	0.511	0.275	1	HE	AP3D1
C2CD4A	1.04291e-06	0.377379	0.757	0.584	0.0031475	HE	C2CD4A						0.000338014	0.29063	0.468	0.231	1	HE	LYPLA2
OLFM2	1.06123e-06	0.258646	0.468	0.301	0.00320278	HE	OLFM2						0.00033856	0.299342	0.468	0.275	1	HE	TCEAL9
DPP6	1.12972e-06	0.254976	0.632	0.554	0.00340949	HE	DPP6						0.000339383	0.311759	0.543	0.275	1	HE	C4orf48
BCYRN1	1.2058e-06	0.402917	0.395	0.255	0.0036391	HE	BCYRN1						0.000341456	0.24241	0.266	0.077	1	HE	AKTIP
ENPP2	1.53634e-06	0.251571	0.647	0.548	0.00463666	HE	ENPP2						0.000341901	0.272946	0.277	0.044	1	HE	TBC1D15
CTSB	1.68021e-06	0.269661	0.77	0.656	0.00507088	HE	CTSB						0.000344461	1.12287	0.245	0.286	1	HE	SERPINA3
C2CD4B	2.15662e-06	0.376919	0.74	0.599	0.00650867	HE	C2CD4B						0.000349198	0.237041	0.266	0.055	1	HE	FAM126B
SCD	2.19644e-06	0.278024	0.757	0.615	0.00662887	HE	SCD						0.000351374	0.224475	0.287	0.088	1	HE	NARF
NKX6.1	2.23769e-06	0.283561	0.637	0.5	0.00675334	HE	NKX6.1						0.00035319	0.266649	0.394	0.165	1	HE	FXR2
PEG10	2.93255e-06	0.424723	0.478	0.421	0.00885044	HE	PEG10						0.00035535	0.226784	0.287	0.066	1	HE	R3HCC1
CTD.2090I13.1	3.1559e-06	0.315693	0.762	0.73	0.00952452	HE	CTD.2090I13.1						0.000355594	0.250132	0.255	0.077	1	HE	IRF1
RASD1	3.77035e-06	0.330621	0.895	0.786	0.0113789	HE	RASD1						0.00035856	0.473007	0.521	0.319	1	HE	UGDH
LAPTM4B	5.02385e-06	0.252627	0.62	0.497	0.015162	HE	LAPTM4B						0.000360386	0.349499	0.489	0.297	1	HE	ARL6IP5
FNIP2	5.10237e-06	0.282546	0.561	0.421	0.015399	HE	FNIP2						0.000360888	0.250812	0.479	0.198	1	HE	TAOK1
CAMK2B	9.14363e-06	0.26887	0.596	0.431	0.0275955	HE	CAMK2B						0.000361336	0.280163	0.394	0.154	1	HE	GCC2
NAMPT	1.16258e-05	0.266214	0.434	0.306	0.0350868	HE	NAMPT						0.00036452	0.452494	0.426	0.33	1	HE	SAT1
RHOBTB3	1.17991e-05	0.29921	0.738	0.61	0.0356097	HE	RHOBTB3						0.000365865	0.270514	0.574	0.341	1	HE	CYC1
NFKBIA	1.44508e-05	0.276173	0.422	0.321	0.0436127	HE	NFKBIA						0.000366186	0.280163	0.383	0.154	1	HE	CNOT1
SYT7	2.05481e-05	0.255798	0.806	0.745	0.0620141	HE	SYT7						0.000366346	0.390651	0.915	0.725	1	HE	IDS
ACLY	2.33303e-05	0.265488	0.647	0.559	0.070411	HE	ACLY						0.000368092	0.298067	0.436	0.264	1	HE	C6orf62
WARS	2.49838e-05	0.297069	0.52	0.319	0.0754012	HE	WARS						0.000368528	0.297211	0.34	0.121	1	HE	CREBRF
HLA.E	2.9761e-05	0.312204	0.762	0.633	0.0898188	HE	HLA.E						0.000373551	0.319466	0.628	0.429	1	HE	USP22
GJD2	3.24508e-05	0.257627	0.478	0.332	0.0979365	HE	GJD2						0.000375751	0.361265	0.436	0.132	1	HE	SLAMF6
HLA.B	3.85818e-05	0.256173	0.917	0.804	0.11644	HE	HLA.B						0.00037867	0.250132	0.255	0.077	1	HE	C16orf62
GCG	0.000131325	0.26378	0.848	0.791	0.396339	HE	GCG						0.000379413	0.32424	0.479	0.275	1	HE	MAN1A1
DDIT4	0.000157721	0.331518	0.471	0.352	0.476002	HE	DDIT4						0.000379982	0.33529	0.511	0.253	1	HE	MLXIP
MAFB	0.00019658	0.285321	0.659	0.52	0.593277	HE	MAFB						0.000385345	0.272946	0.426	0.165	1	HE	ATXN2L
C10orf10	0.000256679	0.42717	0.779	0.691	0.774657	HE	C10orf10						0.000387105	1.75133	0.33	0.165	1	HE	SPP1
NEAT1	0.000263397	0.300041	0.684	0.612	0.794931	HE	NEAT1						0.00039701	0.45486	0.851	0.747	1	HE	TIMP1
JUNB	0.000303959	0.260381	0.804	0.714	0.917348	HE	JUNB						0.00040403	0.294387	0.457	0.242	1	HE	AFTPH
AGT	0.00104947	0.321466	0.343	0.253	1	HE	AGT						0.00040423	0.235246	0.309	0.11	1	HE	SLC25A29
PDK4	0.00118703	0.290397	0.439	0.281	1	HE	PDK4						0.000404288	0.297522	0.362	0.165	1	HE	G6PC3
IER3	0.00199555	0.341287	0.733	0.612	1	HE	IER3						0.000405351	0.270285	0.255	0.077	1	HE	MYO6
CTRB2	0.00236391	0.494694	0.426	0.296	1	HE	CTRB2						0.000406005	0.328179	0.681	0.407	1	HE	PTP4A2
DLK1	0.00522215	0.318562	0.696	0.681	1	HE	DLK1						0.000410935	0.321581	0.404	0.165	1	HE	TXNDC11
PPP1R15A	1.05292e-06	0.32221	0.337	0.255	0.0031777	LE	PPP1R15A						0.000411121	0.257581	0.362	0.165	1	HE	ASH1L
NDRG1	0.00193285	0.272556	0.492	0.483	1	LE	NDRG1						0.000411964	0.317122	0.596	0.341	1	HE	SYP
dataset II combined analysis -unique mapping : assigned in yellow are consistent genes across datasets II and III of fludigum C1 platform (also significant in each dataset analysed)													0.000411999	0.304037	0.426	0.198	1	HE	NBEA
	p.value	avg_logFC	pct.1	pct.2	FDR	cluster	gene						0.000412753	0.297318	0.511	0.308	1	HE	GCLM
ENSG00000271430	6.97167e-06	0.417178	0.783	0.473	0.0522248	LE	ENSG00000271430						0.00041636	0.304037	0.574	0.385	1	HE	NCL
ARRDC3	0.000963898	0.507542	0.868	0.688	1	LE	ARRDC3						0.000418267	0.300097	0.34	0.165	1	HE	COMTD1
ENSG00000273319	0.00125407	0.255712	0.745	0.495	1	LE	ENSG00000273319						0.000418713	0.315351	0.947	0.89	1	HE	SNRPN
VMP1	0.00323306	0.38619	0.726	0.742	1	LE	VMP1						0.000418952	0.266058	0.447	0.22	1	HE	MAPK8IP1
RAB22A	0.00326553	0.257137	0.792	0.57	1	LE	RAB22A						0.000419938	0.243155	0.34	0.121	1	HE	PIAS1
HERPUD1	0.00684032	0.313474	0.906	0.806	1	LE	HERPUD1						0.00042033	0.247642	0.287	0.066	1	HE	SURF6
MT-ATP6	4.90085e-40	0.80297	1	1	3.67122e-36	HE	MT-ATP6						0.000420531	0.280859	0.34	0.132	1	HE	TRIP11
MT-CO3	1.76832e-39	0.724022	1	1	1.32465e-35	HE	MT-CO3						0.00042488	0.325962	0.372	0.231	1	HE	MARS
MT-ND4	2.61172e-38	0.757415	1	1	1.95644e-34	HE	MT-ND4						0.000425439	0.341847	0.617	0.473	1	HE	FOXA2
MT-ATP8	4.09669e-36	0.650683	1	1	3.06883e-32	HE	MT-ATP8						0.00042557	0.24603	0.394	0.176	1	HE	AAMP
MT-CO2	2.75816e-35	0.71857	1	1	2.06614e-31	HE	MT-CO2						0.000431916	0.261804	0.436	0.209	1	HE	SMIM4
MT-CYB	1.55001e-31	0.69795	1	1	1.16111e-27	HE	MT-CYB						0.000432916	0.318114	0.521	0.308	1	HE	IL6ST
MT-ND4L	2.55451e-29	0.636701	1	1	1.91358e-25	HE	MT-ND4L						0.000433373	0.289852	0.628	0.385	1	HE	MRPL34
MT-ND1	4.50906e-26	0.672633	1	1	3.37774e-22	HE	MT-ND1						0.000434122	0.312988	0.638	0.33	1	HE	SNRPB
MT-ND2	1.90623e-24	0.677539	1	1	1.42796e-20	HE	MT-ND2						0.000435137	0.310163	0.723	0.582	1	HE	EIF5A
MT-ND5	3.08201e-23	0.623838	1	1	2.30873e-19	HE	MT-ND5						0.000436308	0.318426	0.596	0.341	1	HE	CTSA
MT-RNR2	1.12032e-18	0.556067	1	1	8.39228e-15	HE	MT-RNR2						0.000437913	0.215401	0.255	0.055	1	HE	DAPK2
MT-ND6	7.46305e-18	0.574713	1	1	5.59057e-14	HE	MT-ND6						0.000442622	0.216632	0.287	0.088	1	HE	TMOD3
MT-ND3	1.14452e-17	0.457552	1	1	8.57358e-14	HE	MT-ND3						0.000442622	0.216632	0.287	0.088	1	HE	SNAP29
MT-RNR1	1.31998e-13	0.436528	1	1	9.88799e-10	HE	MT-RNR1						0.000445424	0.221167	0.266	0.066	1	HE	MMS22L
MT-CO1	1.89382e-10	0.570413	1	1	1.41866e-06	HE	MT-CO1						0.000449269	0.279698	0.277	0.088	1	HE	CLSTN3
MT-TP	1.58919e-08	0.496771	1	1	0.000119046	HE	MT-TP						0.000450176	0.286018	0.457	0.275	1	HE	IPO7
INS	7.9293e-08	0.333158	1	1	0.000593984	HE	INS						0.000450411	0.30654	0.426	0.154	1	HE	TNS3
IL6ST	1.73936e-06	0.255081	0.763	0.868	0.0130295	HE	IL6ST						0.000457718	0.358572	0.766	0.659	1	HE	EPCAM
ATP2C1	2.07042e-06	0.255223	0.753	0.689	0.0155095	HE	ATP2C1						0.000462315	0.530659	0.521	0.363	1	HE	SLC6A6
SRP14	2.18509e-06	0.261252	0.989	1	0.0163685	HE	SRP14						0.000462782	0.221167	0.255	0.066	1	HE	CRADD
DYNLT3	2.85777e-06	0.30789	0.774	0.906	0.0214075	HE	DYNLT3						0.000464279	0.469422	0.298	0.143	1	HE	AGT
TPP1	4.08046e-06	0.320233	0.849	0.83	0.0305667	HE	TPP1						0.000468271	0.215401	0.255	0.044	1	HE	FAM91A1
ACTG1	2.96106e-05	0.394521	1	0.981	0.221813	HE	ACTG1						0.000472079	0.385672	0.5	0.253	1	HE	CDH1
ALDH1A1	0.000158708	0.411489	0.968	0.962	1	HE	ALDH1A1						0.00047456	0.30654	0.404	0.231	1	HE	NNT
EIF5A2	0.000270925	0.26632	0.333	0.34	1	HE	EIF5A2						0.00047836	0.219979	0.34	0.099	1	HE	RRM1
G3BP1	0.000276464	0.302515	0.989	0.991	1	HE	G3BP1						0.000479579	0.357281	0.468	0.264	1	HE	CSRNP1
SF3B1	0.000366982	0.265413	0.882	0.934	1	HE	SF3B1						0.000480226	0.514108	0.596	0.341	1	HE	PDIA4
ENO2	0.000399522	0.27293	0.817	0.783	1	HE	ENO2						0.000481553	0.264816	0.309	0.132	1	HE	HTT
CD164	0.000510255	0.292832	0.914	0.943	1	HE	CD164						0.000482512	0.56809	0.702	0.604	1	HE	HSPB1
RHOBTB3	0.00152009	0.267818	0.946	0.906	1	HE	RHOBTB3						0.000483698	0.276753	0.617	0.352	1	HE	MRPL33
TOR1AIP2	0.00165753	0.265352	0.978	1	1	HE	TOR1AIP2						0.000485366	0.292987	0.628	0.516	1	HE	C14orf166
PSMB5	0.00365108	0.251326	0.968	0.953	1	HE	PSMB5						0.000485954	0.265099	0.287	0.088	1	HE	MTSS1
FXYD2	0.00445904	0.270803	0.86	0.849	1	HE	FXYD2						0.00048893	0.266649	0.383	0.165	1	HE	DEGS1
SARS	0.00486	0.286401	0.935	0.925	1	HE	SARS						0.000490877	0.316835	0.479	0.22	1	HE	KIF5C
RACK1	0.00773006	0.255995	1	1	1	HE	RACK1						0.00049171	0.313438	0.447	0.253	1	HE	DHPS
NHLRC2	0.00905594	0.27887	0.559	0.623	1	HE	NHLRC2						0.000495464	0.348113	0.617	0.396	1	HE	SNHG7
SYT14	0.00927899	0.32022	0.871	0.868	1	HE	SYT14						0.000496096	0.245491	0.309	0.132	1	HE	CMTM4
EDIL3	0.00941418	0.297855	0.57	0.557	1	HE	EDIL3						0.000498403	0.26731	0.298	0.132	1	HE	HECTD1
PRKCA	0.00953583	0.267453	0.473	0.528	1	HE	PRKCA						0.000498553	0.26731	0.298	0.121	1	HE	TGFB1
dataset III combined analysis -unique mapping: assigned in yellow are consistent genes across datasets II and III of fludigum C1 platform (also significant in each dataset analysed)													0.000503528	0.265099	0.277	0.099	1	HE	P4HA2
	p.value	avg_logFC	pct.1	pct.2	FDR	cluster	gene						0.000506298	0.229136	0.255	0.055	1	HE	TECPR1
ENSG00000271430	0.000651567	0.289641	0.859	0.768	1	LE	ENSG00000271430						0.000507002	0.261981	0.404	0.176	1	HE	ANGEL1
ENSG00000273319	0.00764413	0.265959	0.8	0.634	1	LE	ENSG00000273319						0.000511851	0.270615	0.426	0.187	1	HE	SLC38A10
MT-ND4	4.22295e-25	0.749077	1	1	3.6727e-21	HE	MT-ND4						0.000512362	0.695093	0.691	0.33	1	HE	NEAT1
MT-ND4L	4.56286e-24	0.625631	1	1	3.96832e-20	HE	MT-ND4L						0.000513582	0.399347	0.723	0.549	1	HE	CNP
MT-RNR2	1.43302e-23	0.636263	1	1	1.2463e-19	HE	MT-RNR2						0.000515957	0.369101	0.649	0.462	1	HE	GFPT1
MT-CO3	5.18534e-23	0.677986	1	1	4.50969e-19	HE	MT-CO3						0.000519407	0.248078	0.34	0.143	1	HE	WRB
MT-CO2	4.60864e-22	0.71417	1	1	4.00813e-18	HE	MT-CO2						0.000521433	0.333165	0.596	0.352	1	HE	TMEM205
MT-ND5	7.94812e-21	0.70749	1	1	6.91248e-17	HE	MT-ND5						0.000521597	0.302649	0.298	0.099	1	HE	MGAT4B
MT-ND3	5.73733e-20	0.370191	1	1	4.98976e-16	HE	MT-ND3						0.000521653	0.248278	0.351	0.187	1	HE	TNPO3
MT-ND2	3.28787e-19	0.649045	1	1	2.85946e-15	HE	MT-ND2						0.00052275	0.248977	0.532	0.264	1	HE	FDPS
MT-ND1	4.48818e-18	0.643714	1	1	3.90337e-14	HE	MT-ND1						0.000523434	0.232941	0.34	0.099	1	HE	FBLIM1
MT-ND6	4.74393e-17	0.665932	1	1	4.12579e-13	HE	MT-ND6						0.000531302	0.366951	0.319	0.154	1	HE	ERRFI1
MT-CYB	4.85338e-17	0.697079	1	1	4.22098e-13	HE	MT-CYB						0.000531431	0.239498	0.404	0.231	1	HE	RALBP1
MT-ATP6	1.81736e-14	0.729347	1	1	1.58056e-10	HE	MT-ATP6						0.000535936	0.321875	0.5	0.264	1	HE	CMTM6
MT-ATP8	2.29753e-11	0.622248	1	1	1.99816e-07	HE	MT-ATP8						0.000537392	0.294387	0.457	0.22	1	HE	ACSL1
B4GALT4	6.97954e-09	0.259212	0.451	0.424	6.07011e-05	HE	B4GALT4						0.000538913	0.252886	0.34	0.154	1	HE	LYRM4
MT-CO1	1.85704e-08	0.663715	1	1	0.000161507	HE	MT-CO1						0.000539927	0.315265	0.904	0.758	1	HE	SLC25A6
MT-RNR1	1.85725e-08	0.448943	1	1	0.000161525	HE	MT-RNR1						0.000544408	0.320166	0.479	0.242	1	HE	RYBP
PREPL	1.79349e-06	0.316913	0.976	0.953	0.015598	HE	PREPL						0.000550234	0.315289	0.734	0.681	1	HE	ATP5A1
INS	5.43087e-05	0.327662	1	1	0.472323	HE	INS						0.000551787	0.261981	0.394	0.176	1	HE	KMT2E
SLC25A5	6.0685e-05	0.259817	0.915	0.918	0.527778	HE	SLC25A5						0.000555026	0.273939	0.34	0.132	1	HE	PBXIP1
CHD9	0.000211112	0.265122	0.927	0.976	1	HE	CHD9						0.000556224	0.259585	0.436	0.22	1	HE	ZNF580
PPP6C	0.000357462	0.257313	0.756	0.718	1	HE	PPP6C						0.000558232	0.234628	0.255	0.066	1	HE	RRP36
PPT1	0.00232819	0.345541	0.951	0.929	1	HE	PPT1						0.000560052	0.242793	0.277	0.11	1	HE	CASR
TMBIM6	0.00268649	0.287815	1	1	1	HE	TMBIM6						0.000562549	0.288233	0.904	0.758	1	HE	MRFAP1
GOLGA4	0.00414274	0.261329	0.988	0.988	1	HE	GOLGA4						0.000563551	0.431323	0.787	0.681	1	HE	ERO1B
PFN2	0.00424462	0.259757	0.988	0.976	1	HE	PFN2						0.000567922	0.357029	0.649	0.516	1	HE	TKT
TTR	0.00446845	0.373034	1	1	1	HE	TTR						0.00056971	0.26697	0.33	0.154	1	HE	RASA1
NBEA	0.00571739	0.253364	0.951	0.953	1	HE	NBEA						0.000571369	0.279001	0.309	0.11	1	HE	RRP7A
dataset II combined analysis - non-unique mapping : assigned in yellow are consistent genes across datasets II and III of fludigum C1 platform (also significant in each dataset analysed)													0.000573666	0.292987	0.521	0.308	1	HE	KIF5B
	p.value	avg_logFC	pct.1	pct.2	FDR	cluster	gene						0.000577902	0.224475	0.266	0.088	1	HE	HARS
MT-ND4	7.50269e-36	0.716799	1	1	5.50922e-32	HE	MT-ND4						0.000580677	0.205038	0.266	0.066	1	HE	TSTA3
MT-CO3	1.55009e-32	0.656002	1	1	1.13823e-28	HE	MT-CO3						0.000582309	0.259475	0.457	0.253	1	HE	KLHL5
MT-CO2	4.42911e-32	0.703395	1	1	3.25229e-28	HE	MT-CO2						0.000582471	0.247867	0.298	0.11	1	HE	SLC11A2
MT-ATP6	7.45947e-32	0.734227	1	1	5.47749e-28	HE	MT-ATP6						0.000583334	0.290081	0.574	0.319	1	HE	CD164
MT-CYB	1.09315e-31	0.71558	1	1	8.02704e-28	HE	MT-CYB						0.000592285	0.30146	0.362	0.154	1	HE	RP11.247C2.2
MT-ATP8	2.08718e-28	0.551912	1	1	1.53261e-24	HE	MT-ATP8						0.00059361	0.347522	0.798	0.681	1	HE	SELK
MT-ND4L	5.17732e-25	0.556483	1	1	3.80171e-21	HE	MT-ND4L						0.000596464	0.315871	0.787	0.648	1	HE	KDELR2
MT-ND5	2.68771e-23	0.646324	1	1	1.97359e-19	HE	MT-ND5						0.000596825	0.299857	0.521	0.385	1	HE	CNBP
MT-ND2	2.03093e-21	0.616804	1	1	1.49131e-17	HE	MT-ND2						0.000597552	0.339128	0.66	0.407	1	HE	NUMA1
MT-ND1	1.01895e-20	0.58362	1	1	7.48218e-17	HE	MT-ND1						0.000600414	0.245196	0.277	0.088	1	HE	ELMSAN1
MT-RNR2	1.44974e-18	0.540026	1	1	1.06454e-14	HE	MT-RNR2						0.000603518	0.255247	0.351	0.176	1	HE	PHF1
MT-ND6	1.57649e-18	0.569264	1	1	1.15762e-14	HE	MT-ND6						0.000605139	0.284364	0.362	0.165	1	HE	ISL1
MT-ND3	2.00134e-16	0.393387	1	1	1.46959e-12	HE	MT-ND3						0.000609848	0.332864	0.479	0.242	1	HE	PURA
MT-CO1	1.12675e-13	0.628269	1	1	8.27376e-10	HE	MT-CO1						0.000610752	0.310677	0.745	0.615	1	HE	ANXA5
MT-RNR1	3.05845e-10	0.357973	1	1	2.24582e-06	HE	MT-RNR1						0.000612223	0.237592	0.266	0.099	1	HE	MAN2B2
MT-TP	5.28133e-06	0.372899	0.993	1	0.0387808	HE	MT-TP						0.000613986	0.298922	0.426	0.132	1	HE	ARHGAP44
ACTG1	0.000343833	0.331359	1	0.985	1	HE	ACTG1						0.000614984	0.250284	0.298	0.077	1	HE	ADAMTSL2
ALDH1A1	0.00406406	0.297932	0.965	0.941	1	HE	ALDH1A1						0.000614984	0.250284	0.309	0.066	1	HE	GLS
VMP1	9.4261e-06	0.363679	0.676	0.789	0.0692159	LE	VMP1						0.000616863	0.313841	0.394	0.209	1	HE	KLHL42
ARRDC3	0.000253854	0.493184	0.897	0.697	1	LE	ARRDC3						0.000622121	0.37497	0.947	0.901	1	HE	UCHL1
SOX4	0.00303519	0.503259	0.838	0.754	1	LE	SOX4						0.000624152	0.218879	0.266	0.066	1	HE	RP11.83A24.2
dataset III combined analysis - non-unique mapping: assigned in yellow are consistent genes across datasets II and III of fludigum C1 platform (also significant in each dataset analysed)													0.000627172	0.222207	0.298	0.088	1	HE	EXTL3
	p.value	avg_logFC	pct.1	pct.2	FDR	cluster	gene						0.000627467	0.243155	0.33	0.121	1	HE	SPINT1
MT-ND4	6.2239e-23	0.717152	1	1	5.40483e-19	HE	MT-ND4						0.000629142	0.275314	0.383	0.176	1	HE	ZFR
MT-ND4L	7.64596e-23	0.584605	1	1	6.63975e-19	HE	MT-ND4L						0.000630961	0.284574	0.489	0.319	1	HE	PPP1R14B
MT-RNR2	2.77692e-22	0.629299	1	1	2.41148e-18	HE	MT-RNR2						0.000631695	0.226784	0.255	0.077	1	HE	NAIF1
MT-CO3	1.41699e-21	0.659832	1	1	1.23052e-17	HE	MT-CO3						0.000636344	0.3461	0.862	0.758	1	HE	SEC11C
MT-ND5	4.28686e-20	0.697391	1	1	3.72271e-16	HE	MT-ND5						0.00063996	0.356636	0.649	0.462	1	HE	BRD2
MT-CO2	2.48851e-19	0.674684	1	1	2.16102e-15	HE	MT-CO2						0.000644637	0.297522	0.351	0.165	1	HE	XPO1
MT-ND2	9.32909e-19	0.628279	1	1	8.10139e-15	HE	MT-ND2						0.000644969	0.832465	0.649	0.571	1	HE	DLK1
MT-ND3	3.41921e-18	0.310779	1	1	2.96924e-14	HE	MT-ND3						0.000648185	0.24603	0.404	0.143	1	HE	ABHD17A
MT-ND1	4.75757e-18	0.626845	1	1	4.13147e-14	HE	MT-ND1						0.000655276	0.240432	0.298	0.099	1	HE	ZNF766
MT-ND6	1.81657e-17	0.650701	1	1	1.57751e-13	HE	MT-ND6						0.000656276	0.228449	0.362	0.11	1	HE	BRD3
MT-CYB	2.52788e-16	0.675276	1	1	2.19521e-12	HE	MT-CYB						0.00065909	0.235246	0.298	0.099	1	HE	SV2A
MT-ATP6	8.57344e-15	0.727299	1	1	7.44517e-11	HE	MT-ATP6						0.000665571	0.224107	0.372	0.143	1	HE	EPN1
MT-ATP8	2.02194e-12	0.609966	1	1	1.75585e-08	HE	MT-ATP8						0.000667334	0.248278	0.383	0.143	1	HE	CCDC124
MT-CO1	8.51215e-10	0.69006	1	1	7.39195e-06	HE	MT-CO1						0.000675392	0.250428	0.319	0.11	1	HE	MARK2
PREPL	4.6762e-08	0.291636	0.987	0.946	0.000406081	HE	PREPL						0.000678761	0.348337	0.457	0.198	1	HE	CDCP1
MT-RNR1	1.26134e-06	0.373351	1	1	0.0109535	HE	MT-RNR1						0.000678987	0.313841	0.553	0.429	1	HE	JAK1
INS	0.00170126	0.264248	1	1	1	HE	INS						0.0006812	0.289963	0.926	0.747	1	HE	TMA7
													0.000683184	0.359237	0.596	0.33	1	HE	ENPP2
dataset IV combined analysis (all donors from dataset IV): assigned in yellow are consistent genes across individuals (also significant in each individual analysed)													0.000685053	0.29378	0.606	0.33	1	HE	CAPZA2
p_val	avg_logFC	pct.1	pct.2	p_val_adj	cluster	gene							0.000688142	0.281915	0.372	0.176	1	HE	RPS6KA3
2.02979e-53	0.400757	1	1	5.64992e-49	HE	MT-ND4							0.000691012	0.444126	0.862	0.593	1	HE	TIMP2
2.94693e-52	0.363989	1	1	8.20277e-48	HE	MT-ND1							0.000691202	0.210911	0.266	0.066	1	HE	SLC16A1.AS1
7.322e-52	0.414807	1	1	2.03808e-47	HE	MT-ATP6							0.000692498	0.350081	0.713	0.538	1	HE	DDX5
1.84325e-47	0.383056	1	1	5.13069e-43	HE	MT-CO3							0.000695109	0.271776	0.596	0.363	1	HE	ATOX1
1.36809e-44	0.364104	1	1	3.80809e-40	HE	MT-CYB							0.000696329	0.205038	0.255	0.066	1	HE	TRMU
3.05574e-44	0.340142	1	1	8.50564e-40	HE	MT-ND5							0.000696641	0.288985	0.66	0.462	1	HE	NDUFC1
7.29336e-43	0.361399	1	1	2.03011e-38	HE	MT-ND2							0.00069728	0.229929	0.266	0.099	1	HE	RBBP6
1.5559e-42	0.374152	1	1	4.33084e-38	HE	MT-ND3							0.000701265	0.210911	0.266	0.077	1	HE	PMM2
5.89176e-42	0.433136	1	1	1.63997e-37	HE	MT-CO2							0.000705078	0.292061	0.479	0.209	1	HE	PRCP
4.14776e-39	0.301496	1	1	1.15453e-34	HE	MT-RNR2							0.000705177	0.224475	0.266	0.077	1	HE	INTS1
6.13116e-39	0.374342	1	1	1.70661e-34	HE	MT-CO1							0.000709549	0.32107	0.649	0.44	1	HE	WDR45B
6.44182e-37	0.386612	1	1	1.79308e-32	HE	MT-ND6							0.000709776	0.292491	0.362	0.187	1	HE	MAN2A1
9.46543e-26	0.331222	1	1	2.6347e-21	HE	MT-ATP8							0.000714193	0.248078	0.33	0.121	1	HE	ISG20L2
6.91648e-23	0.276502	1	1	1.9252e-18	HE	GNAS							0.000714906	0.295093	0.915	0.912	1	HE	PPIA
1.3612e-21	0.307533	1	1	3.78891e-17	HE	MT-ND4L							0.000715668	0.292987	0.436	0.198	1	HE	USP9X
1.03652e-19	0.269025	1	1	2.88515e-15	HE	MALAT1							0.00072491	0.326113	0.649	0.462	1	HE	HDGF
1.26347e-17	0.350429	1	1	3.51686e-13	HE	ERO1B							0.000737328	0.297522	0.319	0.187	1	HE	MKRN3
1.41676e-17	0.309402	1	1	3.94356e-13	HE	TTR							0.000737458	0.307354	0.787	0.714	1	HE	GLTSCR2
1.92402e-17	0.281756	1	1	5.35552e-13	HE	RPL5							0.000743395	0.345901	0.532	0.33	1	HE	DCTN1
9.50275e-17	0.277773	1	1	2.64509e-12	HE	MT-RNR1							0.000744039	0.536414	0.489	0.264	1	HE	CEBPD
1.34766e-16	0.348142	1	0.993	3.75121e-12	HE	PEBP1							0.000748763	0.313606	0.287	0.11	1	HE	CIC
1.56177e-16	0.368052	1	1	4.34719e-12	HE	CD99							0.000749761	0.292695	0.798	0.593	1	HE	NDUFB9
1.76794e-16	0.447054	0.994	0.936	4.92107e-12	HE	PRDX3							0.00075214	0.245196	0.277	0.066	1	HE	ZNF131
1.73485e-15	0.252658	1	1	4.82895e-11	HE	RPS6							0.000759654	0.327384	0.457	0.275	1	HE	NAV1
2.68703e-15	0.322213	1	1	7.47935e-11	HE	PSAP							0.00075976	0.205038	0.255	0.066	1	HE	SLC4A8
3.23172e-15	0.269008	1	1	8.99549e-11	HE	TPT1							0.000767359	0.279344	0.489	0.231	1	HE	WIPF2
5.85376e-15	0.361416	1	1	1.62939e-10	HE	INS							0.000767822	0.308951	0.532	0.44	1	HE	PPP2CA
6.04916e-15	0.37173	1	1	1.68378e-10	HE	CD81							0.000769029	0.292987	0.532	0.297	1	HE	RUFY3
8.45233e-15	0.262174	1	1	2.35271e-10	HE	RPL31							0.000771989	0.292987	0.404	0.22	1	HE	CHID1
1.11721e-14	0.258963	1	1	3.10976e-10	HE	RPL15							0.000777774	0.208727	0.266	0.088	1	HE	TMEM160
1.27576e-14	0.294973	1	0.993	3.55108e-10	HE	RPL32							0.000778353	0.349398	0.628	0.418	1	HE	TRAM1
1.58829e-14	0.27302	1	1	4.421e-10	HE	RPS27A							0.000780481	0.381688	0.362	0.187	1	HE	DUSP8
1.77807e-14	0.254489	1	1	4.94926e-10	HE	HSP90AB1							0.000781737	0.274478	0.277	0.11	1	HE	NCALD
1.83395e-14	0.264166	1	1	5.1048e-10	HE	RPS12							0.000784857	0.304867	0.691	0.571	1	HE	SRSF9
1.98248e-14	0.309147	1	1	5.51823e-10	HE	EIF4A2							0.000792826	0.255247	0.309	0.143	1	HE	ATG101
2.56887e-14	0.365916	1	0.979	7.15046e-10	HE	PFN2							0.000798429	0.302261	0.638	0.484	1	HE	WAC
3.49876e-14	0.447441	0.994	0.907	9.7388e-10	HE	CPNE3							0.000798628	0.250563	0.351	0.143	1	HE	DEXI
5.8398e-14	0.331308	1	1	1.62551e-09	HE	CPE							0.000800188	0.219979	0.298	0.099	1	HE	ACOX1
5.92976e-14	0.283742	1	1	1.65055e-09	HE	CSDE1							0.000801403	0.526067	0.851	0.78	1	HE	GCG
6.22426e-14	0.266768	1	1	1.73252e-09	HE	RPS2							0.000801921	0.257245	0.553	0.297	1	HE	MAF1
7.38747e-14	0.376228	1	0.986	2.0563e-09	HE	SCG3							0.000803391	0.523773	0.809	0.67	1	HE	CDKN1A
8.06211e-14	0.30231	1	1	2.24409e-09	HE	RPL38							0.000819779	0.493014	0.809	0.725	1	HE	HLA.B
8.56153e-14	0.465376	0.963	0.786	2.3831e-09	HE	PPA1							0.000820142	0.279504	0.404	0.154	1	HE	TNRC6A
9.23395e-14	0.340016	1	0.993	2.57027e-09	HE	BEX1							0.000823855	0.210911	0.255	0.077	1	HE	INPPL1
9.58806e-14	0.347193	1	1	2.66884e-09	HE	ATP5F1E							0.000825046	0.316232	0.66	0.451	1	HE	SVIP
9.71648e-14	0.338961	1	1	2.70458e-09	HE	MORF4L1							0.000839088	0.219979	0.298	0.099	1	HE	KLHL36
1.00218e-13	0.291651	1	1	2.78956e-09	HE	RPL37A							0.000842766	0.264549	0.34	0.143	1	HE	CCNL1
1.06315e-13	0.395414	1	0.986	2.95927e-09	HE	RAB11A							0.00084506	0.311336	0.383	0.231	1	HE	BRD4
1.07266e-13	0.301104	1	0.993	2.98576e-09	HE	SCGN							0.000850689	0.253012	0.404	0.187	1	HE	PCSK7
1.10529e-13	0.411968	1	0.971	3.07659e-09	HE	CD59							0.000851436	0.302078	0.564	0.429	1	HE	RAB11B
1.58205e-13	0.282057	1	1	4.40362e-09	HE	CALM1							0.00085632	0.504816	0.691	0.538	1	HE	C2CD4B
1.92609e-13	0.372187	1	0.993	5.36127e-09	HE	SNRPN							0.000856646	0.200759	0.287	0.088	1	HE	TPGS1
2.16187e-13	0.286933	1	1	6.01756e-09	HE	RPS20							0.000864444	0.357992	0.511	0.264	1	HE	PAFAH1B1
2.20226e-13	0.41293	0.982	0.957	6.13e-09	HE	GABARAPL2							0.000868091	0.264297	0.362	0.165	1	HE	EPM2AIP1
2.93032e-13	0.367918	1	1	8.15654e-09	HE	ATP5MG							0.00086867	0.196875	0.255	0.066	1	HE	PRKDC
3.73329e-13	0.451507	0.957	0.929	1.03916e-08	HE	PNMA2							0.000871473	0.213523	0.34	0.143	1	HE	EIF3J.AS1
4.01058e-13	0.407923	0.988	0.943	1.11634e-08	HE	CMPK1							0.000881025	0.281537	0.468	0.242	1	HE	LPCAT3
4.23566e-13	0.355276	0.994	0.979	1.179e-08	HE	SORL1							0.000882882	0.29435	0.702	0.451	1	HE	ATP6AP2
4.52226e-13	0.265776	1	1	1.25877e-08	HE	RPL34							0.000883286	0.466896	0.691	0.462	1	HE	DSP
4.71354e-13	0.44896	0.988	0.893	1.31201e-08	HE	FKBP2							0.000883636	0.282191	0.457	0.209	1	HE	SUSD4
5.01286e-13	0.32523	1	1	1.39533e-08	HE	CLTC							0.000885756	0.32424	0.287	0.11	1	HE	GPX2
5.64113e-13	0.369703	1	0.993	1.57021e-08	HE	CALM2							0.000891548	0.250563	0.351	0.132	1	HE	MKRN1
5.69274e-13	0.276421	1	1	1.58457e-08	HE	ITM2B							0.00089319	0.224475	0.266	0.077	1	HE	TRPM3
6.87928e-13	0.365631	1	0.986	1.91485e-08	HE	ATP5F1A							0.000896552	0.273939	0.34	0.099	1	HE	ALG2
7.60921e-13	0.34747	1	1	2.11802e-08	HE	HADH							0.000899701	0.298339	0.734	0.527	1	HE	UQCRH
8.58726e-13	0.36231	1	0.993	2.39026e-08	HE	COX6C							0.000901944	0.278071	0.968	0.901	1	HE	COX8A
8.62002e-13	0.361946	1	0.993	2.39938e-08	HE	YWHAQ							0.000911179	0.313066	0.468	0.286	1	HE	TRA2B
9.04991e-13	0.249859	1	1	2.51904e-08	HE	RPS8							0.000911237	0.250691	0.372	0.176	1	HE	CUX1
9.09218e-13	0.376928	0.994	1	2.53081e-08	HE	DDX5							0.000915513	0.306019	0.553	0.407	1	HE	QPCT
9.91126e-13	0.35662	1	0.993	2.7588e-08	HE	NORAD							0.000916747	0.263215	0.511	0.275	1	HE	CTBP1
9.91276e-13	0.268422	1	1	2.75922e-08	HE	RPL37							0.000922821	0.330012	0.691	0.615	1	HE	PLP2
1.3787e-12	0.36169	0.988	0.979	3.83761e-08	HE	RPL26							0.000924534	0.232941	0.298	0.11	1	HE	MFSD11
1.65926e-12	0.280662	1	1	4.61855e-08	HE	RTN4							0.00092626	0.286745	0.511	0.253	1	HE	ATRX
1.73808e-12	0.286442	1	1	4.83795e-08	HE	RPS29							0.000942052	0.280163	0.34	0.165	1	HE	TXNDC15
1.7911e-12	0.410313	0.97	0.879	4.98551e-08	HE	IL6ST							0.000942578	0.306249	0.457	0.308	1	HE	ENDOD1
1.80979e-12	0.39687	0.988	0.964	5.03754e-08	HE	SELENOT							0.000951027	0.300949	0.596	0.319	1	HE	MAPRE2
2.28562e-12	0.245232	1	1	6.36203e-08	HE	RPL23							0.000951717	0.241641	0.394	0.187	1	HE	CNPY3
2.78763e-12	0.383648	0.994	0.986	7.75936e-08	HE	BEX3							0.000952199	0.308491	0.521	0.253	1	HE	CLCN3
3.09343e-12	0.397302	0.963	0.943	8.61057e-08	HE	SLC25A5							0.00095271	0.314874	0.404	0.209	1	HE	CHTOP
3.31324e-12	0.429387	0.988	0.929	9.22242e-08	HE	CMIP							0.00095347	0.219979	0.277	0.11	1	HE	GTF2H3
4.07879e-12	0.307275	1	1	1.13533e-07	HE	CFL1							0.000956342	0.223185	0.309	0.121	1	HE	YRDC
4.91868e-12	0.427616	0.976	0.857	1.36912e-07	HE	NDUFC2							0.000959965	0.262167	0.351	0.143	1	HE	IGF1R
6.50625e-12	0.298587	1	0.993	1.81101e-07	HE	CANX							0.00096485	0.222207	0.277	0.088	1	HE	POLR3A
6.92497e-12	0.413662	0.988	0.957	1.92757e-07	HE	PTBP3							0.000966532	0.305974	0.798	0.67	1	HE	CCT7
7.39031e-12	0.314341	1	1	2.05709e-07	HE	IDS							0.000969134	0.292061	0.447	0.198	1	HE	COPB1
7.82961e-12	0.345681	1	0.979	2.17937e-07	HE	SEPT2							0.000969895	0.308868	0.723	0.505	1	HE	PSMA7
8.00417e-12	0.268258	1	1	2.22796e-07	HE	TTC3							0.000976234	0.40964	0.83	0.681	1	HE	RTN4
9.23154e-12	0.347656	0.994	0.986	2.5696e-07	HE	YWHAB							0.000979161	0.287263	0.606	0.407	1	HE	HNRNPD
9.33081e-12	0.266519	1	1	2.59723e-07	HE	TMBIM6							0.000981153	0.205038	0.255	0.044	1	HE	ADGRL1
9.48148e-12	0.39533	0.982	0.929	2.63917e-07	HE	HUWE1							0.000985114	0.269431	0.319	0.11	1	HE	CHFR
1.08514e-11	0.452546	0.902	0.807	3.02048e-07	HE	TMEM263							0.000986681	0.219979	0.277	0.099	1	HE	CHD9
1.23915e-11	0.355422	0.994	0.964	3.44918e-07	HE	MARCH6							0.000988241	0.282275	0.606	0.44	1	HE	PSMD3
1.272e-11	0.284392	1	1	3.54061e-07	HE	NUCKS1							0.000988775	0.320005	0.585	0.319	1	HE	SRSF8
1.27252e-11	0.346614	1	0.986	3.54205e-07	HE	RAC1							0.000990291	0.206582	0.287	0.088	1	HE	CTA.228A9.4
1.41872e-11	0.322858	1	0.986	3.94901e-07	HE	CHCHD2							0.000995594	0.212257	0.298	0.099	1	HE	MANSC1
1.4455e-11	0.240383	1	1	4.02356e-07	HE	RPL11							0.000997971	0.265524	0.479	0.242	1	HE	NCSTN
1.46929e-11	0.346992	0.994	0.964	4.08976e-07	HE	CDC42							0.00100299	0.248078	0.33	0.121	1	HE	GCN1
1.47347e-11	0.226561	1	1	4.10141e-07	HE	RPL13A							0.00100392	0.245491	0.298	0.11	1	HE	RNF213
1.48525e-11	0.34717	1	1	4.13421e-07	HE	CSTB							0.00101172	0.270615	0.372	0.198	1	HE	SPOP
1.49128e-11	0.372934	0.982	0.964	4.15098e-07	HE	PPP2CA							0.00101801	0.22921	0.351	0.154	1	HE	KLHDC2
1.61413e-11	0.355686	0.994	0.993	4.49293e-07	HE	VAPA							0.00101853	0.210126	0.309	0.11	1	HE	MFSD14A
1.62534e-11	0.372276	0.994	0.971	4.52413e-07	HE	ZKSCAN1							0.00101885	0.243818	0.362	0.176	1	HE	SLC6A17
1.62909e-11	0.432972	0.945	0.871	4.53457e-07	HE	MLF2							0.001031	0.316383	0.362	0.209	1	HE	RHOB
1.67816e-11	0.26121	1	1	4.67116e-07	HE	RPS24							0.00103489	0.708385	0.734	0.681	1	HE	IER3
1.69642e-11	0.365372	0.988	0.971	4.72199e-07	HE	TMEM30A							0.00104108	0.208727	0.266	0.077	1	HE	SPG7
1.90199e-11	0.448627	0.976	0.964	5.29418e-07	HE	PPP1R1A							0.00104452	0.368691	0.564	0.385	1	HE	LAPTM4B
1.93212e-11	0.399257	0.976	0.971	5.37806e-07	HE	PLCXD3							0.00105087	0.259475	0.436	0.242	1	HE	HNRNPL
2.08824e-11	0.260774	1	1	5.81262e-07	HE	RPL35A							0.00106024	0.219979	0.277	0.11	1	HE	GATAD2B
2.14326e-11	0.387172	0.988	0.971	5.96576e-07	HE	DAP							0.00106131	0.309972	0.415	0.22	1	HE	CAPN2
2.30053e-11	0.277668	1	0.993	6.40351e-07	HE	RPL21							0.00106144	0.248278	0.351	0.165	1	HE	CRYZL1
2.41514e-11	0.351322	1	1	6.72253e-07	HE	SST							0.0010617	0.255247	0.436	0.264	1	HE	HSD17B14
2.43756e-11	0.338916	0.994	0.993	6.78495e-07	HE	ARF1							0.00106295	0.235829	0.319	0.11	1	HE	PUM2
2.58533e-11	0.376597	0.994	0.95	7.19626e-07	HE	ARL6IP5							0.00106551	0.279211	0.564	0.308	1	HE	PRRC2A
2.61292e-11	0.371926	0.988	0.993	7.27306e-07	HE	CBX6							0.0010818	0.2386	0.34	0.143	1	HE	GALNT8
2.61755e-11	0.257251	1	0.993	7.28594e-07	HE	RPS16							0.0010867	0.280062	0.723	0.659	1	HE	DYNLRB1
2.63866e-11	0.297089	1	1	7.34471e-07	HE	DSTN							0.00108698	0.364219	0.606	0.352	1	HE	DPP6
3.4459e-11	0.275946	1	0.993	9.59166e-07	HE	RPS11							0.00108766	0.361054	0.309	0.165	1	HE	TMEM37
3.82308e-11	0.398028	0.988	0.957	1.06415e-06	HE	GAD2							0.00108894	0.311834	0.553	0.407	1	HE	KHDRBS1
3.90335e-11	0.346767	0.994	0.986	1.0865e-06	HE	ATRX							0.00109411	0.265524	0.489	0.242	1	HE	NRBP1
3.99108e-11	0.410326	0.988	0.9	1.11092e-06	HE	PHIP							0.00109669	0.235829	0.309	0.121	1	HE	FBXL17
4.32485e-11	0.339806	1	1	1.20382e-06	HE	HSP90B1							0.00109689	0.319541	0.521	0.231	1	HE	RSRC2
4.53301e-11	0.274214	1	1	1.26176e-06	HE	RPS21							0.00109697	0.230676	0.287	0.132	1	HE	PPM1H
4.72689e-11	0.408651	0.963	0.857	1.31573e-06	HE	UQCRH							0.00109828	0.265247	0.83	0.648	1	HE	NEDD8
4.89955e-11	0.360037	1	0.964	1.36379e-06	HE	HNRNPA2B1							0.00109958	0.262073	0.596	0.451	1	HE	EMC4
5.1709e-11	0.369105	0.994	0.95	1.43932e-06	HE	ARF3							0.00110417	0.276449	0.298	0.121	1	HE	SNAP47
5.73885e-11	0.386986	0.988	0.979	1.59741e-06	HE	APLP2							0.00110472	0.325698	0.543	0.297	1	HE	MARCH6
6.93518e-11	0.404351	0.963	0.85	1.93041e-06	HE	STAG2							0.00110887	0.224977	0.383	0.176	1	HE	DTD1
6.9564e-11	0.33449	0.994	0.964	1.93631e-06	HE	NONO							0.00112745	0.204474	0.298	0.099	1	HE	MRPL52
7.2671e-11	0.261721	1	1	2.0228e-06	HE	RPL27A							0.00112782	0.285228	0.394	0.209	1	HE	PNRC2
7.6757e-11	0.238761	1	1	2.13653e-06	HE	RPL13							0.00112824	0.235829	0.298	0.143	1	HE	ALG5
8.3057e-11	0.315513	0.994	0.993	2.31189e-06	HE	RPL24							0.00113119	0.213523	0.319	0.143	1	HE	NDUFA9
8.75862e-11	0.248593	1	1	2.43796e-06	HE	RPL3							0.00113505	0.242343	0.457	0.231	1	HE	HNRNPAB
8.84284e-11	0.32495	1	1	2.46141e-06	HE	PKM							0.00113535	0.242668	0.468	0.264	1	HE	SPAG7
8.93398e-11	0.458625	0.683	0.371	2.48677e-06	HE	TMEM164							0.00113747	0.308491	0.468	0.286	1	HE	RBM4
9.19973e-11	0.347397	0.988	0.957	2.56074e-06	HE	CDC42BPA							0.00113775	0.286521	0.723	0.582	1	HE	TCEB2
1.05338e-10	0.275362	1	1	2.93208e-06	HE	EIF4G2							0.001143	0.291179	0.447	0.242	1	HE	SDF2
1.08234e-10	0.440862	0.939	0.843	3.0127e-06	HE	LRPAP1							0.00114652	0.232835	1	1	1	HE	RPL23
1.08384e-10	0.365766	0.988	0.971	3.01686e-06	HE	UBL3							0.00115176	0.279504	0.351	0.187	1	HE	MVP
1.10488e-10	0.443592	0.933	0.807	3.07542e-06	HE	RPN2							0.00115942	0.265041	0.5	0.308	1	HE	UQCRFS1
1.21093e-10	0.378133	1	0.943	3.37062e-06	HE	HNRNPDL							0.00116909	0.338897	0.532	0.429	1	HE	PLCXD3
1.23364e-10	0.373404	0.982	0.936	3.43384e-06	HE	ASH1L							0.00117067	0.27772	0.362	0.143	1	HE	SYVN1
1.23421e-10	0.3609	0.994	0.986	3.43542e-06	HE	GRN							0.00117077	0.304946	0.606	0.484	1	HE	DPM3
1.26424e-10	0.384482	0.957	0.85	3.51902e-06	HE	HADHA							0.00117317	0.35279	0.691	0.451	1	HE	VOPP1
1.28416e-10	0.420273	0.97	0.964	3.57445e-06	HE	G3BP1							0.00118416	0.226259	0.34	0.121	1	HE	MRPS36
1.29352e-10	0.367725	0.982	0.957	3.60051e-06	HE	G3BP2							0.00119502	0.298229	0.809	0.714	1	HE	ISCU
1.31429e-10	0.287799	1	0.993	3.65832e-06	HE	MYL6							0.00119688	0.417396	0.617	0.385	1	HE	SLC7A5
1.36121e-10	0.403189	0.939	0.771	3.78892e-06	HE	CAPN2							0.00120026	0.261326	0.457	0.308	1	HE	CLPP
1.39489e-10	0.332347	0.994	0.979	3.88267e-06	HE	SVIP							0.00120036	0.252951	0.362	0.154	1	HE	CMPK1
1.44887e-10	0.343	0.976	0.95	4.03293e-06	HE	TBCA							0.00120689	0.245491	0.287	0.11	1	HE	FICD
1.45113e-10	0.350519	0.988	0.986	4.03922e-06	HE	TSPAN3							0.00120898	0.630216	0.606	0.527	1	HE	ID1
1.5732e-10	0.262357	1	1	4.379e-06	HE	RPL4							0.00121012	0.274151	0.532	0.33	1	HE	UQCRC1
1.66757e-10	0.31247	1	0.993	4.64169e-06	HE	PTMA							0.0012245	0.288308	0.383	0.286	1	HE	NCOA4
1.70799e-10	0.464365	0.884	0.786	4.75419e-06	HE	TSHZ1							0.00122627	0.266346	0.372	0.176	1	HE	RNF13
1.8247e-10	0.449716	0.921	0.807	5.07905e-06	HE	AACS							0.00122925	0.26794	0.553	0.363	1	HE	TRAPPC1
2.00759e-10	0.298081	0.994	0.993	5.58814e-06	HE	RPL7							0.00123212	0.272054	0.436	0.209	1	HE	SLK
2.02216e-10	0.314947	1	0.993	5.62868e-06	HE	COX17							0.00123346	0.226259	0.33	0.132	1	HE	MSRB2
2.02277e-10	0.422614	0.896	0.757	5.63037e-06	HE	ROMO1							0.00126486	0.253071	0.383	0.253	1	HE	MPLKIP
2.06355e-10	0.40284	0.963	0.886	5.74389e-06	HE	HMGB1							0.00126875	0.31467	0.596	0.363	1	HE	EPRS
2.07293e-10	0.364406	0.982	0.9	5.77e-06	HE	SUB1							0.00127414	0.30881	0.734	0.648	1	HE	PSMB5
2.07897e-10	0.311147	1	1	5.78682e-06	HE	SPINT2							0.00127503	0.292987	0.787	0.714	1	HE	TBCA
2.12488e-10	0.356675	0.994	0.964	5.9146e-06	HE	KIAA1324							0.00127599	0.26697	0.319	0.121	1	HE	ZZEF1
2.21625e-10	0.231151	1	1	6.16894e-06	HE	GCG							0.00128405	0.253012	0.362	0.198	1	HE	UNC45A
2.45705e-10	0.31988	1	1	6.8392e-06	HE	PJA2							0.00128563	0.279344	0.457	0.264	1	HE	VPS51
2.58847e-10	0.309858	1	0.993	7.20501e-06	HE	BEX2							0.00129259	0.397845	0.67	0.516	1	HE	SDF2L1
2.68464e-10	0.279785	1	1	7.4727e-06	HE	DDX17							0.00129554	0.348424	0.628	0.582	1	HE	NME2
2.93382e-10	0.409518	0.982	0.964	8.16629e-06	HE	ACLY							0.00129737	0.332208	0.585	0.396	1	HE	TSPYL2
3.53629e-10	0.370769	0.988	0.95	9.84327e-06	HE	TPP1							0.0013024	0.264057	0.372	0.209	1	HE	GGA2
3.56616e-10	0.377143	0.97	0.914	9.92642e-06	HE	TAF7							0.00130265	0.406797	0.606	0.385	1	HE	RAB11FIP1
3.78548e-10	0.415332	0.878	0.721	1.05369e-05	HE	DLD							0.00130597	0.33529	0.457	0.231	1	HE	ABHD12
3.86985e-10	0.292083	1	1	1.07717e-05	HE	PRKAR1A							0.00131063	0.313438	0.404	0.242	1	HE	ID4
4.00661e-10	0.222152	1	1	1.11524e-05	HE	RPS3							0.00131224	0.239498	0.383	0.198	1	HE	SMARCC2
4.40377e-10	0.336106	0.988	0.957	1.22579e-05	HE	DYNLRB1							0.00131226	0.236319	0.511	0.22	1	HE	ZNF90
4.42464e-10	0.300362	0.994	0.993	1.2316e-05	HE	HDLBP							0.00131247	0.265041	0.511	0.297	1	HE	PRMT1
4.43522e-10	0.279817	1	1	1.23454e-05	HE	SERINC1							0.00131263	0.221799	0.436	0.209	1	HE	SYAP1
4.46426e-10	0.322362	0.994	0.986	1.24263e-05	HE	HNRNPU							0.00132931	0.296588	0.606	0.418	1	HE	SEC23B
4.48832e-10	0.271746	1	0.993	1.24932e-05	HE	UBXN4							0.00134385	0.278878	0.372	0.22	1	HE	SDR39U1
4.80771e-10	0.284151	1	0.986	1.33823e-05	HE	KTN1							0.00134516	0.275531	0.457	0.264	1	HE	APH1A
5.10969e-10	0.325599	0.994	0.993	1.42228e-05	HE	ALCAM							0.00134701	0.295738	0.426	0.242	1	HE	TNPO2
5.45519e-10	0.304018	0.988	1	1.51845e-05	HE	SCARB2							0.00134931	0.253126	0.415	0.253	1	HE	TMEM263
5.47868e-10	0.324588	1	1	1.52499e-05	HE	CAMK2N1							0.00135612	0.237389	0.426	0.176	1	HE	DAZAP1
5.54894e-10	0.322974	0.994	0.993	1.54455e-05	HE	PAPSS2							0.00136263	0.277388	0.798	0.626	1	HE	ATP5G3
5.90214e-10	0.34127	0.982	0.964	1.64286e-05	HE	SPCS1							0.00137167	0.240678	0.489	0.275	1	HE	YY1AP1
6.10453e-10	0.425136	0.878	0.707	1.6992e-05	HE	C5orf15							0.00137308	0.2386	0.319	0.143	1	HE	LSR
6.49282e-10	0.32793	0.994	0.993	1.80728e-05	HE	TM9SF3							0.00137808	0.264816	0.585	0.264	1	HE	GOLGB1
6.53697e-10	0.364004	0.951	0.857	1.81957e-05	HE	CAND1							0.0013844	0.216781	0.33	0.165	1	HE	DENR
6.82848e-10	0.325397	0.994	0.986	1.90071e-05	HE	ATP6V1B2							0.00139662	0.275314	0.362	0.154	1	HE	LINC00511
6.88778e-10	0.259569	1	1	1.91721e-05	HE	RPL12							0.0013974	0.241371	0.521	0.341	1	HE	C12orf10
7.01155e-10	0.25101	1	1	1.95166e-05	HE	RACK1							0.00140335	0.292987	0.287	0.077	1	HE	DUSP4
7.09156e-10	0.331095	1	0.971	1.97394e-05	HE	ATP5F1B							0.00140479	0.28648	0.766	0.67	1	HE	NDFIP1
7.12216e-10	0.370431	0.988	0.914	1.98245e-05	HE	BAZ2B							0.00140927	0.230676	0.277	0.132	1	HE	LRRC47
7.25824e-10	0.311446	0.994	0.993	2.02033e-05	HE	WAC							0.00141536	0.200759	0.255	0.077	1	HE	TOMM40
7.31333e-10	0.291537	1	0.993	2.03567e-05	HE	COX7C							0.00142487	0.331834	0.766	0.626	1	HE	TMED9
7.42257e-10	0.283829	1	1	2.06607e-05	HE	NAP1L1							0.00143277	0.34784	0.479	0.286	1	HE	LDLR
7.57098e-10	0.333548	0.994	0.993	2.10738e-05	HE	DNAJA1							0.00144364	0.20037	0.34	0.099	1	HE	SHROOM1
8.22928e-10	0.297445	0.994	0.971	2.29062e-05	HE	ABCC8							0.00144662	0.237855	0.426	0.242	1	HE	NARS
8.44678e-10	0.321881	1	0.986	2.35116e-05	HE	TMED10							0.001453	0.203954	0.34	0.143	1	HE	MARCH7
8.46487e-10	0.301078	1	0.964	2.3562e-05	HE	RPL23A							0.00145669	0.222207	0.255	0.088	1	HE	KHNYN
8.6092e-10	0.312546	1	1	2.39637e-05	HE	ARPC2							0.00145829	0.26904	0.309	0.165	1	HE	TIMELESS
8.7192e-10	0.404723	0.957	0.879	2.42699e-05	HE	SMARCA1							0.00146688	0.449016	0.479	0.33	1	HE	TSPAN1
9.27252e-10	0.266399	1	1	2.58101e-05	HE	RPL36							0.00147783	0.264057	0.383	0.198	1	HE	AGO2
9.30082e-10	0.379756	0.951	0.914	2.58888e-05	HE	RPS14							0.00147853	0.242002	0.426	0.176	1	HE	MAP3K2
9.35568e-10	0.309528	0.988	0.993	2.60415e-05	HE	RAB7A							0.00148664	0.228688	0.543	0.253	1	HE	HAGH
9.84155e-10	0.335384	0.988	0.993	2.7394e-05	HE	MAPRE1							0.00149575	0.284476	0.436	0.209	1	HE	ILF3
9.97416e-10	0.411614	0.927	0.814	2.77631e-05	HE	UBR3							0.00149752	0.257486	0.851	0.703	1	HE	CAPNS1
1.00858e-09	0.436026	0.884	0.764	2.80739e-05	HE	OGA							0.00150893	0.252886	0.319	0.121	1	HE	MLLT6
1.01146e-09	0.370591	0.988	0.957	2.81539e-05	HE	SNU13							0.00151157	0.298682	0.287	0.143	1	HE	TMEM132A
1.04821e-09	0.405767	0.988	0.943	2.91769e-05	HE	TUBA1A							0.00152847	0.236898	0.372	0.176	1	HE	IPO5
1.05628e-09	0.379413	0.97	0.914	2.94016e-05	HE	NPC2							0.00153947	0.240858	0.319	0.11	1	HE	SEC16A
1.08497e-09	0.433523	0.884	0.793	3.02003e-05	HE	NECTIN3							0.0015438	0.234193	0.362	0.143	1	HE	PEX26
1.12226e-09	0.338675	0.988	0.964	3.12381e-05	HE	DYNLL1							0.00155112	0.267081	0.457	0.33	1	HE	MAGEF1
1.27176e-09	0.427927	0.86	0.657	3.53993e-05	HE	HS6ST1							0.00155158	0.316207	0.691	0.484	1	HE	SLC7A8
1.27416e-09	0.351696	0.994	0.964	3.54662e-05	HE	SND1							0.0015581	0.32242	0.957	0.901	1	HE	RPL12
1.33817e-09	0.409354	0.933	0.793	3.72479e-05	HE	ATP1B3							0.00156286	0.230676	0.277	0.121	1	HE	UBN1
1.35393e-09	0.334882	0.994	0.957	3.76866e-05	HE	ATP6V1E1							0.00156638	0.234768	0.362	0.198	1	HE	TRAK1
1.36851e-09	0.289023	1	0.993	3.80925e-05	HE	HSPA8							0.00157934	0.26252	0.553	0.363	1	HE	ADD1
1.39122e-09	0.349823	0.988	0.964	3.87246e-05	HE	SYNE2							0.00158405	0.22921	0.319	0.165	1	HE	CASC3
1.4621e-09	0.307719	0.994	0.986	4.06974e-05	HE	LAPTM4A							0.00158469	0.262682	0.543	0.352	1	HE	CDV3
1.4883e-09	0.42528	0.774	0.564	4.1427e-05	HE	SERPINB1							0.00158737	0.221014	0.287	0.143	1	HE	GAA
1.48905e-09	0.278777	1	1	4.14477e-05	HE	RPS3A							0.00159854	0.286018	0.5	0.286	1	HE	ASPH
1.49761e-09	0.319136	1	0.986	4.16859e-05	HE	EID1							0.00159859	0.275232	0.649	0.484	1	HE	CAP1
1.54005e-09	0.24539	1	1	4.28672e-05	HE	UBC							0.00160371	0.343516	0.543	0.363	1	HE	PREPL
1.55374e-09	0.30283	0.994	0.993	4.32484e-05	HE	COX8A							0.00160506	0.232044	0.362	0.154	1	HE	ZBTB8OS
1.55732e-09	0.375949	0.994	0.964	4.3348e-05	HE	APLP1							0.00161716	0.314563	0.468	0.33	1	HE	MAPRE3
1.5789e-09	0.319019	0.994	0.971	4.39486e-05	HE	HNRNPK							0.00161807	0.301673	0.394	0.231	1	HE	SAR1B
1.60469e-09	0.361115	0.988	0.936	4.46666e-05	HE	HNRNPA1							0.00161891	0.291614	0.691	0.451	1	HE	CYB5R3
1.61074e-09	0.3929	0.848	0.714	4.48351e-05	HE	RALGAPA1							0.00161926	0.236378	0.319	0.154	1	HE	REPIN1
1.69366e-09	0.316739	0.994	0.993	4.71429e-05	HE	OAZ1							0.00162455	0.217789	0.298	0.088	1	HE	C1orf132
1.70482e-09	0.309288	1	0.971	4.74536e-05	HE	NDFIP1							0.00162703	0.24715	0.468	0.286	1	HE	SCAF11
1.75406e-09	0.282271	1	1	4.88242e-05	HE	TERF2IP							0.00162916	0.255247	0.319	0.11	1	HE	SLC25A22
1.79596e-09	0.414118	0.945	0.757	4.99906e-05	HE	RBM47							0.00163346	0.285228	0.351	0.22	1	HE	CALU
1.80937e-09	0.28774	1	1	5.03638e-05	HE	H3F3B							0.00163441	0.194622	0.309	0.099	1	HE	FAM58A
1.85291e-09	0.348244	0.994	0.979	5.15757e-05	HE	SLC30A8							0.00163547	0.233585	0.309	0.121	1	HE	GIT1
1.91705e-09	0.326668	0.988	0.986	5.33612e-05	HE	MTDH							0.00165364	0.364867	0.702	0.516	1	HE	TSPAN13
1.98068e-09	0.374162	0.939	0.907	5.51322e-05	HE	DNAJC10							0.00165665	0.292288	0.596	0.495	1	HE	IER3IP1
2.04906e-09	0.272155	1	0.993	5.70356e-05	HE	MTRNR2L12							0.00165893	0.222207	0.277	0.055	1	HE	GTF3C4
2.05402e-09	0.328316	1	0.979	5.71737e-05	HE	PCSK2							0.00165912	0.2094	0.351	0.132	1	HE	RNF126
2.08121e-09	0.446055	0.829	0.586	5.79304e-05	HE	C9orf3							0.00166714	0.22199	0.362	0.143	1	HE	UBQLN2
2.14242e-09	0.339283	0.994	0.957	5.96343e-05	HE	GNS							0.00167123	0.217789	0.277	0.11	1	HE	QRICH1
2.20446e-09	0.330684	0.994	0.964	6.13611e-05	HE	SAP18							0.00167968	0.307183	0.479	0.363	1	HE	CERK
2.20496e-09	0.376245	0.982	0.929	6.13752e-05	HE	TSPAN7							0.00168165	0.250927	0.426	0.198	1	HE	WDR6
2.43959e-09	0.341349	1	0.993	6.79059e-05	HE	CHGB							0.00168426	0.211444	0.33	0.132	1	HE	GTF2F1
2.45395e-09	0.407147	0.927	0.793	6.83058e-05	HE	HNRNPM							0.00169141	0.186618	0.255	0.066	1	HE	URGCP
2.53721e-09	0.334578	0.982	0.95	7.06233e-05	HE	SERF2							0.00170909	0.30858	0.84	0.626	1	HE	COX17
2.53911e-09	0.331784	0.982	0.957	7.0676e-05	HE	PFDN5							0.00172036	0.319882	0.596	0.527	1	HE	TMEM109
2.54962e-09	0.361098	0.963	0.936	7.09688e-05	HE	SSR3							0.00172338	0.269846	0.415	0.231	1	HE	STAU1
2.55861e-09	0.393311	0.982	0.9	7.12188e-05	HE	ATP9A							0.00172474	0.240858	0.298	0.121	1	HE	C12orf65
2.56631e-09	0.353438	0.988	0.964	7.14333e-05	HE	PDIA3							0.00172487	0.264816	0.553	0.297	1	HE	MRPS16
2.72198e-09	0.27065	1	0.993	7.57663e-05	HE	RPS5							0.00173622	0.300429	0.394	0.209	1	HE	NEURL1
2.80083e-09	0.416753	0.817	0.686	7.7961e-05	HE	ABCD3							0.00173796	0.198676	0.266	0.088	1	HE	ZNF763
2.83578e-09	0.356098	0.97	0.921	7.89339e-05	HE	HMGN1							0.00175505	0.294116	0.872	0.637	1	HE	DAP
2.88169e-09	0.399021	0.896	0.757	8.02117e-05	HE	KIAA0232							0.00176085	0.32651	0.479	0.286	1	HE	ACTN1
2.88439e-09	0.313199	0.994	0.993	8.02871e-05	HE	PAPOLA							0.00176816	0.245768	0.319	0.121	1	HE	EZR
2.89101e-09	0.241326	1	1	8.04713e-05	HE	RPL14							0.00177456	0.196631	0.266	0.11	1	HE	APOL6
2.89451e-09	0.330087	1	0.979	8.05687e-05	HE	SLC7A2							0.00178326	0.257581	0.33	0.132	1	HE	AP2A2
2.94385e-09	0.335112	0.982	0.95	8.1942e-05	HE	TMEM245							0.00178967	0.276669	0.5	0.264	1	HE	PPIG
2.97903e-09	0.363746	0.982	0.921	8.29214e-05	HE	MARCKS							0.00179869	0.248467	0.351	0.176	1	HE	AC074117.10
3.07157e-09	0.335434	1	0.964	8.54972e-05	HE	CADPS							0.00181103	0.208033	0.298	0.121	1	HE	ERGIC2
3.21025e-09	0.321456	0.994	0.979	8.93573e-05	HE	PURA							0.00183	0.210691	0.362	0.187	1	HE	PPHLN1
3.22254e-09	0.229281	1	1	8.96994e-05	HE	RPL7A							0.00183147	0.255247	0.383	0.187	1	HE	PCM1
3.30068e-09	0.436483	0.701	0.45	9.18745e-05	HE	CSRNP3							0.0018331	0.224977	0.372	0.165	1	HE	KIAA0319L
3.46989e-09	0.417347	0.811	0.65	9.65845e-05	HE	XRN2							0.00183601	0.235246	0.266	0.077	1	HE	COL27A1
3.50681e-09	0.338024	0.976	0.964	9.76119e-05	HE	SCOC							0.00183852	0.29378	0.553	0.341	1	HE	MRPS33
3.64442e-09	0.378638	0.939	0.879	0.000101442	HE	PGRMC1							0.0018432	0.268319	0.383	0.187	1	HE	TARS
3.64595e-09	0.285348	0.994	0.979	0.000101485	HE	COX7A2							0.00188655	0.287612	0.34	0.209	1	HE	TMEM55B
3.77946e-09	0.37119	0.976	0.886	0.000105201	HE	TCEAL4							0.00189616	0.178388	0.255	0.066	1	HE	TADA2B
3.84242e-09	0.246656	1	1	0.000106954	HE	PABPC1							0.00189668	0.323019	0.67	0.407	1	HE	KRT8
3.97525e-09	0.294678	1	0.986	0.000110651	HE	NCKAP1							0.00190304	0.262682	0.532	0.352	1	HE	RPS27L
4.00703e-09	0.344846	0.988	0.95	0.000111536	HE	NBEA							0.00190779	0.211444	0.319	0.143	1	HE	CRMP1
4.07693e-09	0.283079	1	1	0.000113481	HE	SEC62							0.00192201	0.253071	0.394	0.198	1	HE	RSF1
4.14294e-09	0.37633	0.97	0.936	0.000115319	HE	KIF5C							0.00193954	0.216632	0.255	0.055	1	HE	SPATS2L
4.20945e-09	0.304228	0.994	1	0.00011717	HE	SLC25A3							0.00194019	0.225394	0.266	0.11	1	HE	CORO7
4.25297e-09	0.3192	1	0.986	0.000118382	HE	PTPRN							0.00194246	0.198676	0.266	0.088	1	HE	PLEKHM1
4.5758e-09	0.368019	0.963	0.914	0.000127367	HE	MGAT4A							0.00195118	0.261112	0.989	0.945	1	HE	ATP5E
4.66233e-09	0.329335	0.963	0.921	0.000129776	HE	ATP5MPL							0.00195889	0.350557	0.521	0.385	1	HE	SEC24D
4.70084e-09	0.346809	0.957	0.893	0.000130848	HE	DICER1							0.00197223	0.353982	0.564	0.44	1	HE	CD151
4.74303e-09	0.415633	0.744	0.529	0.000132022	HE	RBM12							0.00197889	0.275531	0.447	0.231	1	HE	LUC7L3
4.92213e-09	0.386503	0.945	0.864	0.000137007	HE	NRCAM							0.00198679	0.232672	0.372	0.198	1	HE	TARDBP
4.96596e-09	0.344303	0.994	0.943	0.000138227	HE	GNAI2							0.00198798	0.208727	0.362	0.198	1	HE	ERGIC1
5.02521e-09	0.413562	0.89	0.779	0.000139877	HE	ENSG00000225475							0.00199456	0.264057	0.383	0.165	1	HE	USP8
5.21853e-09	0.410558	0.921	0.921	0.000145258	HE	PTPRN2							0.00199858	0.293688	0.957	0.934	1	HE	PEBP1
5.32511e-09	0.322749	0.994	0.986	0.000148224	HE	XRCC5							0.0020008	0.235829	0.287	0.121	1	HE	MAP7
5.33016e-09	0.268062	1	1	0.000148365	HE	UQCRB							0.00200983	0.678861	0.66	0.385	1	HE	HSPA1A
5.78866e-09	0.308958	0.994	0.979	0.000161127	HE	CPD							0.00201507	0.201965	0.34	0.154	1	HE	SRSF1
5.81717e-09	0.334027	1	0.986	0.000161921	HE	KIDINS220							0.00202416	0.286018	0.713	0.56	1	HE	DDX24
5.8343e-09	0.344476	0.963	0.914	0.000162398	HE	GDI1							0.00202484	0.286018	0.351	0.165	1	HE	ZNF667.AS1
5.88246e-09	0.321192	0.982	0.943	0.000163738	HE	CASC4							0.00202616	0.218879	0.309	0.132	1	HE	SPPL3
6.18944e-09	0.392503	0.866	0.714	0.000172283	HE	DCTD							0.00205116	0.276987	0.723	0.56	1	HE	BTG3
6.31168e-09	0.32845	0.994	0.971	0.000175686	HE	MAFB							0.00207322	0.257517	0.33	0.165	1	HE	FAM63B
6.32319e-09	0.3399	1	0.979	0.000176006	HE	RAB3B							0.00207345	0.202404	0.277	0.121	1	HE	MED11
6.69549e-09	0.340847	0.988	0.979	0.000186369	HE	TUSC3							0.00208423	0.2386	0.287	0.154	1	HE	C16orf45
6.77641e-09	0.307908	0.988	0.986	0.000188621	HE	PCLO							0.00208696	0.262682	0.543	0.308	1	HE	ASAH1
6.8718e-09	0.258881	1	1	0.000191277	HE	MAP1B							0.00209308	0.312634	0.67	0.549	1	HE	TUSC3
7.10888e-09	0.364781	0.921	0.85	0.000197876	HE	TMEM230							0.00209419	0.198676	0.255	0.088	1	HE	DUS1L
7.18837e-09	0.283113	1	0.957	0.000200088	HE	ATP5PF							0.00209992	0.225394	0.277	0.088	1	HE	RPUSD3
7.19055e-09	0.34745	0.957	0.943	0.000200149	HE	UBQLN1							0.00210119	0.235829	0.277	0.121	1	HE	METTL16
7.20837e-09	0.330979	0.994	0.929	0.000200645	HE	RDX							0.00210728	0.224107	0.319	0.143	1	HE	RAB15
7.22659e-09	0.38581	0.927	0.886	0.000201152	HE	ALDH9A1							0.00211257	0.24715	0.479	0.275	1	HE	AIP
7.24926e-09	0.276268	1	1	0.000201783	HE	TMEM59							0.00212206	0.211444	0.34	0.11	1	HE	PLEKHA5
7.40056e-09	0.286657	1	0.986	0.000205994	HE	EIF4B							0.00212286	0.316616	0.596	0.407	1	HE	NORAD
7.45968e-09	0.255825	1	0.986	0.00020764	HE	UBA52							0.00213111	0.217789	0.266	0.099	1	HE	PTDSS1
7.50361e-09	0.335434	0.994	0.95	0.000208863	HE	ETNK1							0.00214783	0.257345	0.404	0.242	1	HE	CTBS
7.52289e-09	0.410551	0.829	0.586	0.0002094	HE	ARHGEF9							0.00214972	0.202404	0.287	0.11	1	HE	HEBP1
7.72479e-09	0.387969	0.933	0.821	0.00021502	HE	TSPYL1							0.00215664	0.205976	0.298	0.143	1	HE	MGEA5
7.87683e-09	0.31238	1	0.971	0.000219252	HE	REEP5							0.00216167	0.231866	0.436	0.253	1	HE	PRPF40A
7.87868e-09	0.309434	0.994	0.993	0.000219303	HE	STXBP1							0.00216413	0.243496	0.298	0.154	1	HE	SGCE
7.91388e-09	0.398268	0.927	0.829	0.000220283	HE	ATM							0.00216815	0.216781	0.34	0.121	1	HE	RP5.1014D13.2
7.95946e-09	0.410301	0.909	0.843	0.000221551	HE	FBXO9							0.00217298	0.198371	0.309	0.132	1	HE	MCRIP2
8.32778e-09	0.383096	0.896	0.8	0.000231804	HE	STT3B							0.00219072	0.227848	0.362	0.198	1	HE	LRRC59
8.47166e-09	0.326466	0.988	0.979	0.000235809	HE	DAD1							0.00219491	0.26915	0.447	0.275	1	HE	SNRNP70
8.57355e-09	0.462106	0.957	0.857	0.000238645	HE	MIR7-3HG							0.00219677	0.186779	0.309	0.11	1	HE	TBRG1
8.80194e-09	0.387709	0.957	0.821	0.000245002	HE	SLC29A1							0.00220492	0.26341	0.415	0.275	1	HE	ERP44
8.81284e-09	0.342459	0.994	0.943	0.000245305	HE	UBA1							0.00220643	1.44855	0.255	0.352	1	HE	CTRB1
9.42765e-09	0.374116	0.945	0.879	0.000262419	HE	C12orf75							0.00220647	0.263615	0.394	0.242	1	HE	PYURF
9.59802e-09	0.343469	0.963	0.914	0.000267161	HE	NDUFA5							0.00222177	0.260667	0.543	0.374	1	HE	YIPF6
1.00096e-08	0.234614	1	1	0.000278618	HE	RPS7							0.00223697	0.378761	0.351	0.132	1	HE	FAM159B
1.00538e-08	0.3159	0.994	0.979	0.000279849	HE	SNX3							0.00224862	0.241033	0.468	0.308	1	HE	RAP1B
1.03783e-08	0.264113	1	1	0.00028888	HE	UCHL1							0.00225367	0.298922	0.617	0.495	1	HE	ARL1
1.10256e-08	0.373043	0.951	0.907	0.000306897	HE	SFPQ							0.0022571	0.269846	0.415	0.209	1	HE	ZMAT3
1.11567e-08	0.308975	0.994	0.979	0.000310547	HE	AHCYL1							0.00226435	0.248278	0.309	0.154	1	HE	RP11.51J9.5
1.11718e-08	0.332212	0.994	0.986	0.000310968	HE	BEX4							0.00228086	0.202404	0.287	0.099	1	HE	ATP5SL
1.12595e-08	0.292154	1	0.986	0.000313407	HE	RPL36AL							0.00228096	0.292619	0.606	0.407	1	HE	LAMTOR1
1.12764e-08	0.296576	0.994	0.979	0.000313879	HE	VPS13C							0.00228694	0.263215	0.457	0.297	1	HE	PRNP
1.13019e-08	0.33974	0.982	0.95	0.000314587	HE	TM9SF2							0.00229206	0.28643	0.809	0.648	1	HE	COPZ1
1.18603e-08	0.257738	1	1	0.00033013	HE	RPL9							0.00230161	0.299264	0.585	0.407	1	HE	SLC25A5
1.2098e-08	0.326215	0.988	0.95	0.000336749	HE	BRI3							0.00230388	0.255247	0.723	0.473	1	HE	UBE2D2
1.2124e-08	0.350257	0.933	0.864	0.00033747	HE	SHTN1							0.00230825	0.212257	0.266	0.088	1	HE	ASCC2
1.21678e-08	0.278241	0.994	1	0.000338692	HE	RPL27							0.00231533	0.190708	0.255	0.099	1	HE	FAM199X
1.22597e-08	0.386247	0.982	0.936	0.00034125	HE	MAFA							0.00231638	0.287508	0.67	0.582	1	HE	SBDS
1.26242e-08	0.342598	0.982	0.95	0.000351394	HE	PARM1							0.00232588	0.233585	0.309	0.11	1	HE	WRNIP1
1.2697e-08	0.415829	0.866	0.679	0.00035342	HE	ANKRD65							0.00233305	0.20037	0.298	0.11	1	HE	UBXN2A
1.3161e-08	0.278155	1	1	0.000366338	HE	RPL10A							0.00233375	0.289465	0.809	0.659	1	HE	SF3B5
1.3191e-08	0.380772	0.695	0.45	0.000367171	HE	CHCHD1							0.0023376	0.230609	0.394	0.187	1	HE	THRAP3
1.36805e-08	0.287386	1	0.979	0.000380797	HE	SEC31A							0.00234245	0.215638	0.287	0.121	1	HE	FXYD6
1.39253e-08	0.303059	0.988	0.929	0.000387612	HE	KIF3B							0.00234252	0.297211	0.872	0.868	1	HE	BEX1
1.40742e-08	0.362423	0.915	0.807	0.000391756	HE	FMN2							0.00235914	0.379	0.553	0.429	1	HE	NPC2
1.45149e-08	0.339109	0.988	0.929	0.000404022	HE	ATP2A2							0.00236757	0.239498	0.394	0.154	1	HE	ATP2A2
1.46537e-08	0.32001	0.957	0.971	0.000407886	HE	SMARCA5							0.00236775	0.20999	0.383	0.22	1	HE	MESDC2
1.46758e-08	0.363232	0.915	0.793	0.000408502	HE	CD2AP							0.00237433	0.246278	0.574	0.407	1	HE	PAPOLA
1.4804e-08	0.288839	1	1	0.00041207	HE	RAP1GAP2							0.00237942	0.236378	0.319	0.132	1	HE	SPPL2A
1.52436e-08	0.34	0.963	0.886	0.000424307	HE	RAD50							0.00238026	0.267986	0.404	0.187	1	HE	TGFBR3
1.55865e-08	0.330526	0.988	0.971	0.00043385	HE	COX7B							0.00238471	0.282433	0.511	0.22	1	HE	RAB3IP
1.57274e-08	0.350112	0.976	0.914	0.000437772	HE	HECTD4							0.00239672	0.243818	0.34	0.154	1	HE	DDX3X
1.5791e-08	0.216565	1	1	0.000439541	HE	RPS13							0.00239795	0.229929	0.351	0.176	1	HE	TM2D1
1.61075e-08	0.347564	0.97	0.836	0.000448351	HE	MRPS21							0.00240308	0.278777	0.457	0.264	1	HE	MYL12A
1.62147e-08	0.269177	1	1	0.000451336	HE	VAMP2							0.00240693	0.212687	0.362	0.154	1	HE	TCEA2
1.6578e-08	0.357072	0.939	0.864	0.000461449	HE	PNMA1							0.00240759	0.298922	0.681	0.505	1	HE	CLTA
1.7058e-08	0.34159	0.988	0.964	0.000474809	HE	BNIP3L							0.00240808	0.232672	0.372	0.187	1	HE	SLC17A5
1.72466e-08	0.355008	0.957	0.886	0.000480058	HE	CCT2							0.00241946	0.265277	0.436	0.286	1	HE	CISD1
1.74268e-08	0.2948	0.988	0.979	0.000485074	HE	ATP6V1A							0.00243128	0.253229	0.457	0.297	1	HE	NISCH
1.75228e-08	0.300599	0.994	0.971	0.000487748	HE	TOMM7							0.00244101	0.203954	0.319	0.132	1	HE	AGO3
1.75305e-08	0.386631	0.86	0.686	0.000487963	HE	HMGCLL1							0.00244319	0.201965	0.33	0.154	1	HE	SUGP2
1.79556e-08	0.318808	0.988	0.957	0.000499794	HE	ARHGAP5							0.00244731	0.234193	0.34	0.143	1	HE	GPAT4
1.81688e-08	0.349048	0.933	0.857	0.000505729	HE	PCMTD1							0.00246228	0.257111	0.979	0.945	1	HE	OAZ1
1.90828e-08	0.369515	0.951	0.864	0.00053117	HE	ITFG1							0.00246566	0.218879	0.277	0.154	1	HE	B3GNT9
1.97855e-08	0.244678	1	1	0.000550729	HE	ENSG00000233762							0.00246641	0.273939	0.298	0.11	1	HE	BAIAP3
2.00199e-08	0.296581	0.988	0.971	0.000557255	HE	UBE2D3							0.00246732	0.204474	0.266	0.088	1	HE	SRF
2.0266e-08	0.340094	0.976	0.914	0.000564104	HE	ARMCX3							0.0024847	0.311038	0.404	0.209	1	HE	MEF2D
2.04423e-08	0.40853	0.951	0.893	0.000569012	HE	CASR							0.00248991	0.279504	0.351	0.154	1	HE	YPEL2
2.04424e-08	0.351062	0.933	0.836	0.000569014	HE	TMEM50A							0.00249475	0.396712	0.5	0.352	1	HE	MEIS2
2.06983e-08	0.382618	0.89	0.771	0.000576137	HE	C1GALT1							0.00250922	0.306469	0.713	0.484	1	HE	GOLGA4
2.08426e-08	0.347079	0.976	0.914	0.000580153	HE	PSMD1							0.00251452	0.259475	0.383	0.264	1	HE	MCTS1
2.09911e-08	0.274841	1	0.993	0.000584288	HE	SRP14							0.00252002	0.229271	0.436	0.209	1	HE	PNPLA2
2.12532e-08	0.33315	0.982	0.936	0.000591583	HE	ASAH1							0.00252243	0.268405	0.606	0.44	1	HE	RNPS1
2.14062e-08	0.342953	0.951	0.886	0.000595842	HE	PRXL2A							0.00253151	0.232672	0.372	0.187	1	HE	SYNRG
2.14584e-08	0.292039	1	0.993	0.000597295	HE	AKAP9							0.00253864	0.308491	0.766	0.736	1	HE	EID1
2.16209e-08	0.33612	0.988	0.936	0.000601818	HE	H2AFY							0.00254592	0.216781	0.319	0.132	1	HE	RRBP1
2.17056e-08	0.303272	0.982	0.971	0.000604175	HE	SEC63							0.00255212	0.265784	0.404	0.22	1	HE	IMMP1L
2.18448e-08	0.377581	0.915	0.657	0.000608051	HE	MYL12A							0.00255307	0.190708	0.255	0.088	1	HE	TMEM128
2.23048e-08	0.313044	0.988	0.907	0.000620853	HE	RPL41							0.00256616	0.289277	0.766	0.495	1	HE	EIF3K
2.25858e-08	0.424197	0.829	0.714	0.000628677	HE	TSPAN2							0.00257449	0.37076	0.574	0.264	1	HE	VMP1
2.36855e-08	0.29861	0.988	0.986	0.000659287	HE	CIRBP							0.00258958	0.263029	0.5	0.308	1	HE	TIMMDC1
2.37601e-08	0.304169	1	0.957	0.000661362	HE	RAN							0.00261952	0.255247	0.298	0.143	1	HE	SLC44A1
2.3965e-08	0.268401	1	0.971	0.000667066	HE	EPCAM							0.0026215	0.216911	0.372	0.22	1	HE	PTK2
2.40391e-08	0.357623	0.957	0.786	0.000669128	HE	SUGT1							0.00263737	0.268572	0.766	0.681	1	HE	YWHAH
2.4228e-08	0.438385	0.909	0.8	0.000674387	HE	PLEKHA6							0.0026579	0.255247	0.426	0.176	1	HE	DAAM1
2.43388e-08	0.301075	0.994	0.971	0.000677471	HE	ANKRD12							0.00266929	0.241641	0.351	0.176	1	HE	SUN2
2.44357e-08	0.34279	0.994	0.921	0.000680167	HE	VCP							0.00267027	0.246513	0.351	0.242	1	HE	FADS1
2.52023e-08	0.213054	1	1	0.000701507	HE	RPL19							0.00267242	0.242577	0.585	0.352	1	HE	CDK5R2
2.55168e-08	0.282415	0.994	0.979	0.000710261	HE	RHOA							0.00267296	0.196631	0.255	0.11	1	HE	ESRRA
2.56265e-08	0.3038	1	0.979	0.000713314	HE	PSMB1							0.00267536	0.273939	0.287	0.11	1	HE	GRM4
2.57035e-08	0.287205	0.994	0.971	0.000715458	HE	OCIAD1							0.00269177	0.266297	0.521	0.341	1	HE	NOP10
2.58387e-08	0.296227	0.994	0.979	0.00071922	HE	ST13							0.0026955	0.283236	0.883	0.703	1	HE	FLOT1
2.59194e-08	0.375495	0.793	0.607	0.000721467	HE	NHLRC2							0.00270375	0.219907	0.34	0.143	1	HE	PHACTR2
2.63239e-08	0.313686	0.976	0.943	0.000732726	HE	NDUFB6							0.00271414	0.211444	0.309	0.132	1	HE	USE1
2.64461e-08	0.430306	0.915	0.807	0.000736128	HE	PLAGL1							0.00273039	0.232044	0.34	0.154	1	HE	KAT6A
2.67155e-08	0.312826	0.988	0.979	0.000743626	HE	GOLGB1							0.00273614	0.253322	0.521	0.308	1	HE	AKT1
2.73237e-08	0.257081	1	0.986	0.000760555	HE	SOD1							0.00274276	0.266611	0.681	0.527	1	HE	PRDX5
2.77776e-08	0.361032	0.97	0.936	0.000773189	HE	CST3							0.00275465	0.255247	0.394	0.176	1	HE	ARIH2
2.85451e-08	0.386078	0.848	0.679	0.000794552	HE	SERPINB6							0.00276023	0.273429	0.319	0.132	1	HE	HNRNPH1
2.87507e-08	0.367869	0.884	0.686	0.000800277	HE	ZHX3							0.00277751	0.196406	0.33	0.121	1	HE	RNF115
2.88861e-08	0.318403	0.976	0.957	0.000804045	HE	PTP4A2							0.00279449	0.248278	0.309	0.143	1	HE	ATP13A3
2.95049e-08	0.303538	0.988	0.971	0.00082127	HE	GHITM							0.00279966	0.240305	0.404	0.253	1	HE	DIAPH1
2.97262e-08	0.330378	0.97	0.914	0.000827428	HE	ATN1							0.00280065	0.231866	0.457	0.209	1	HE	PFKFB2
2.99045e-08	0.340295	0.97	0.914	0.000832392	HE	ATP5IF1							0.00280403	0.234768	0.362	0.165	1	HE	DERL2
3.00843e-08	0.357324	0.89	0.714	0.000837397	HE	TMEM147							0.00282957	0.255247	0.511	0.308	1	HE	RAB21
3.04183e-08	0.406942	0.805	0.643	0.000846695	HE	DNAJC15							0.00283293	0.311834	0.532	0.374	1	HE	RGS9
3.08352e-08	0.359899	0.89	0.729	0.000858298	HE	WDR45B							0.00283894	0.331311	0.532	0.407	1	HE	ALCAM
3.11555e-08	0.379552	0.896	0.821	0.000867214	HE	NDUFB1							0.00284483	0.228449	0.277	0.11	1	HE	KCNK1
3.14884e-08	0.268697	1	1	0.00087648	HE	ACTG1							0.00285327	0.203954	0.319	0.121	1	HE	B4GALT2
3.21407e-08	0.388421	0.939	0.864	0.000894637	HE	MAST4							0.00286114	0.22921	0.319	0.132	1	HE	PTGES2
3.21781e-08	0.375039	0.89	0.786	0.000895677	HE	SH3BGRL							0.00286411	0.198088	0.351	0.154	1	HE	MRPS11
3.32964e-08	0.311967	0.988	0.943	0.000926805	HE	RANBP2							0.00286447	0.430188	0.543	0.374	1	HE	EPAS1
3.37404e-08	0.375435	0.902	0.814	0.000939164	HE	DEK							0.00289421	0.280598	0.649	0.593	1	HE	SEC62
3.50258e-08	0.379093	0.927	0.871	0.000974942	HE	UBQLN2							0.0028952	0.244412	0.394	0.231	1	HE	GPAA1
3.59312e-08	0.345231	0.927	0.871	0.00100015	HE	AZIN1							0.00290379	0.274428	0.553	0.363	1	HE	TMED7
3.59833e-08	0.348418	0.951	0.907	0.0010016	HE	HSPA4							0.00290839	0.353877	0.362	0.22	1	HE	OBSL1
3.63961e-08	0.257959	1	0.993	0.00101309	HE	GNB1							0.00290991	0.241033	0.479	0.253	1	HE	PPP6R1
3.68818e-08	0.329779	0.976	0.929	0.00102661	HE	PCBD1							0.00291389	0.222911	0.362	0.165	1	HE	MAGI2.AS3
3.70057e-08	0.427565	0.921	0.814	0.00103005	HE	ISL1							0.00291463	0.264512	0.713	0.637	1	HE	GABARAPL2
3.70326e-08	0.358201	0.927	0.843	0.0010308	HE	LYSMD2							0.00292893	0.496923	0.383	0.209	1	HE	EGR1
3.72426e-08	0.498382	0.927	0.786	0.00103665	HE	FOS							0.00293719	0.248646	0.394	0.165	1	HE	TMEM245
3.87685e-08	0.364213	0.933	0.814	0.00107912	HE	DHX9							0.00293904	0.274428	0.574	0.363	1	HE	SAT2
3.88726e-08	0.346871	0.957	0.871	0.00108202	HE	RRAGA							0.00295351	0.258917	0.511	0.363	1	HE	PRDX3
3.90313e-08	0.292556	0.988	1	0.00108644	HE	CD164							0.00299223	0.217859	0.34	0.165	1	HE	VPS4A
3.90374e-08	0.35649	0.939	0.85	0.00108661	HE	VKORC1							0.00299483	0.215844	0.362	0.176	1	HE	MGRN1
3.9054e-08	0.34446	0.951	0.857	0.00108707	HE	RTN1							0.00301448	0.222911	0.34	0.187	1	HE	PXN
3.9071e-08	0.33404	0.976	0.921	0.00108754	HE	MTPN							0.00301513	0.198371	0.287	0.132	1	HE	PDCD7
3.92069e-08	0.353025	0.933	0.9	0.00109133	HE	PIAS1							0.00301513	0.198371	0.309	0.11	1	HE	FAM219A
3.92983e-08	0.287796	0.994	0.964	0.00109387	HE	PSMB4							0.00303337	0.210126	0.266	0.099	1	HE	KIAA1715
4.05175e-08	0.30855	1	0.943	0.0011278	HE	PPIA							0.0030366	0.237389	0.351	0.22	1	HE	TMF1
4.09729e-08	0.297695	1	0.986	0.00114048	HE	STAT3							0.0030379	0.262215	0.564	0.374	1	HE	NCKAP1
4.10636e-08	0.31854	0.988	0.957	0.00114301	HE	ANKH							0.00304031	0.231379	0.298	0.132	1	HE	PIH1D1
4.13593e-08	0.337156	0.994	0.893	0.00115124	HE	NDUFS5							0.00305164	0.205414	0.33	0.176	1	HE	KCTD20
4.16342e-08	0.303671	0.982	0.971	0.00115889	HE	TAX1BP1							0.00306206	0.259176	0.468	0.264	1	HE	VEGFB
4.21718e-08	0.337726	0.945	0.85	0.00117385	HE	PARP1							0.00306247	0.257581	0.298	0.132	1	HE	KDM5A
4.32608e-08	0.35178	0.927	0.886	0.00120416	HE	BIRC6							0.00306563	0.286544	0.649	0.527	1	HE	RRAGD
4.35627e-08	0.200673	1	1	0.00121257	HE	CCNI							0.00307506	0.190708	0.255	0.077	1	HE	CAMK1D
4.41436e-08	0.325912	1	0.971	0.00122874	HE	NEUROD1							0.00307562	0.266719	0.766	0.582	1	HE	SEPT2
4.42773e-08	0.322749	0.939	0.9	0.00123246	HE	FKBP1A							0.00309063	0.198371	0.298	0.132	1	HE	ATF2
4.49713e-08	0.300439	0.982	1	0.00125178	HE	CLCN3							0.00310502	0.219907	0.34	0.143	1	HE	RRM2B
4.53946e-08	0.394263	0.841	0.7	0.00126356	HE	NIPSNAP2							0.0031135	0.223185	0.287	0.088	1	HE	RSRP1
4.60918e-08	0.347866	0.945	0.8	0.00128297	HE	RNF114							0.00312665	0.240305	0.436	0.209	1	HE	LCOR
4.77051e-08	0.402863	0.78	0.564	0.00132787	HE	ENSG00000260822							0.00313016	0.204474	0.255	0.088	1	HE	SLC26A11
4.77395e-08	0.306716	0.988	0.907	0.00132883	HE	MTCH1							0.00313623	0.279939	0.691	0.549	1	HE	CLDN7
4.82252e-08	0.495932	0.872	0.779	0.00134235	HE	JUNB							0.00314625	0.269846	0.404	0.198	1	HE	FUCA1
4.85052e-08	0.359291	0.823	0.593	0.00135014	HE	SSB							0.00317653	0.255247	0.362	0.132	1	HE	IFRD1
4.94032e-08	0.320008	0.988	0.979	0.00137514	HE	ATP1B1							0.00318892	0.255247	0.532	0.286	1	HE	FAM127B
4.95682e-08	0.361427	0.884	0.743	0.00137973	HE	ACAT1							0.00320371	0.257245	0.457	0.253	1	HE	ANKRD11
4.96968e-08	0.353113	0.921	0.814	0.00138331	HE	CTNNB1							0.00320581	0.293656	0.649	0.462	1	HE	STAT3
5.0249e-08	0.359719	0.933	0.807	0.00139868	HE	KDM5A							0.00322307	0.469574	0.628	0.714	1	HE	SLC30A8
5.12362e-08	0.37664	0.933	0.836	0.00142616	HE	VOPP1							0.00324562	0.226259	0.287	0.121	1	HE	TOM1
5.16101e-08	0.34138	0.97	0.864	0.00143657	HE	RWDD1							0.0032467	0.265041	0.468	0.264	1	HE	ZNF428
5.1641e-08	0.337633	0.97	0.936	0.00143743	HE	TMEM167A							0.00324853	0.192576	0.34	0.154	1	HE	MRFAP1L1
5.2282e-08	0.366102	0.902	0.836	0.00145527	HE	SCP2							0.00325368	0.20037	0.277	0.121	1	HE	FEM1A
5.40535e-08	0.360701	0.982	0.929	0.00150458	HE	PFKFB2							0.00326139	0.287823	0.543	0.418	1	HE	GORASP2
5.45078e-08	0.375074	0.841	0.671	0.00151722	HE	TASOR2							0.00326977	0.168235	0.266	0.088	1	HE	SF3B4
5.47154e-08	0.370301	0.823	0.593	0.001523	HE	ZNRF2							0.00327463	0.217859	0.34	0.154	1	HE	CYTH2
5.54142e-08	0.382468	0.896	0.814	0.00154245	HE	CAMK2B							0.0032769	0.217789	0.255	0.099	1	HE	CACNA2D2
5.59875e-08	0.298679	1	0.971	0.00155841	HE	PERP							0.00328574	0.29067	0.883	0.824	1	HE	CALM2
5.60155e-08	0.36144	0.902	0.736	0.00155919	HE	RLIM							0.00329202	0.21191	0.404	0.165	1	HE	SRSF4
5.6068e-08	0.324019	0.988	0.971	0.00156065	HE	TSPAN13							0.00330726	0.212687	0.33	0.165	1	HE	THAP4
5.72294e-08	0.330211	0.963	0.921	0.00159298	HE	PREPL							0.00331546	0.220879	0.351	0.198	1	HE	ASB8
5.77802e-08	0.296602	0.982	0.979	0.00160831	HE	UBE2B							0.00332305	0.235313	0.372	0.22	1	HE	GNB5
5.85589e-08	0.360484	0.939	0.879	0.00162999	HE	SLC7A8							0.00332596	0.255247	0.553	0.451	1	HE	PLEKHB2
5.85606e-08	0.323786	0.976	0.957	0.00163003	HE	GRSF1							0.00332609	0.218879	0.457	0.231	1	HE	UPF1
5.87815e-08	0.305078	0.994	0.936	0.00163618	HE	BBX							0.00333024	0.24603	0.319	0.143	1	HE	ORMDL3
6.07126e-08	0.371199	0.933	0.857	0.00168994	HE	PARVB							0.00333694	0.257111	0.511	0.308	1	HE	PRKAR2A
6.15918e-08	0.267363	1	1	0.00171441	HE	YBX1							0.00334762	0.225076	0.628	0.396	1	HE	KIF3B
6.17655e-08	0.286165	1	0.979	0.00171924	HE	TPM3							0.00335251	0.268971	0.713	0.67	1	HE	EIF3L
6.37694e-08	0.33044	0.963	0.929	0.00177502	HE	GPI							0.00336953	0.243551	0.489	0.308	1	HE	WBSCR22
6.41921e-08	0.397242	0.744	0.564	0.00178679	HE	POLR2L							0.00337387	0.309608	0.649	0.505	1	HE	CCT8
6.41972e-08	0.273648	1	0.986	0.00178693	HE	KIF1A							0.00340563	0.234768	0.33	0.187	1	HE	WDR1
6.53947e-08	0.256836	1	1	0.00182026	HE	SCD							0.00342692	0.188726	0.266	0.088	1	HE	IREB2
6.67799e-08	0.387061	0.738	0.514	0.00185882	HE	TMA7							0.00342797	0.227848	0.362	0.165	1	HE	LEPR
6.67909e-08	0.32965	0.988	0.914	0.00185912	HE	WNK1							0.00342871	0.289768	0.404	0.209	1	HE	LGMN
6.73154e-08	0.498464	0.823	0.571	0.00187372	HE	BMP5							0.00344197	0.262167	0.298	0.132	1	HE	PBX1
6.96415e-08	0.325093	0.957	0.864	0.00193847	HE	ATP6V1F							0.00344329	0.273374	0.426	0.242	1	HE	EDIL3
7.07591e-08	0.293136	0.994	0.964	0.00196958	HE	ATP5MC3							0.00345732	0.310199	0.702	0.582	1	HE	MAGED1
7.11396e-08	0.38323	0.945	0.864	0.00198017	HE	FOXO1							0.00347023	0.264396	0.532	0.319	1	HE	SCRN1
7.12048e-08	0.425768	0.872	0.721	0.00198198	HE	UNC80							0.00349804	0.194475	0.319	0.143	1	HE	TMEM38B
7.14329e-08	0.244005	1	1	0.00198833	HE	LARP1							0.00350067	0.232257	0.521	0.319	1	HE	IST1
7.14857e-08	0.338404	0.933	0.85	0.00198981	HE	MEAF6							0.00351021	0.218879	0.298	0.121	1	HE	GOLM1
7.28344e-08	0.336109	0.976	0.914	0.00202734	HE	SF1							0.0035165	0.196406	0.309	0.132	1	HE	NUP98
7.28931e-08	0.345926	0.945	0.879	0.00202898	HE	VDAC3							0.00351884	0.231379	0.277	0.154	1	HE	SNX2
7.44451e-08	0.300822	0.976	0.957	0.00207218	HE	SCRN1							0.00353565	0.299575	0.894	0.835	1	HE	CSDE1
7.52524e-08	0.277987	0.994	0.957	0.00209465	HE	FAM120A							0.00354476	0.247734	0.691	0.495	1	HE	OAZ2
7.61071e-08	0.36174	0.811	0.614	0.00211844	HE	OLMALINC							0.0035598	0.245196	0.457	0.264	1	HE	GRSF1
7.66139e-08	0.381545	0.957	0.914	0.00213255	HE	TSC22D1							0.00356534	0.184866	0.287	0.121	1	HE	AF011889.5
7.75561e-08	0.324395	0.982	0.936	0.00215877	HE	CERK							0.00357323	0.242296	0.532	0.341	1	HE	NAXE
7.79337e-08	0.400649	0.939	0.879	0.00216928	HE	NLRP1							0.00358099	0.276449	0.255	0.11	1	HE	CPSF7
7.83849e-08	0.288277	0.994	0.986	0.00218184	HE	PPP1CB							0.00358499	0.294778	0.798	0.78	1	HE	NDUFB4
7.89853e-08	0.300207	0.976	0.95	0.00219855	HE	MAN1A2							0.00358928	0.280565	0.372	0.209	1	HE	BMP5
8.01913e-08	0.368757	0.829	0.671	0.00223213	HE	MARCH7							0.0035904	0.204407	0.415	0.242	1	HE	SCYL1
8.03275e-08	0.309992	0.982	0.957	0.00223592	HE	VPS37A							0.00360297	0.281011	0.691	0.538	1	HE	PFN1
8.06591e-08	0.295733	0.994	0.979	0.00224515	HE	RBM39							0.00360503	0.278878	0.33	0.198	1	HE	VPS72
8.10314e-08	0.346476	0.921	0.829	0.00225551	HE	ATF2							0.00360972	0.268405	0.564	0.418	1	HE	DDX21
8.28194e-08	0.359138	0.884	0.75	0.00230528	HE	FAM174B							0.00361481	0.207391	0.309	0.154	1	HE	CCNDBP1
8.31504e-08	0.252078	1	0.993	0.00231449	HE	FAU							0.00362959	0.269431	0.266	0.121	1	HE	PLA2G4C
8.31859e-08	0.286054	1	0.957	0.00231548	HE	RPLP2							0.00363482	0.223185	0.255	0.099	1	HE	FAM53C
8.32183e-08	0.35694	0.835	0.7	0.00231638	HE	MICU2							0.00366965	0.391302	0.702	0.626	1	HE	PGK1
8.36601e-08	0.355786	0.939	0.843	0.00232868	HE	ACSL3							0.00367755	0.226579	0.404	0.198	1	HE	LRP11
8.50442e-08	0.336621	0.951	0.929	0.0023672	HE	CACUL1							0.00367811	0.177023	0.309	0.121	1	HE	LMO2
8.7252e-08	0.308846	0.994	0.957	0.00242866	HE	CAP1							0.00368442	0.331598	0.926	0.956	1	HE	TUBA1A
8.9994e-08	0.324772	0.982	0.95	0.00250498	HE	RPLP0							0.00369201	0.325962	0.351	0.143	1	HE	CEBPG
9.0243e-08	0.327798	0.945	0.857	0.00251191	HE	DDX1							0.00370229	0.211444	0.298	0.121	1	HE	SNHG23
9.11619e-08	0.300416	0.97	0.964	0.00253749	HE	EI24							0.00370438	0.202603	0.426	0.253	1	HE	KLHDC7A
9.13206e-08	0.357341	0.927	0.814	0.00254191	HE	CDC5L							0.00371065	0.303071	0.564	0.363	1	HE	SIL1
9.1601e-08	0.261396	0.994	0.993	0.00254971	HE	MRFAP1							0.00372704	0.20037	0.277	0.11	1	HE	SEC14L1
9.25554e-08	0.320061	0.957	0.914	0.00257628	HE	RBBP7							0.00372731	0.219907	0.319	0.165	1	HE	STX3
9.72277e-08	0.31535	0.97	0.971	0.00270633	HE	MPHOSPH8							0.00373997	0.213065	0.404	0.198	1	HE	MRPL27
9.83899e-08	0.36797	0.915	0.829	0.00273868	HE	SYP							0.0037604	0.188726	0.255	0.099	1	HE	ZNF768
9.86554e-08	0.277164	1	0.993	0.00274607	HE	YWHAZ							0.00376073	0.265755	0.734	0.681	1	HE	RABAC1
9.93033e-08	0.3106	0.97	0.914	0.00276411	HE	PPM1A							0.00377169	0.274009	0.755	0.593	1	HE	PRR13
1.00314e-07	0.294749	0.988	0.957	0.00279225	HE	YME1L1							0.00377332	0.21416	0.404	0.253	1	HE	CCNY
1.01025e-07	0.374515	0.854	0.7	0.00281203	HE	DYNC1I2							0.0037883	0.212687	0.319	0.165	1	HE	COQ10B
1.02529e-07	0.319459	0.951	0.9	0.00285391	HE	MSL1							0.00379093	0.294778	0.404	0.242	1	HE	SLC7A1
1.03135e-07	0.357163	0.896	0.736	0.00287076	HE	IPO5							0.00379249	0.211444	0.287	0.132	1	HE	DLG1
1.03628e-07	0.292598	0.988	0.957	0.00288448	HE	ACTR2							0.00379373	0.241453	0.585	0.44	1	HE	PHC2
1.04399e-07	0.296431	0.988	0.964	0.00290594	HE	ZMYND11							0.00380473	0.241033	0.489	0.231	1	HE	EIF6
1.04907e-07	0.352015	0.872	0.7	0.00292007	HE	EMC2							0.00381014	0.201965	0.33	0.121	1	HE	TXNDC5
1.05185e-07	0.379053	0.543	0.293	0.00292783	HE	MRLN							0.00381255	0.259548	0.67	0.527	1	HE	REEP5
1.07499e-07	0.333733	0.976	0.857	0.00299224	HE	ATP5MF							0.00385276	0.190708	0.319	0.11	1	HE	HDAC6
1.08495e-07	0.379598	0.963	0.85	0.00301996	HE	PNRC2							0.00386612	0.233268	0.383	0.209	1	HE	ARHGAP5
1.08588e-07	0.283297	0.982	0.986	0.00302256	HE	SLC25A6							0.00387122	0.390422	0.628	0.527	1	HE	NEUROD1
1.1151e-07	0.327284	0.933	0.879	0.00310387	HE	MIEN1							0.00387133	0.180758	0.255	0.099	1	HE	SESTD1
1.11708e-07	0.354564	0.939	0.879	0.00310938	HE	CACNA2D1							0.0038984	0.186928	0.33	0.132	1	HE	OGDH
1.11894e-07	0.352602	0.89	0.8	0.00311456	HE	STAT1							0.00390035	0.204407	0.404	0.253	1	HE	DDX39B
1.12419e-07	0.333956	0.963	0.914	0.00312919	HE	SMC3							0.00391325	0.279504	0.787	0.67	1	HE	ATPIF1
1.126e-07	0.323252	0.854	0.714	0.00313421	HE	BRD7							0.00391561	0.259475	0.383	0.209	1	HE	KIF21A
1.1336e-07	0.326696	0.957	0.914	0.00315539	HE	NDUFB2							0.00392013	0.222911	0.319	0.198	1	HE	PQBP1
1.13482e-07	0.382803	0.768	0.6	0.00315878	HE	HNRNPH2							0.00393159	0.2094	0.298	0.143	1	HE	BAIAP2
1.13677e-07	0.350898	0.726	0.45	0.00316419	HE	IFNGR1							0.00393334	0.264396	0.489	0.385	1	HE	IMPDH2
1.14305e-07	0.422531	0.933	0.821	0.00318167	HE	MAGED1							0.003945	0.286569	0.585	0.516	1	HE	TMED4
1.15821e-07	0.3663	0.951	0.714	0.00322389	HE	NISCH							0.0039484	0.226579	0.362	0.231	1	HE	FXR1
1.16288e-07	0.291142	0.982	0.979	0.00323687	HE	SYT7							0.0039611	0.292987	0.372	0.165	1	HE	IL13RA1
1.18461e-07	0.408236	0.878	0.729	0.00329736	HE	CD24							0.0039796	0.243155	0.255	0.11	1	HE	KIAA0907
1.24262e-07	0.312596	0.988	0.914	0.00345883	HE	ANXA7							0.00398139	0.178874	0.277	0.11	1	HE	SFXN1
1.27032e-07	0.429862	0.829	0.679	0.00353593	HE	SSTR2							0.00400686	0.198371	0.277	0.121	1	HE	FNTA
1.27157e-07	0.441336	0.787	0.571	0.00353943	HE	HOPX							0.00401697	0.293362	0.564	0.385	1	HE	EIF1B
1.27381e-07	0.354677	0.89	0.743	0.00354564	HE	IST1							0.00403439	0.280084	0.574	0.538	1	HE	NDUFA6
1.27578e-07	0.319146	0.982	0.907	0.00355113	HE	ATP5F1C							0.00404628	0.245196	0.447	0.286	1	HE	MTPN
1.28039e-07	0.318647	0.97	0.95	0.00356397	HE	C14orf132							0.00406312	0.186779	0.287	0.088	1	HE	PDE12
1.30854e-07	0.304582	0.988	0.936	0.00364232	HE	ARL1							0.00409356	0.363813	0.287	0.077	1	HE	THBD
1.31463e-07	0.34262	0.909	0.821	0.00365926	HE	ZC3H15							0.00410559	0.23497	0.553	0.352	1	HE	RNH1
1.34568e-07	0.235949	1	1	0.00374569	HE	HSP90AA1							0.00410902	0.240858	0.266	0.121	1	HE	NBAS
1.36503e-07	0.308307	0.982	0.936	0.00379955	HE	SCAF11							0.0041091	0.218979	1	1	1	HE	RPS6
1.3859e-07	0.311538	0.957	0.907	0.00385766	HE	EFR3A							0.00412214	0.270326	0.702	0.527	1	HE	ATRAID
1.39046e-07	0.345183	0.927	0.836	0.00387035	HE	HEXB							0.00412761	0.222671	0.447	0.198	1	HE	ANAPC5
1.41256e-07	0.34724	0.902	0.757	0.00393187	HE	PRDX4							0.00413519	0.234768	0.372	0.143	1	HE	SORT1
1.41743e-07	0.408796	0.799	0.65	0.00394543	HE	PPP1R9A							0.00414857	0.203954	0.309	0.121	1	HE	DAG1
1.42536e-07	0.258496	1	1	0.00396748	HE	CD63							0.0041499	0.194622	0.277	0.088	1	HE	CAMK2D
1.4364e-07	0.273256	1	0.993	0.00399821	HE	UBL5							0.00416713	0.277263	0.564	0.374	1	HE	PTGES3
1.49113e-07	0.278446	1	0.936	0.00415057	HE	NDUFB4							0.00417577	0.269533	0.532	0.352	1	HE	LMBRD1
1.49933e-07	0.305921	0.976	0.929	0.00417337	HE	PRDX5							0.00418522	0.325777	0.415	0.264	1	HE	ELF3
1.52367e-07	0.336976	0.933	0.75	0.00424115	HE	WFS1							0.00420577	0.264297	0.298	0.154	1	HE	KIF13A
1.52639e-07	0.319918	0.963	0.95	0.00424872	HE	LRP11							0.00420902	0.20037	0.255	0.121	1	HE	PDPK1
1.57867e-07	0.353688	0.872	0.779	0.00439422	HE	SMPD1							0.0042145	0.28078	0.819	0.758	1	HE	PABPC1
1.60831e-07	0.223593	1	1	0.00447674	HE	RPS4X							0.00421696	0.218879	0.479	0.319	1	HE	SUPT5H
1.61088e-07	0.285796	0.994	0.971	0.00448388	HE	MACF1							0.00423311	0.249229	0.894	0.934	1	HE	COX7A2
1.61516e-07	0.359554	0.744	0.514	0.0044958	HE	GINM1							0.00424555	0.231716	0.904	0.758	1	HE	PARK7
1.64265e-07	0.322714	0.97	0.907	0.00457232	HE	CHMP5							0.00425552	0.212687	0.309	0.165	1	HE	RBM10
1.64799e-07	0.34319	0.921	0.829	0.00458719	HE	ATXN10							0.00425631	0.33047	0.521	0.275	1	HE	STBD1
1.65177e-07	0.291416	1	1	0.0045977	HE	PAM							0.00426676	0.22802	0.457	0.22	1	HE	DGKZ
1.65443e-07	0.307182	0.976	0.936	0.00460512	HE	PSMD11							0.00428236	0.257581	0.287	0.121	1	HE	SUSD6
1.66416e-07	0.312885	0.982	0.921	0.00463219	HE	ZNF664							0.00428862	0.242002	0.5	0.341	1	HE	GOSR1
1.672e-07	0.288399	0.994	0.993	0.00465402	HE	UQCRQ							0.00429461	0.249676	0.511	0.319	1	HE	RPAIN
1.67551e-07	0.351926	0.829	0.614	0.00466377	HE	TRAPPC1							0.0043128	0.255247	0.564	0.363	1	HE	METTL9
1.67614e-07	0.2921	0.976	0.971	0.00466555	HE	LAMP1							0.00434369	0.237228	0.457	0.297	1	HE	MCFD2
1.67887e-07	0.312221	1	0.964	0.00467315	HE	SCD5							0.00435697	0.196406	0.309	0.121	1	HE	NCAM1
1.69783e-07	0.534923	0.774	0.493	0.00472591	HE	PLK2							0.00436308	0.37561	0.383	0.22	1	HE	AQP3
1.73767e-07	0.334774	0.945	0.864	0.00483682	HE	CREB3L2							0.00437336	0.210974	0.5	0.319	1	HE	UBE2M
1.74512e-07	0.302591	0.963	0.886	0.00485754	HE	EIF3E							0.00437781	0.24603	0.298	0.154	1	HE	LSAMP
1.77701e-07	0.357064	0.841	0.671	0.00494631	HE	MMADHC							0.00438699	0.461281	0.777	0.747	1	HE	TSC22D1
1.78827e-07	0.340158	0.951	0.836	0.00497766	HE	RAB29							0.00438717	0.214717	0.309	0.143	1	HE	SNX5
1.8047e-07	0.412595	0.768	0.657	0.00502338	HE	ELMO1							0.0043925	0.175204	0.309	0.132	1	HE	NCOA1
1.81881e-07	0.263888	1	0.993	0.00506266	HE	HNRNPC							0.00440408	0.216781	0.309	0.121	1	HE	RBM6
1.8553e-07	0.334372	0.939	0.843	0.00516422	HE	EXOC5							0.00441213	0.279098	0.532	0.374	1	HE	POLR1D
1.85779e-07	0.314772	1	0.943	0.00517117	HE	PDX1							0.00444294	0.219845	0.394	0.198	1	HE	NME4
1.86203e-07	0.310646	0.982	0.964	0.00518296	HE	KDELR1							0.00444435	0.266649	0.309	0.121	1	HE	IER2
1.86328e-07	0.327585	0.957	0.857	0.00518644	HE	OLA1							0.00444653	0.213862	0.372	0.176	1	HE	RAB4B
1.86695e-07	0.305081	0.963	0.929	0.00519665	HE	NDUFAB1							0.00444689	0.177023	0.287	0.121	1	HE	MRPL12
1.87631e-07	0.219788	1	1	0.0052227	HE	DSP							0.00445161	0.231379	0.277	0.132	1	HE	ATRNL1
1.87834e-07	0.294818	0.976	0.936	0.00522837	HE	RPS17							0.00446122	0.179323	0.34	0.143	1	HE	AHCY
1.88554e-07	0.344348	0.945	0.857	0.0052484	HE	MDH2							0.00446926	0.244948	0.394	0.275	1	HE	DCTD
1.89057e-07	0.34862	0.927	0.807	0.00526241	HE	PSMA1							0.00447809	0.211444	0.298	0.121	1	HE	PI4KB
1.94544e-07	0.37556	0.921	0.864	0.00541512	HE	WNT4							0.00449045	0.244249	0.681	0.473	1	HE	ATP5J2
1.96585e-07	0.304213	0.988	0.957	0.00547193	HE	ATP6V0E1							0.00451148	0.252248	0.67	0.505	1	HE	MAN1A2
2.0303e-07	0.376645	0.744	0.507	0.00565134	HE	SCAF8							0.0045223	0.218879	0.277	0.132	1	HE	NUDT2
2.05293e-07	0.284674	0.982	0.943	0.00571434	HE	SERBP1							0.00453276	0.236785	0.457	0.242	1	HE	TMEM87A
2.07017e-07	0.352141	0.896	0.821	0.00576232	HE	SORT1							0.00455071	0.312615	0.723	0.516	1	HE	OSTC
2.09271e-07	0.313505	0.957	0.95	0.00582507	HE	UBE2H							0.00457377	0.238297	0.415	0.231	1	HE	LPIN1
2.1281e-07	0.336621	0.86	0.729	0.00592356	HE	MFF							0.00458288	0.159937	0.255	0.088	1	HE	GIPC1
2.13314e-07	0.335138	0.933	0.843	0.00593758	HE	ARHGAP35							0.00458877	0.283902	0.67	0.462	1	HE	CCT3
2.13366e-07	0.338871	0.921	0.757	0.00593905	HE	DUT							0.0046101	0.260089	0.777	0.637	1	HE	ATP6V1E1
2.13693e-07	0.336607	0.988	0.864	0.00594815	HE	RCAN3							0.00461534	0.232044	0.34	0.121	1	HE	ZCCHC11
2.14173e-07	0.275814	1	0.993	0.00596152	HE	RAB1A							0.00462214	1.09992	0.245	0.264	1	HE	SPINK1
2.14395e-07	0.350443	0.878	0.729	0.00596769	HE	ANP32E							0.00462493	0.271247	0.447	0.209	1	HE	MYH14
2.18005e-07	0.257411	0.994	0.993	0.00606818	HE	SYT13							0.00465638	0.192648	0.277	0.11	1	HE	FAF2
2.19046e-07	0.249385	0.982	1	0.00609714	HE	SON							0.0046603	0.246513	0.372	0.198	1	HE	WDR33
2.1974e-07	0.361798	0.896	0.7	0.00611645	HE	SLC30A9							0.00466085	0.281222	0.734	0.549	1	HE	NDUFAF3
2.19869e-07	0.265216	1	0.986	0.00612005	HE	RAB2A							0.0046651	0.31413	0.617	0.462	1	HE	PAK3
2.20073e-07	0.303212	0.988	0.95	0.00612572	HE	ENSG00000226396							0.0046785	0.214973	0.394	0.198	1	HE	DECR1
2.23187e-07	0.286781	0.982	0.95	0.00621242	HE	SLC39A14							0.00469746	0.267669	0.532	0.341	1	HE	NEU1
2.23445e-07	0.327814	0.963	0.9	0.00621959	HE	TTC37							0.00475758	0.241033	0.436	0.264	1	HE	SURF1
2.24844e-07	0.312973	0.963	0.943	0.00625852	HE	CD200							0.00475827	0.203954	0.298	0.132	1	HE	HIF1AN
2.26748e-07	0.332897	0.61	0.357	0.00631152	HE	MTFR1L							0.00476418	0.259371	0.404	0.22	1	HE	NBR1
2.26883e-07	0.287796	0.982	0.986	0.0063153	HE	SF3B1							0.00478601	0.194475	0.298	0.143	1	HE	PCNX4
2.30511e-07	0.37464	0.878	0.721	0.00641626	HE	LDLRAP1							0.00478965	0.186779	0.255	0.11	1	HE	DHCR7
2.31806e-07	0.342449	0.817	0.621	0.00645233	HE	HMGN3							0.00480279	0.264637	0.862	0.879	1	HE	UQCRB
2.32895e-07	0.308202	0.97	0.879	0.00648263	HE	SEPT7							0.0048085	0.243551	0.489	0.264	1	HE	BAG6
2.33265e-07	0.331652	0.933	0.879	0.00649294	HE	MAPRE2							0.00481511	0.253909	0.67	0.615	1	HE	SEC13
2.34274e-07	0.383883	0.829	0.621	0.006521	HE	PKP2							0.0048162	0.22461	0.394	0.209	1	HE	MAP4K4
2.34412e-07	0.36546	0.841	0.721	0.00652486	HE	CLASP2							0.00485933	0.226303	1	1	1	HE	RPS3A
2.37635e-07	0.348992	0.835	0.721	0.00661458	HE	PPFIA1							0.00486113	0.250691	0.298	0.165	1	HE	IDH2
2.40975e-07	0.247241	1	1	0.00670753	HE	ACTB							0.00487357	0.264396	0.521	0.319	1	HE	CKAP4
2.42176e-07	0.328061	0.957	0.907	0.00674098	HE	ABHD2							0.00487452	0.288583	0.638	0.495	1	HE	HMGN1
2.45406e-07	0.333344	0.902	0.786	0.00683088	HE	FBXO21							0.00487875	0.2094	0.287	0.143	1	HE	HSPA4
2.45777e-07	0.296458	0.963	0.957	0.00684121	HE	MORF4L2							0.00488434	0.207391	0.287	0.176	1	HE	DNAJA3
2.46355e-07	0.258766	1	0.993	0.00685728	HE	SSR1							0.00489017	0.226847	0.468	0.253	1	HE	NDUFB6
2.48115e-07	0.349002	0.951	0.893	0.00690629	HE	CDH1							0.0049086	0.229929	0.319	0.165	1	HE	MBNL1
2.49486e-07	0.29535	0.982	0.964	0.00694443	HE	KMT2C							0.00492531	0.202404	0.266	0.077	1	HE	KCNJ11
2.58728e-07	0.277056	1	1	0.00720168	HE	SEC11C							0.00492554	0.184866	0.266	0.121	1	HE	SMPD4
2.64975e-07	0.36195	0.854	0.743	0.00737557	HE	MXRA7							0.00493868	0.196406	0.287	0.132	1	HE	DVL1
2.65031e-07	0.324836	0.896	0.821	0.00737714	HE	FAM129B							0.00493883	0.218879	0.33	0.198	1	HE	HOOK3
2.66037e-07	0.310092	0.945	0.893	0.00740514	HE	DAZAP2							0.0049517	0.238297	0.436	0.209	1	HE	PTS
2.72345e-07	0.357429	0.896	0.686	0.00758072	HE	RNF6							0.0049643	0.308072	0.255	0.088	1	HE	SOCS3
2.77366e-07	0.341047	0.896	0.764	0.00772049	HE	MAP6							0.00499137	0.234511	0.5	0.363	1	HE	EIF3G
2.77878e-07	0.335348	0.909	0.85	0.00773473	HE	XIAP							0.00499815	0.204893	0.383	0.176	1	HE	CAND1
2.79514e-07	0.331758	0.933	0.829	0.00778027	HE	NSA2							0.00500415	0.298922	0.617	0.418	1	HE	CNOT7
2.81107e-07	0.33573	0.951	0.921	0.00782462	HE	MAPK1IP1L							0.00502732	0.204407	0.415	0.22	1	HE	GSPT1
2.81598e-07	0.299182	0.994	0.936	0.00783828	HE	SELENOF							0.00502898	0.213523	0.277	0.11	1	HE	TMEM57
2.82633e-07	0.306905	0.982	0.95	0.00786708	HE	INA							0.00505132	0.201965	0.287	0.165	1	HE	CRTC3
2.82829e-07	0.31353	0.939	0.843	0.00787255	HE	SUMO1							0.00506037	0.192648	0.277	0.11	1	HE	RCC1L
2.86469e-07	0.284552	1	0.971	0.00797386	HE	MYO1D							0.00507497	0.222671	0.436	0.176	1	HE	TNPO1
2.88904e-07	0.362602	0.884	0.779	0.00804164	HE	PHC2							0.00508253	0.192648	0.277	0.099	1	HE	NEO1
2.89777e-07	0.343364	0.75	0.543	0.00806594	HE	EIF4E							0.00508733	0.276449	0.809	0.582	1	HE	EIF3H
2.95166e-07	0.326644	0.963	0.929	0.00821595	HE	ASAP1							0.00510063	0.20118	0.415	0.198	1	HE	UBA2
2.9533e-07	0.348129	0.963	0.857	0.0082205	HE	PTPRF							0.00511594	0.200826	0.436	0.253	1	HE	PSMD9
2.97805e-07	0.341403	0.909	0.864	0.00828941	HE	CSNK1D							0.00511636	0.459104	0.511	0.33	1	HE	FOS
2.98859e-07	0.31755	0.963	0.907	0.00831875	HE	PRPF40A							0.00512772	0.240541	0.521	0.341	1	HE	CSNK1D
2.98963e-07	0.305704	0.957	0.836	0.00832162	HE	PSMB7							0.0051384	0.200011	0.33	0.121	1	HE	MAP2K7
3.004e-07	0.345346	0.683	0.55	0.00836164	HE	RNF34							0.00514943	0.217921	0.372	0.22	1	HE	CDC123
3.00422e-07	0.341041	0.945	0.886	0.00836224	HE	MPP6							0.00517613	0.223784	0.383	0.154	1	HE	RPRD2
3.06261e-07	0.356981	0.829	0.657	0.00852478	HE	MRPS35							0.0051817	0.265671	0.66	0.484	1	HE	EIF1AX
3.09761e-07	0.31977	0.951	0.893	0.00862219	HE	SENP6							0.00518719	0.178874	0.266	0.11	1	HE	ZNFX1
3.1058e-07	0.35565	0.756	0.514	0.00864499	HE	MPLKIP							0.00518972	0.223279	0.979	0.989	1	HE	RPL9
3.11042e-07	0.363073	0.933	0.857	0.00865785	HE	PRUNE2							0.00520049	0.196406	0.287	0.132	1	HE	NR2F6
3.15261e-07	0.304866	0.97	0.929	0.0087753	HE	ROCK1							0.00520717	0.292341	0.617	0.462	1	HE	ATP5H
3.21184e-07	0.328025	0.933	0.9	0.00894015	HE	APC							0.00521365	0.177538	0.33	0.165	1	HE	TACC1
3.25947e-07	0.234206	1	1	0.00907273	HE	GOLGA4							0.00521722	0.177538	0.33	0.154	1	HE	FBXL15
3.26307e-07	0.297365	0.994	0.979	0.00908275	HE	LMAN1							0.00523955	0.213862	0.351	0.165	1	HE	EAPP
3.27355e-07	0.347384	0.787	0.543	0.00911193	HE	SLC35A5							0.0052684	0.33478	0.489	0.374	1	HE	TMEM176B
3.28025e-07	0.371096	0.628	0.436	0.00913058	HE	ZNF385D							0.00528546	0.27772	0.255	0.176	1	HE	AC013275.2
3.30196e-07	0.33049	0.963	0.871	0.00919102	HE	PDE4DIP							0.00529213	0.438359	0.447	0.374	1	HE	WARS
3.36104e-07	0.320205	0.927	0.9	0.00935545	HE	STAU1							0.00529346	0.258619	0.543	0.44	1	HE	TMX4
3.43536e-07	0.232289	1	1	0.00956233	HE	FTL							0.00534023	0.204407	0.383	0.253	1	HE	TADA3
3.4604e-07	0.345222	0.927	0.821	0.00963202	HE	NENF							0.00534267	0.285364	0.5	0.341	1	HE	SUMF2
3.48171e-07	0.275719	0.994	0.993	0.00969134	HE	ALDH1A1							0.00534301	0.232044	0.298	0.165	1	HE	HOMER2
3.4908e-07	0.358644	0.811	0.607	0.00971665	HE	TCAF1							0.00540052	0.259623	0.649	0.527	1	HE	GDI2
3.51485e-07	0.310213	0.97	0.929	0.00978358	HE	ERP29							0.00541132	0.205414	0.33	0.132	1	HE	MRPL14
3.55318e-07	0.36061	0.976	0.893	0.00989027	HE	SLC29A4							0.0054301	0.184866	0.266	0.132	1	HE	TMX1
3.58467e-07	0.279016	1	0.964	0.00997793	HE	SRPRA							0.00543904	0.264498	0.872	0.791	1	HE	AHCYL1
3.58689e-07	0.384998	0.896	0.8	0.0099841	HE	ROBO2							0.00544323	0.223784	0.372	0.154	1	HE	HSPA13
3.5904e-07	0.348975	0.89	0.836	0.00999388	HE	RPL6P27							0.00545493	0.198371	0.266	0.121	1	HE	SYNE1
3.61197e-07	0.324244	0.988	0.957	0.0100539	HE	RHOBTB3							0.00546331	0.190708	0.298	0.099	1	HE	PODXL2
3.61399e-07	0.321576	0.951	0.779	0.0100595	HE	TOP1							0.00546842	0.284026	0.521	0.275	1	HE	PITPNC1
3.65749e-07	0.368385	0.726	0.521	0.0101806	HE	KBTBD7							0.00549984	0.241033	0.457	0.242	1	HE	VIMP
3.67146e-07	0.354705	0.811	0.557	0.0102195	HE	RSBN1L							0.00550039	0.264601	0.489	0.297	1	HE	SF1
3.67624e-07	0.28162	0.994	0.979	0.0102328	HE	BTG3							0.0055024	0.178874	0.255	0.11	1	HE	DNAJC2
3.70247e-07	0.340153	0.805	0.607	0.0103058	HE	CHORDC1							0.0055024	0.178874	0.266	0.099	1	HE	APOOL
3.7107e-07	0.272266	1	0.986	0.0103287	HE	CYB5R3							0.00550773	0.39781	0.532	0.44	1	HE	MANF
3.71815e-07	0.304746	0.939	0.914	0.0103495	HE	SEC11A							0.00552515	0.201558	0.34	0.176	1	HE	DCAF8
3.74089e-07	0.345039	0.787	0.621	0.0104128	HE	UCHL5							0.00553624	0.196198	0.34	0.165	1	HE	AP1M1
3.7509e-07	0.315774	0.951	0.9	0.0104406	HE	CHD4							0.00554995	0.198088	0.351	0.132	1	HE	CNOT2
3.78872e-07	0.289163	0.988	0.943	0.0105459	HE	ENSA							0.00555936	0.203954	0.287	0.121	1	HE	ATP6V1C1
3.83433e-07	0.288523	0.988	0.957	0.0106728	HE	ESD							0.00558925	0.169118	0.309	0.099	1	HE	BORCS7
3.85619e-07	0.324407	0.939	0.871	0.0107337	HE	PPP2R5C							0.00560819	0.158185	0.255	0.088	1	HE	PLXNA3
3.88714e-07	0.311016	0.97	0.879	0.0108198	HE	USP7							0.00563659	0.235365	0.468	0.264	1	HE	MED28
3.8928e-07	0.299609	0.994	0.907	0.0108356	HE	KPNA6							0.00567103	0.2094	0.277	0.143	1	HE	SLBP
3.89553e-07	0.256929	0.994	0.993	0.0108432	HE	PRRC2C							0.00567142	0.235365	0.468	0.297	1	HE	RBCK1
3.94059e-07	0.33796	0.872	0.75	0.0109686	HE	CDC73							0.00567574	0.246513	0.351	0.187	1	HE	EIF3C
3.94354e-07	0.224321	1	1	0.0109768	HE	COX4I1							0.00567918	0.258917	0.479	0.363	1	HE	TRIM28
3.94641e-07	0.381772	0.677	0.479	0.0109848	HE	BLMH							0.0056883	0.2477	0.521	0.308	1	HE	CADPS
3.95295e-07	0.301383	0.994	0.95	0.011003	HE	ATP1A1							0.00570038	0.266808	0.447	0.286	1	HE	KLC1
3.95309e-07	0.373136	0.659	0.479	0.0110034	HE	HSD17B14							0.00574096	0.243818	0.319	0.143	1	HE	CMTM8
3.97711e-07	0.30111	0.97	0.936	0.0110703	HE	ARPC3							0.00574151	0.247596	0.67	0.451	1	HE	DYNLL2
3.99918e-07	0.319709	0.976	0.893	0.0111317	HE	ZFR							0.00574929	0.296534	0.67	0.451	1	HE	BNIP3
4.05217e-07	0.36208	0.713	0.479	0.0112792	HE	GMPS							0.00576436	0.170906	0.255	0.121	1	HE	ZADH2
4.07835e-07	0.326432	0.97	0.936	0.0113521	HE	SMIM14							0.00576887	0.2477	0.468	0.341	1	HE	SPCS3
4.08818e-07	0.262774	0.994	0.964	0.0113794	HE	AFF4							0.00578653	0.164629	0.255	0.099	1	HE	RNF216
4.09825e-07	0.361651	0.909	0.807	0.0114075	HE	ANXA6							0.00580805	0.186779	0.255	0.099	1	HE	ERCC1
4.10524e-07	0.344159	0.915	0.814	0.0114269	HE	BAZ1B							0.0058819	0.162873	0.287	0.11	1	HE	PRPF4B
4.16485e-07	0.368507	0.927	0.857	0.0115929	HE	CCAR1							0.00588264	0.162873	0.266	0.121	1	HE	SS18L2
4.18905e-07	0.337878	0.768	0.529	0.0116602	HE	C14orf119							0.00592072	0.260667	0.532	0.308	1	HE	TCAF1
4.20831e-07	0.356281	0.896	0.771	0.0117138	HE	MTURN							0.00594443	0.194475	0.287	0.143	1	HE	DDX18
4.21349e-07	0.281404	0.976	0.957	0.0117282	HE	RAB10							0.00597554	0.225394	0.404	0.231	1	HE	GTF2H5
4.23568e-07	0.219553	1	1	0.01179	HE	VEGFA							0.00599064	0.271977	0.649	0.462	1	HE	SLC25A39
4.28574e-07	0.383117	0.823	0.686	0.0119294	HE	RASGRF1							0.00605176	0.255639	0.968	0.978	1	HE	TUBA1B
4.3176e-07	0.345741	0.86	0.757	0.012018	HE	COMMD9							0.00605343	0.196406	0.309	0.099	1	HE	TTC17
4.32449e-07	0.267242	0.994	0.993	0.0120372	HE	NPM1							0.00605517	0.397294	0.862	0.78	1	HE	TMSB4X
4.3369e-07	0.258487	0.988	0.979	0.0120718	HE	TPD52							0.00612895	0.267986	0.351	0.176	1	HE	CDKN1B
4.35345e-07	0.270958	1	1	0.0121178	HE	ANXA5							0.00617611	0.245585	0.585	0.495	1	HE	CTDNEP1
4.3541e-07	0.263616	0.994	0.986	0.0121196	HE	HIPK2							0.00618022	0.270578	0.66	0.56	1	HE	PPP1CB
4.36297e-07	0.3281	0.933	0.871	0.0121443	HE	ANKRD17							0.00618659	0.351828	0.479	0.253	1	HE	MAN1C1
4.36721e-07	0.379673	0.817	0.743	0.0121561	HE	RIMS2							0.00618831	0.185085	0.319	0.143	1	HE	TMED5
4.38975e-07	0.311099	0.951	0.929	0.0122189	HE	RAB14							0.00620192	0.237651	0.468	0.275	1	HE	CCT2
4.46771e-07	0.353259	0.793	0.607	0.0124359	HE	CACNA2D2							0.00622084	0.237855	0.383	0.187	1	HE	AP1M2
4.60163e-07	0.375015	0.89	0.8	0.0128086	HE	ATP8A1							0.00623675	0.234768	0.309	0.176	1	HE	SOCS2
4.64613e-07	0.287401	0.982	0.971	0.0129325	HE	NAA20							0.00624667	0.32997	0.596	0.451	1	HE	NKX6.1
4.70917e-07	0.349117	0.677	0.45	0.013108	HE	FAM117A							0.00627467	0.175783	0.33	0.176	1	HE	ARFGAP2
4.78033e-07	0.291648	0.982	0.95	0.013306	HE	PARK7							0.00628009	0.266058	0.5	0.33	1	HE	CBX6
4.80025e-07	0.343256	0.817	0.621	0.0133615	HE	KRAS							0.00628985	0.219845	0.351	0.231	1	HE	DPP7
4.84632e-07	0.334409	0.86	0.764	0.0134897	HE	RPRD2							0.00632469	0.220477	0.553	0.363	1	HE	LSM3
4.85369e-07	0.360198	0.963	0.871	0.0135102	HE	ABLIM1							0.00634248	0.256576	0.734	0.593	1	HE	VAPA
4.85667e-07	0.330955	0.994	0.921	0.0135185	HE	MT-TP							0.00635553	0.183273	0.33	0.176	1	HE	GOLGA3
4.96754e-07	0.215679	0.994	0.986	0.0138272	HE	RPL10							0.00637018	0.207391	0.287	0.143	1	HE	ANP32E
4.98048e-07	0.285923	0.976	0.943	0.0138632	HE	COX6A1							0.00639685	0.227848	0.362	0.121	1	HE	ATXN2
5.01382e-07	0.268184	1	0.971	0.013956	HE	RAD21							0.00640994	0.201558	0.33	0.176	1	HE	AIMP1
5.01416e-07	0.362732	0.75	0.593	0.0139569	HE	RALGDS							0.00644249	0.185085	0.33	0.143	1	HE	FAM98B
5.03991e-07	0.343256	0.854	0.721	0.0140286	HE	ZFAND6							0.00644255	0.190708	0.277	0.121	1	HE	DENND4A
5.14231e-07	0.34106	0.89	0.75	0.0143136	HE	COMT							0.00645927	0.196198	0.34	0.154	1	HE	JMJD6
5.20048e-07	0.320618	0.963	0.864	0.0144755	HE	SF3B5							0.00651298	0.239912	0.319	0.22	1	HE	TSHZ1
5.20907e-07	0.312838	0.963	0.886	0.0144994	HE	ANAPC5							0.00655423	0.255247	0.745	0.659	1	HE	HMGB1
5.22722e-07	0.319905	0.921	0.85	0.01455	HE	PI4KA							0.00655828	0.251239	0.457	0.209	1	HE	YARS
5.22899e-07	0.33655	0.823	0.643	0.0145549	HE	KAT2B							0.00657181	0.175204	0.287	0.121	1	HE	ZNF655
5.28178e-07	0.306967	0.988	0.921	0.0147018	HE	ARF4							0.00658759	0.200011	0.298	0.143	1	HE	NAT14
5.30892e-07	0.358036	0.884	0.7	0.0147774	HE	MAGEF1							0.00658979	0.214717	0.266	0.154	1	HE	GPR107
5.31924e-07	0.301851	0.963	0.936	0.0148061	HE	C4orf3							0.00659469	0.20999	0.33	0.22	1	HE	DPY30
5.40415e-07	0.321938	0.915	0.793	0.0150425	HE	RAB6A							0.0065987	0.220091	0.883	0.769	1	HE	ARPC3
5.46873e-07	0.245943	1	1	0.0152222	HE	SARAF							0.00659942	0.211187	0.394	0.209	1	HE	EMC3
5.50581e-07	0.276308	0.994	0.943	0.0153254	HE	YIPF6							0.00661841	0.223498	0.596	0.374	1	HE	ARPC1B
5.57834e-07	0.263823	1	1	0.0155273	HE	ATP6AP2							0.00661979	0.22199	0.298	0.121	1	HE	SPTAN1
5.58494e-07	0.336472	0.909	0.786	0.0155457	HE	CMC2							0.0066566	0.205976	0.277	0.099	1	HE	ZRANB2
5.62698e-07	0.255357	0.994	0.986	0.0156627	HE	PPIG							0.00665988	0.287335	0.436	0.33	1	HE	VWA5A
5.68435e-07	0.333412	0.945	0.821	0.0158224	HE	PCGF5							0.00668305	0.320107	0.628	0.582	1	HE	SCD
5.68945e-07	0.336686	0.909	0.829	0.0158366	HE	GNAO1							0.00668782	0.2258	0.33	0.176	1	HE	C8orf33
5.69281e-07	0.365505	0.787	0.621	0.0158459	HE	PPP3CA							0.00671113	0.228579	0.362	0.176	1	HE	ARL8B
5.69416e-07	0.305403	0.963	0.936	0.0158497	HE	IMPAD1							0.00672412	0.249797	0.511	0.363	1	HE	PSMD7
5.72416e-07	0.298393	0.939	0.9	0.0159332	HE	PSMB6							0.00672424	0.201558	0.319	0.187	1	HE	COMMD9
5.81323e-07	0.329526	0.89	0.786	0.0161811	HE	NUDT3							0.00673841	0.170906	0.255	0.11	1	HE	PPP6R2
5.83792e-07	0.29823	0.988	0.929	0.0162498	HE	PCMT1							0.00673841	0.170906	0.255	0.11	1	HE	NDN
5.85153e-07	0.311533	0.963	0.907	0.0162877	HE	PPP3CB							0.0067419	0.216781	0.277	0.121	1	HE	CCDC115
5.89406e-07	0.322055	0.963	0.836	0.0164061	HE	C5orf24							0.00685543	0.249549	0.479	0.275	1	HE	PRRC2C
5.89682e-07	0.344713	0.78	0.6	0.0164138	HE	GOLM1							0.00692198	0.225746	0.5	0.286	1	HE	ACTR10
5.93659e-07	0.388696	0.854	0.8	0.0165245	HE	FAM135A							0.00693921	0.224977	0.319	0.132	1	HE	UBFD1
5.98602e-07	0.326419	0.89	0.757	0.0166621	HE	PPME1							0.00695064	0.262167	0.255	0.143	1	HE	SESN2
5.99011e-07	0.313676	0.957	0.843	0.0166735	HE	LRPPRC							0.00695721	0.174057	0.362	0.154	1	HE	LEPROTL1
6.02613e-07	0.327977	0.902	0.821	0.0167737	HE	MRPL57							0.00696739	0.253951	0.755	0.593	1	HE	KPNB1
6.09945e-07	0.334563	0.884	0.729	0.0169778	HE	FBXL16							0.00696772	0.242668	0.426	0.176	1	HE	STAT5B
6.11695e-07	0.328431	0.774	0.579	0.0170265	HE	SNF8							0.00697954	0.199677	0.309	0.198	1	HE	SMAD4
6.1196e-07	0.289486	0.963	0.95	0.0170339	HE	SRP9							0.00698915	0.255247	0.745	0.582	1	HE	ATP5I
6.30518e-07	0.353133	0.848	0.786	0.0175505	HE	SUSD6							0.00698994	0.158185	0.255	0.077	1	HE	DBT
6.39727e-07	0.312062	0.933	0.836	0.0178068	HE	IER3IP1							0.0069953	0.237228	0.404	0.308	1	HE	OLFM1
6.4675e-07	0.288315	0.97	0.95	0.0180023	HE	CPEB4							0.00706916	0.261253	0.84	0.681	1	HE	SKP1
6.51124e-07	0.333158	0.933	0.829	0.018124	HE	NTPCR							0.00709702	0.26867	0.564	0.319	1	HE	RTCB
6.55579e-07	0.271717	0.988	0.993	0.018248	HE	SKP1							0.00712903	0.195497	0.489	0.308	1	HE	NDUFS7
6.57969e-07	0.314173	0.97	0.893	0.0183146	HE	SREBF1							0.00713575	0.196004	0.362	0.187	1	HE	ACTR3
6.62371e-07	0.316537	0.89	0.771	0.0184371	HE	TUFM							0.00714916	0.270561	0.862	0.626	1	HE	SARAF
6.6821e-07	0.320817	0.476	0.221	0.0185996	HE	REEP2							0.0071504	0.216026	0.426	0.198	1	HE	NRDC
6.72165e-07	0.288	0.976	0.929	0.0187097	HE	EIF3H							0.00717677	0.162873	0.266	0.11	1	HE	MUT
6.86732e-07	0.329232	0.884	0.75	0.0191152	HE	ATP2C1							0.00718348	0.216911	0.351	0.176	1	HE	OXA1L
6.9006e-07	0.338871	0.933	0.771	0.0192078	HE	GNAQ							0.00718405	0.298597	0.596	0.341	1	HE	NR3C1
6.97967e-07	0.321094	0.915	0.729	0.0194279	HE	SUCLG1							0.0071916	0.255247	0.553	0.363	1	HE	BZW1
6.99029e-07	0.302238	0.951	0.936	0.0194575	HE	SLK							0.00720022	0.206794	0.33	0.176	1	HE	CYFIP2
6.99383e-07	0.411309	0.549	0.329	0.0194673	HE	CPB1							0.00727398	0.232774	0.5	0.352	1	HE	EIF3A
7.07501e-07	0.329128	0.939	0.85	0.0196933	HE	KIF13A							0.00727731	0.185085	0.298	0.165	1	HE	POLR2J3
7.09167e-07	0.298894	0.97	0.979	0.0197397	HE	FOXA2							0.00729987	0.211444	0.277	0.11	1	HE	IGF2R
7.14512e-07	0.337011	0.872	0.729	0.0198885	HE	LYRM2							0.00730417	0.590094	0.351	0.22	1	HE	HILPDA
7.16227e-07	0.363651	0.866	0.743	0.0199362	HE	SLC36A4							0.00732905	0.188802	0.287	0.121	1	HE	ZSWIM8
7.21563e-07	0.311397	0.878	0.693	0.0200847	HE	PSMG2							0.0073494	0.237547	0.681	0.516	1	HE	ANXA7
7.27896e-07	0.33044	0.872	0.757	0.020261	HE	AIG1							0.00736289	0.226426	0.489	0.319	1	HE	FAM200B
7.30406e-07	0.308935	0.933	0.836	0.0203308	HE	FGD5-AS1							0.00736974	0.233268	0.319	0.22	1	HE	SEC24C
7.42753e-07	0.340499	0.75	0.557	0.0206745	HE	UBA3							0.00738353	0.213862	0.34	0.154	1	HE	MYLIP
7.45633e-07	0.409646	0.732	0.557	0.0207547	HE	FXYD2							0.00742884	0.194475	0.298	0.132	1	HE	RGL2
7.46293e-07	0.312436	0.896	0.807	0.0207731	HE	SF3A1							0.0074493	0.265671	0.638	0.451	1	HE	SERBP1
7.46779e-07	0.30389	0.963	0.9	0.0207866	HE	PTTG1IP							0.00745759	0.243619	0.628	0.538	1	HE	GHITM
7.47709e-07	0.299201	0.738	0.543	0.0208125	HE	GPBP1L1							0.00747489	0.211626	0.468	0.264	1	HE	ANKRD65
7.59541e-07	0.340443	0.872	0.729	0.0211418	HE	CLNS1A							0.00748766	0.201965	0.287	0.132	1	HE	TMEM134
7.61792e-07	0.311461	0.921	0.814	0.0212045	HE	SMARCE1							0.00749902	0.344194	0.404	0.198	1	HE	NFKBIA
7.65237e-07	0.190342	1	1	0.0213004	HE	EEF2							0.00750817	0.289852	0.681	0.626	1	HE	TUBB4B
7.79544e-07	0.305433	0.951	0.921	0.0216986	HE	USO1							0.00751446	0.188872	0.33	0.165	1	HE	GSTK1
7.82207e-07	0.346638	0.872	0.714	0.0217727	HE	ENSG00000244398							0.00755385	0.234193	0.83	0.681	1	HE	NENF
7.84769e-07	0.339863	0.683	0.486	0.021844	HE	TMEM87B							0.00755609	0.246948	0.415	0.198	1	HE	ABR
7.85023e-07	0.291059	0.963	0.964	0.0218511	HE	HNRNPD							0.00760278	0.199077	0.404	0.264	1	HE	ECI1
7.94182e-07	0.334252	0.835	0.643	0.0221061	HE	GOSR1							0.00761118	0.177538	0.309	0.154	1	HE	CUL3
8.04403e-07	0.339863	0.701	0.436	0.0223906	HE	GRAMD1A							0.0076195	0.258762	0.553	0.319	1	HE	RTN3
8.05596e-07	0.330592	0.915	0.821	0.0224238	HE	VLDLR							0.0076316	0.273732	0.702	0.538	1	HE	ANXA11
8.07238e-07	0.320392	0.921	0.857	0.0224695	HE	MAP3K13							0.00764521	0.21416	0.394	0.22	1	HE	STAG2
8.13875e-07	0.341791	0.732	0.6	0.0226542	HE	GSTA4							0.007663	0.185085	0.309	0.154	1	HE	RANBP2
8.20756e-07	0.283888	1	0.971	0.0228457	HE	IQGAP1							0.00766612	0.219907	0.277	0.154	1	HE	TCEAL2
8.25409e-07	0.270139	0.976	0.95	0.0229753	HE	MAP3K2							0.00767127	0.214973	0.351	0.209	1	HE	CACUL1
8.30753e-07	0.355771	0.848	0.786	0.023124	HE	TAPT1-AS1							0.00767625	0.173417	0.277	0.154	1	HE	MRPS5
8.31185e-07	0.376483	0.823	0.636	0.023136	HE	TNS1							0.00768632	0.22461	0.383	0.176	1	HE	MYCBP2
8.34778e-07	0.266712	1	0.964	0.023236	HE	NACA							0.00769264	0.17166	0.298	0.154	1	HE	P3H4
8.51695e-07	0.300457	0.945	0.871	0.0237069	HE	PCBP2							0.00769938	0.242977	0.394	0.264	1	HE	IRF2BPL
8.54179e-07	0.226507	1	1	0.0237761	HE	RPLP1							0.00772667	0.229367	0.521	0.363	1	HE	COMMD6
8.59438e-07	0.292165	0.921	0.871	0.0239225	HE	SHOC2							0.00773093	0.26341	0.383	0.22	1	HE	MAGEH1
8.60767e-07	0.280498	0.994	0.979	0.0239595	HE	TRAM1							0.0077551	0.22471	0.5	0.352	1	HE	MAP2K2
8.62779e-07	0.292346	0.963	0.957	0.0240155	HE	PUM1							0.00775982	0.186928	0.298	0.143	1	HE	C1orf123
8.67402e-07	0.337859	0.689	0.493	0.0241441	HE	BROX							0.00781432	0.208155	0.447	0.297	1	HE	SNX17
8.67483e-07	0.337334	0.561	0.279	0.0241464	HE	ATP5MGL							0.00781983	0.279812	0.67	0.538	1	HE	HSBP1
8.71245e-07	0.318494	0.39	0.164	0.0242511	HE	ILDR2							0.00785343	0.241453	0.543	0.407	1	HE	UBE2H
8.73441e-07	0.354541	0.945	0.829	0.0243122	HE	DAAM1							0.00786145	0.251508	0.745	0.637	1	HE	PRDX1
8.74063e-07	0.277094	0.976	0.921	0.0243295	HE	CCT8							0.0078682	0.226579	0.33	0.22	1	HE	FO538757.1
8.91489e-07	0.357548	0.841	0.757	0.0248146	HE	VPS41							0.00788234	0.211444	0.266	0.11	1	HE	KCNMB2
9.04869e-07	0.298283	0.988	0.971	0.025187	HE	RBM25							0.00794511	0.264297	0.606	0.462	1	HE	PGRMC2
9.07185e-07	0.289054	0.957	0.871	0.0252515	HE	TRIP12							0.0079452	0.237484	0.574	0.341	1	HE	STARD10
9.19396e-07	0.367704	0.744	0.543	0.0255914	HE	IFT57							0.0079516	0.22461	0.351	0.209	1	HE	ZMAT2
9.27101e-07	0.234976	1	0.971	0.0258059	HE	RPL6							0.00795172	0.193982	0.447	0.286	1	HE	TMEM14C
9.274e-07	0.308286	0.951	0.879	0.0258142	HE	MAPKAPK2							0.00797331	0.185288	0.351	0.187	1	HE	RBFOX2
9.29167e-07	0.245219	1	0.993	0.0258634	HE	DYNC1H1							0.00800344	0.201558	0.298	0.198	1	HE	DCAF11
9.33219e-07	0.316311	0.945	0.907	0.0259761	HE	ATP2A3							0.00804508	0.190708	0.266	0.11	1	HE	THOC3
9.41136e-07	0.294782	0.951	0.921	0.0261965	HE	TRIM2							0.00806901	0.189054	0.404	0.308	1	HE	MLX
9.56774e-07	0.291193	0.994	0.957	0.0266318	HE	CFAP36							0.00810363	0.236693	0.787	0.615	1	HE	CSTB
9.67669e-07	0.428277	0.793	0.6	0.0269351	HE	HEPACAM2							0.00811126	0.181819	0.372	0.231	1	HE	ENAH
9.70399e-07	0.309848	0.951	0.964	0.027011	HE	TMEM258							0.00811999	0.2134	0.415	0.286	1	HE	GADD45GIP1
9.73418e-07	0.317373	0.817	0.679	0.0270951	HE	PPIP5K2							0.00812068	0.167361	0.287	0.121	1	HE	LNPEP
9.8126e-07	0.228299	1	0.993	0.0273134	HE	HINT1							0.00812378	0.194475	0.277	0.132	1	HE	TRIM27
9.8706e-07	0.319308	0.909	0.814	0.0274748	HE	GGA2							0.00812616	0.252666	0.723	0.615	1	HE	PCBP2
9.87359e-07	0.336129	0.841	0.743	0.0274831	HE	FURIN							0.00815009	0.154776	0.266	0.121	1	HE	CH17.189H20.1
1.00114e-06	0.299278	0.963	0.9	0.0278667	HE	RPL7L1							0.00816109	0.282766	0.766	0.648	1	HE	STX1A
1.00794e-06	0.268132	0.976	0.957	0.0280561	HE	RPS25							0.00821394	0.270615	0.309	0.143	1	HE	SSTR5.AS1
1.03729e-06	0.327909	0.829	0.8	0.0288729	HE	TIMMDC1							0.00823895	0.210974	0.457	0.319	1	HE	ARFIP2
1.03852e-06	0.309698	0.939	0.879	0.0289073	HE	H2AFV							0.00828704	0.22309	0.617	0.538	1	HE	TCEAL4
1.0437e-06	0.353223	0.799	0.664	0.0290515	HE	TCF7L2							0.00828797	0.159456	0.287	0.143	1	HE	FAM189B
1.04506e-06	0.352025	0.817	0.757	0.0290891	HE	THUMPD1							0.00830014	0.197826	0.33	0.198	1	HE	DERL1
1.04844e-06	0.30661	0.976	0.957	0.0291832	HE	NUCB2							0.00831866	0.349062	1	1	1	HE	FTL
1.04922e-06	0.361185	0.921	0.807	0.029205	HE	NOL4							0.00833616	0.218879	0.255	0.11	1	HE	SMIM15
1.04992e-06	0.258746	0.994	0.993	0.0292245	HE	LAMP2							0.00837613	0.217859	0.319	0.121	1	HE	ZC3H7B
1.05875e-06	0.299291	0.982	0.943	0.0294703	HE	BPTF							0.00837705	0.198088	0.298	0.143	1	HE	ZNF639
1.07893e-06	0.358768	0.774	0.543	0.0300319	HE	NBEAL1							0.00840224	0.225394	0.479	0.396	1	HE	GNL3
1.08037e-06	0.342551	0.902	0.743	0.0300721	HE	TUBA4A							0.00847791	0.197826	0.362	0.176	1	HE	LCMT1
1.08096e-06	0.278235	0.988	0.993	0.0300885	HE	ATP6V1G1							0.00850276	0.182986	0.277	0.11	1	HE	NELFB
1.10027e-06	0.312366	0.927	0.757	0.030626	HE	ERP44							0.00850355	0.229271	0.372	0.198	1	HE	PGM3
1.10181e-06	0.313285	0.921	0.836	0.0306689	HE	OCIAD2							0.00853997	0.215199	0.479	0.176	1	HE	TNRC6B
1.10957e-06	0.330783	0.884	0.836	0.0308848	HE	SYAP1							0.00857056	0.326664	0.691	0.527	1	HE	CTSB
1.12249e-06	0.318781	0.902	0.85	0.0312446	HE	PPP1CC							0.00858896	0.20118	0.362	0.198	1	HE	RNF4
1.12376e-06	0.313627	0.976	0.964	0.03128	HE	NKX6-1							0.0086135	0.274009	0.638	0.626	1	HE	GABARAP
1.12886e-06	0.343868	0.774	0.536	0.0314218	HE	SLC25A12							0.00862175	0.279098	0.553	0.297	1	HE	RNF167
1.13788e-06	0.329053	0.963	0.964	0.0316728	HE	QPCT							0.00862648	0.249913	0.521	0.352	1	HE	TCP1
1.13905e-06	0.338643	0.799	0.679	0.0317055	HE	CHD8							0.00864378	0.228579	0.319	0.209	1	HE	USP14
1.15189e-06	0.329361	0.933	0.843	0.0320627	HE	TSTD1							0.00865396	0.197581	0.383	0.231	1	HE	LRRC41
1.15271e-06	0.248653	1	0.986	0.0320856	HE	PNISR							0.00867333	0.199677	0.33	0.176	1	HE	SC5D
1.15336e-06	0.345508	0.909	0.836	0.0321039	HE	SETX							0.00868865	0.265524	0.777	0.758	1	HE	SERP1
1.15445e-06	0.338713	0.909	0.786	0.032134	HE	SRSF3							0.0087318	0.273374	0.383	0.198	1	HE	GRAMD1A
1.15454e-06	0.317859	0.927	0.871	0.0321366	HE	UQCRC2							0.00874149	0.206794	0.351	0.143	1	HE	SNW1
1.15811e-06	0.285942	0.982	0.971	0.032236	HE	GLG1							0.00875378	0.214624	0.67	0.462	1	HE	MRPL51
1.17328e-06	0.329762	0.835	0.664	0.0326581	HE	VBP1							0.00878669	0.253407	0.468	0.352	1	HE	GNG5
1.18231e-06	0.301308	0.951	0.893	0.0329096	HE	NF1							0.00880342	0.247279	0.702	0.571	1	HE	COPE
1.18414e-06	0.289702	0.97	0.893	0.0329606	HE	NCL							0.0088438	0.213698	0.479	0.308	1	HE	METAP2
1.19496e-06	0.317978	0.884	0.757	0.0332616	HE	SGCB							0.00886505	0.239027	0.957	0.901	1	HE	EEF1A2
1.20862e-06	0.383492	0.744	0.593	0.0336421	HE	NEK1							0.00890579	0.228495	0.617	0.516	1	HE	UQCR10
1.21459e-06	0.30646	0.896	0.75	0.0338082	HE	SNRPD2							0.00897069	0.215744	0.553	0.396	1	HE	STUB1
1.23174e-06	0.308474	0.976	0.95	0.0342856	HE	DPP6							0.00897442	0.22199	0.277	0.11	1	HE	NPLOC4
1.25585e-06	0.28057	0.976	0.971	0.0349566	HE	ISCU							0.00900635	0.247525	0.447	0.264	1	HE	KLHDC10
1.26728e-06	0.316834	0.78	0.679	0.0352748	HE	CUL4B							0.00901922	0.205721	0.394	0.242	1	HE	MAGT1
1.26826e-06	0.322121	0.939	0.843	0.0353021	HE	ANAPC16							0.00908546	0.21191	0.319	0.187	1	HE	QSOX1
1.27471e-06	0.297194	0.927	0.821	0.0354816	HE	RSL24D1							0.00909587	0.267223	0.606	0.44	1	HE	C19orf43
1.27973e-06	0.303854	0.939	0.879	0.0356212	HE	PSMF1							0.00915743	0.186928	0.277	0.143	1	HE	CGGBP1
1.29209e-06	0.26757	0.976	0.964	0.0359654	HE	BRK1							0.00916839	0.327443	0.638	0.451	1	HE	MIDN
1.29432e-06	0.321469	0.909	0.779	0.0360274	HE	TRIQK							0.00917205	0.230554	0.372	0.275	1	HE	LMO1
1.30796e-06	0.243811	0.994	0.993	0.0364072	HE	DST							0.00917872	0.253012	0.298	0.154	1	HE	ZFAND2A
1.3246e-06	0.305265	0.921	0.793	0.0368703	HE	NDUFB3							0.00918673	0.239498	0.532	0.363	1	HE	ERGIC3
1.32712e-06	0.287199	0.97	0.971	0.0369403	HE	KMT2A							0.0092018	0.209337	0.372	0.231	1	HE	ENTPD3
1.36173e-06	0.28335	0.97	0.943	0.0379037	HE	NIPBL							0.00920748	0.185085	0.309	0.132	1	HE	TSN
1.364e-06	0.28879	0.982	0.929	0.0379671	HE	SLC25A4							0.00924242	0.222161	0.713	0.505	1	HE	RAB11A
1.37616e-06	0.310001	0.921	0.793	0.0383055	HE	ATP5MD							0.0092442	0.255247	0.585	0.363	1	HE	BAG1
1.39127e-06	0.323614	0.939	0.879	0.038726	HE	TKT							0.00927533	0.18354	0.372	0.176	1	HE	SPTB
1.41296e-06	0.313572	0.598	0.371	0.0393296	HE	ELAVL1							0.00931115	0.217859	0.277	0.165	1	HE	NRCAM
1.41849e-06	0.335127	0.701	0.55	0.0394837	HE	FLVCR1							0.00934525	0.246278	0.319	0.132	1	HE	YPEL3
1.42976e-06	0.331982	0.707	0.479	0.0397974	HE	FBXO8							0.00934719	0.231827	0.628	0.473	1	HE	ARHGDIA
1.43706e-06	0.329418	0.774	0.629	0.0400006	HE	SNX19							0.00938843	0.198088	0.309	0.143	1	HE	USP10
1.43823e-06	0.358832	0.756	0.557	0.0400333	HE	CD99L2							0.00939626	0.238054	0.5	0.297	1	HE	SRPRB
1.44376e-06	0.298938	0.97	0.886	0.0401872	HE	FNDC3A							0.009408	0.232044	0.277	0.143	1	HE	IL6R
1.46029e-06	0.382365	0.866	0.814	0.0406471	HE	ENSG00000249072							0.00944894	0.148235	0.255	0.099	1	HE	RTBDN
1.474e-06	0.300234	0.939	0.893	0.0410288	HE	CHMP2A							0.00946073	0.272946	0.298	0.143	1	HE	CALY
1.48565e-06	0.383176	0.707	0.543	0.0413532	HE	PARP9							0.00947955	0.226426	0.479	0.319	1	HE	ACTR2
1.49443e-06	0.451224	0.89	0.814	0.0415976	HE	EGR1							0.00953795	0.268826	0.426	0.242	1	HE	RNF187
1.49636e-06	0.322552	0.939	0.907	0.0416512	HE	SYT11							0.00955283	0.247756	0.681	0.648	1	HE	SLC25A3
1.49854e-06	0.291845	0.957	0.936	0.0417118	HE	PPL							0.00956373	0.27942	0.809	0.659	1	HE	EIF4A1
1.50651e-06	0.325019	0.738	0.593	0.0419337	HE	SGPP1							0.00958353	0.163938	0.298	0.154	1	HE	CPSF2
1.50936e-06	0.409927	0.829	0.693	0.0420132	HE	GDA							0.00963629	0.237484	0.532	0.352	1	HE	SCOC
1.52442e-06	0.337738	0.884	0.757	0.0424321	HE	RABGAP1L							0.00963739	0.233528	0.872	0.703	1	HE	SEPW1
1.52607e-06	0.298679	0.951	0.886	0.0424782	HE	GPBP1							0.00964242	0.234329	0.649	0.44	1	HE	FKBP1A
1.52704e-06	0.317933	0.915	0.807	0.0425052	HE	ZMYM2							0.00969699	0.190708	0.287	0.165	1	HE	TUNAR
1.56649e-06	0.313827	0.884	0.65	0.0436033	HE	CCT7							0.00970116	0.187065	0.34	0.165	1	HE	PSMD10
1.5945e-06	0.319106	0.957	0.857	0.044383	HE	DZIP3							0.00970386	0.220477	0.521	0.374	1	HE	NDUFB7
1.60182e-06	0.340947	0.878	0.764	0.0445866	HE	ENSG00000226084							0.0097771	0.30292	0.383	0.242	1	HE	GARS
1.62751e-06	0.291742	0.945	0.957	0.0453018	HE	ZNF24							0.0097873	0.228688	0.383	0.286	1	HE	C16orf58
1.63977e-06	0.317403	0.909	0.786	0.0456429	HE	AP1G1							0.00982482	0.181139	0.287	0.11	1	HE	TMEM192
1.6428e-06	0.346332	0.726	0.493	0.0457273	HE	ANO5							0.00985939	0.220477	0.543	0.363	1	HE	IFI27L2
1.64957e-06	0.257568	0.994	0.986	0.0459159	HE	APP							0.00986236	0.161149	0.277	0.11	1	HE	DEAF1
1.65466e-06	0.291343	0.927	0.879	0.0460575	HE	GTF2A2							0.00988213	0.203529	0.436	0.264	1	HE	C7orf55
1.6691e-06	0.285507	0.97	0.907	0.0464594	HE	SRRM1							0.00994362	0.179323	0.277	0.154	1	HE	CLPTM1L
1.69583e-06	0.26377	0.976	0.986	0.0472035	HE	MYO6							0.00996513	0.269846	0.468	0.275	1	HE	RAB3GAP2
1.72056e-06	0.334797	0.787	0.643	0.0478919	HE	DHX40							0.0099686	0.24359	0.532	0.418	1	HE	ZFAND3
1.73271e-06	0.314574	0.89	0.814	0.0482299	HE	CHP1							0.0100121	0.216026	0.394	0.187	1	HE	RDH11
1.7334e-06	0.318561	0.945	0.907	0.0482491	HE	KDELR2							0.0100407	0.251885	0.511	0.418	1	HE	TCF25
1.75168e-06	0.308088	0.921	0.8	0.048758	HE	ATP5PB							0.0100723	0.228653	0.713	0.582	1	HE	HNRNPA2B1
1.75687e-06	0.27574	1	0.871	0.0489026	HE	RAD23B							0.0100811	0.190708	0.34	0.198	1	HE	TLE2
1.7667e-06	0.356997	0.604	0.436	0.0491761	HE	CDKL5							0.0101132	0.188997	0.394	0.231	1	HE	DNAJC19
1.76731e-06	0.275668	1	0.957	0.0491932	HE	PGK1							0.0101163	0.212687	0.67	0.505	1	HE	RAB5C
1.77836e-06	0.284393	0.945	0.943	0.0495008	HE	TOR1AIP2							0.0101283	0.179323	0.287	0.132	1	HE	SNHG9
1.8132e-06	0.329071	0.884	0.771	0.0504704	HE	HADHB							0.0101301	0.203954	0.415	0.231	1	HE	HOOK1
1.81952e-06	0.324005	0.884	0.771	0.0506463	HE	ENSG00000244086							0.0101544	0.236319	0.362	0.231	1	HE	ELAVL4
1.82365e-06	0.299547	0.823	0.757	0.0507613	HE	KPNA3							0.0101794	0.253817	0.723	0.473	1	HE	HIPK2
1.83246e-06	0.283026	0.976	0.957	0.0510066	HE	SLC25A39							0.0102533	0.192508	0.33	0.187	1	HE	RER1
1.84113e-06	0.246401	0.988	0.986	0.0512478	HE	SET							0.0102932	0.229271	0.351	0.198	1	HE	FAM96A
1.84835e-06	0.322109	0.841	0.679	0.0514488	HE	SMAD4							0.010313	0.182125	0.383	0.264	1	HE	CCNB1IP1
1.85321e-06	0.322573	0.787	0.7	0.0515842	HE	KIAA0319L							0.0103147	0.216578	0.564	0.418	1	HE	SCP2
1.86296e-06	0.215963	1	1	0.0518555	HE	ATP5MC2							0.0103162	0.153117	0.266	0.121	1	HE	ADCK3
1.86484e-06	0.325794	0.823	0.679	0.0519077	HE	XPO7							0.0104218	0.212018	0.479	0.319	1	HE	MRPS24
1.87567e-06	0.338896	0.854	0.779	0.0522092	HE	ZDHHC2							0.0104279	0.222095	0.543	0.352	1	HE	ABI2
1.89345e-06	0.313407	0.835	0.657	0.0527043	HE	SHISA5							0.0104481	0.310726	0.436	0.396	1	HE	CTSZ
1.91383e-06	0.287753	0.97	0.914	0.0532714	HE	UBE2D2							0.0104632	0.209878	0.436	0.242	1	HE	AKIRIN1
1.93102e-06	0.301791	0.854	0.714	0.0537499	HE	RAB5B							0.0105337	0.225033	0.457	0.253	1	HE	CDC34
1.93321e-06	0.300625	1	0.986	0.053811	HE	MAN1A1							0.0105436	0.219942	0.798	0.659	1	HE	NDUFB8
1.95519e-06	0.33849	0.805	0.621	0.0544228	HE	ETFDH							0.0105521	0.283418	0.457	0.319	1	HE	PDLIM5
2.00217e-06	0.200839	1	1	0.0557303	HE	EIF1							0.0105604	0.198088	0.33	0.11	1	HE	PBRM1
2.00623e-06	0.265621	0.97	0.929	0.0558434	HE	ATP6V1D							0.0105959	0.161149	0.255	0.121	1	HE	TTL
2.01549e-06	0.296891	0.933	0.829	0.0561011	HE	SDHB							0.0106157	0.199077	0.415	0.22	1	HE	PPP1CC
2.03806e-06	0.32759	0.713	0.479	0.0567295	HE	RAB11FIP2							0.010623	0.216187	0.436	0.253	1	HE	PTEN
2.04e-06	0.302492	1	0.986	0.0567834	HE	SCG2							0.0106612	0.181139	0.266	0.132	1	HE	WWC1
2.04295e-06	0.188908	1	1	0.0568655	HE	RPS27							0.010675	0.218879	0.394	0.209	1	HE	ARHGEF12
2.05307e-06	0.325065	0.689	0.514	0.0571473	HE	ISCA1							0.0107266	0.186928	0.266	0.143	1	HE	MDM4
2.06e-06	0.353851	0.774	0.629	0.05734	HE	TANC2							0.0107396	0.235444	0.521	0.505	1	HE	SEP15
2.0603e-06	0.320689	0.909	0.814	0.0573485	HE	SEZ6L2							0.0108522	0.179739	0.319	0.187	1	HE	NECTIN2
2.06948e-06	0.277825	0.963	0.943	0.057604	HE	PDLIM5							0.0108773	0.165635	0.298	0.11	1	HE	GTF3C6
2.07198e-06	0.312992	0.902	0.843	0.0576734	HE	OAT							0.0108887	0.277924	0.851	0.791	1	HE	ANXA2
2.07474e-06	0.294076	0.976	0.943	0.0577503	HE	CNBP							0.0109023	0.224285	0.447	0.22	1	HE	RC3H2
2.08554e-06	0.335057	0.756	0.55	0.058051	HE	SELENOI							0.0109136	0.200417	0.66	0.538	1	HE	PDAP1
2.08971e-06	0.309871	0.921	0.871	0.0581671	HE	MAGED2							0.0109247	0.197581	0.394	0.187	1	HE	CD2BP2
2.09714e-06	0.307013	0.963	0.9	0.0583739	HE	RPS19							0.0109557	0.196198	0.287	0.176	1	HE	SCAMP4
2.10371e-06	0.36972	0.896	0.707	0.0585567	HE	TMEM150C							0.0109736	0.221014	0.585	0.462	1	HE	SNRPF
2.1164e-06	0.320429	0.701	0.521	0.0589099	HE	NEURL1							0.0110023	0.200317	0.574	0.451	1	HE	TOLLIP
2.1199e-06	0.287932	0.976	0.95	0.0590073	HE	COPA							0.0110491	0.221224	0.553	0.374	1	HE	ARFGAP3
2.12907e-06	0.308396	0.848	0.786	0.0592628	HE	DMXL2							0.0110689	0.196198	0.298	0.154	1	HE	TMEM33
2.12984e-06	0.399918	0.805	0.707	0.0592842	HE	GJD2							0.0110926	0.199366	0.372	0.198	1	HE	PTPN23
2.1358e-06	0.3275	0.884	0.714	0.0594501	HE	CCDC91							0.0111003	0.174651	0.372	0.198	1	HE	MED8
2.13842e-06	0.310883	0.787	0.571	0.059523	HE	SNRPG							0.0111072	0.181819	0.372	0.198	1	HE	WDR13
2.14431e-06	0.318277	0.817	0.721	0.0596868	HE	ARHGAP12							0.0111085	0.220879	0.298	0.165	1	HE	HN1
2.15455e-06	0.29292	0.951	0.921	0.059972	HE	GLIS3							0.0111322	0.221114	0.564	0.407	1	HE	RWDD1
2.1577e-06	0.289575	0.89	0.807	0.0600597	HE	THOC7							0.0111413	0.255247	0.457	0.231	1	HE	FOXP1
2.18722e-06	0.314713	0.909	0.814	0.0608813	HE	FNDC3B							0.0111754	0.336372	0.67	0.516	1	HE	ZNF395
2.20445e-06	0.303708	0.945	0.829	0.0613609	HE	TNRC6A							0.0111878	0.181492	0.298	0.165	1	HE	PNN
2.20642e-06	0.295849	0.433	0.2	0.0614156	HE	SHKBP1							0.0112079	0.24715	0.415	0.209	1	HE	SLC25A1
2.21759e-06	0.285222	0.994	0.979	0.0617266	HE	PCSK1							0.0112469	0.196198	0.277	0.176	1	HE	UBALD2
2.23831e-06	0.291417	0.988	0.979	0.0623033	HE	CADM1							0.011248	0.181139	0.255	0.143	1	HE	NEK9
2.24812e-06	0.270866	1	0.95	0.0625763	HE	EIF3A							0.0112855	0.256219	0.83	0.703	1	HE	TTC3
2.25726e-06	0.325406	0.823	0.729	0.0628308	HE	TMED5							0.0113276	0.206457	0.468	0.275	1	HE	CDK4
2.26329e-06	0.326603	0.646	0.414	0.0629986	HE	ZNF573							0.0113857	0.243271	0.394	0.264	1	HE	DNAJA4
2.28591e-06	0.339142	0.848	0.786	0.0636283	HE	SCAMP2							0.0113945	0.179739	0.33	0.176	1	HE	VMA21
2.30503e-06	0.271281	0.988	0.943	0.0641604	HE	SYNCRIP							0.0114137	0.242002	0.606	0.385	1	HE	ATP5G1
2.31134e-06	0.29258	0.97	0.879	0.0643362	HE	TAB2							0.0114375	0.185085	0.277	0.154	1	HE	C16orf13
2.32073e-06	0.300193	0.994	0.936	0.0645974	HE	PEG10							0.011571	0.202212	0.372	0.286	1	HE	SUCLG1
2.33194e-06	0.309518	0.848	0.757	0.0649095	HE	LINC00667							0.0116134	0.212687	0.415	0.286	1	HE	HDAC5
2.34309e-06	0.309429	0.909	0.807	0.0652198	HE	SCFD1							0.0116299	0.289567	0.574	0.516	1	HE	MCL1
2.36712e-06	0.296127	0.921	0.886	0.0658888	HE	SUMO3							0.0116704	0.226426	0.681	0.571	1	HE	ARF3
2.37295e-06	0.325406	0.817	0.714	0.0660511	HE	TUT4							0.0117176	0.182125	0.394	0.242	1	HE	UBE2J2
2.40511e-06	0.315162	0.841	0.707	0.0669463	HE	GFM1							0.0117228	0.306338	0.798	0.736	1	HE	PAX6
2.43525e-06	0.290776	0.945	0.843	0.0677851	HE	NDUFB11							0.0117479	0.27324	0.628	0.516	1	HE	TMSB10
2.44577e-06	0.322836	0.933	0.771	0.0680781	HE	NFE2L1							0.0117643	0.18354	0.362	0.176	1	HE	NSMCE1
2.4638e-06	0.299118	0.921	0.9	0.0685799	HE	MED13							0.0117768	0.206969	0.404	0.253	1	HE	HP1BP3
2.465e-06	0.284548	0.945	0.857	0.0686134	HE	CCT3							0.0117858	0.197826	0.34	0.187	1	HE	TOR1AIP1
2.49125e-06	0.307695	0.909	0.879	0.0693439	HE	YIPF4							0.0117968	0.225746	0.468	0.264	1	HE	CDC42EP3
2.52039e-06	0.277447	0.976	0.914	0.0701551	HE	ILF3							0.0119102	0.194338	0.309	0.165	1	HE	GOLGA5
2.52615e-06	0.273068	0.988	0.964	0.0703155	HE	CTSB							0.0119231	0.20999	0.319	0.187	1	HE	POLR2B
2.52796e-06	0.273878	0.97	0.936	0.0703658	HE	UHMK1							0.0119785	0.159456	0.277	0.132	1	HE	ANKLE2
2.55044e-06	0.297672	0.646	0.486	0.0709915	HE	PRUNE1							0.0120543	0.320942	0.755	0.582	1	HE	ADGRG1
2.56641e-06	0.301575	0.543	0.329	0.071436	HE	PRPF8							0.0120878	0.175204	0.266	0.11	1	HE	CCNL2
2.58049e-06	0.31892	0.829	0.671	0.0718281	HE	MRPL43							0.0120962	0.230554	0.404	0.22	1	HE	COPS2
2.61792e-06	0.283746	0.945	0.914	0.0728698	HE	NDUFA12							0.0121096	0.188802	0.255	0.121	1	HE	PGPEP1
2.61899e-06	0.34972	0.744	0.557	0.0728995	HE	PCNX1							0.0121154	0.233437	0.734	0.615	1	HE	ERH
2.636e-06	0.298013	0.848	0.714	0.0733731	HE	DDX6							0.0121186	0.232044	0.979	0.879	1	HE	CALM1
2.64157e-06	0.330494	0.829	0.636	0.0735282	HE	ECI2							0.0121483	0.187065	0.298	0.187	1	HE	SGSM3
2.6453e-06	0.267309	1	0.943	0.0736319	HE	PAFAH1B2							0.0121488	0.173417	0.266	0.132	1	HE	UNC50
2.66017e-06	0.288506	0.927	0.857	0.0740457	HE	HSBP1							0.0121509	0.214973	0.309	0.209	1	HE	FIBP
2.67433e-06	0.303122	0.884	0.771	0.07444	HE	RALBP1							0.0121675	0.186928	0.287	0.11	1	HE	TP53I13
2.67441e-06	0.278878	0.963	0.921	0.0744422	HE	COX7A2L							0.0121675	0.186928	0.277	0.121	1	HE	PRPSAP2
2.72879e-06	0.317859	0.707	0.507	0.0759558	HE	ANKMY2							0.0121905	0.197826	0.319	0.198	1	HE	GNA12
2.74662e-06	0.280129	0.957	0.971	0.0764522	HE	ATXN2							0.0122164	0.194092	0.394	0.22	1	HE	PPP1CA
2.77059e-06	0.292515	0.976	0.864	0.0771195	HE	CLINT1							0.0122171	0.203131	0.436	0.319	1	HE	CDK16
2.77101e-06	0.266659	0.988	0.971	0.0771311	HE	ARCN1							0.0122778	0.196004	0.33	0.198	1	HE	FBXO21
2.79623e-06	0.275286	0.982	0.943	0.0778331	HE	CDV3							0.0123116	0.229929	0.468	0.264	1	HE	FGD5.AS1
2.83886e-06	0.332335	0.774	0.7	0.0790197	HE	CYP4V2							0.0124065	0.192508	0.33	0.165	1	HE	STK24
2.86076e-06	0.303618	0.976	0.857	0.0796293	HE	OSBPL8							0.0124152	0.231149	0.394	0.319	1	HE	SF3A1
2.86987e-06	0.284574	0.982	0.936	0.0798827	HE	KIF21A							0.0124618	0.198088	0.277	0.143	1	HE	USP12
2.8778e-06	0.335983	0.884	0.814	0.0801036	HE	PCDH17							0.0124767	0.185973	0.5	0.308	1	HE	GNL1
2.88913e-06	0.247241	0.994	0.979	0.080419	HE	EIF2AK1							0.012478	0.187193	0.362	0.187	1	HE	CARS
2.92507e-06	0.309504	0.793	0.614	0.0814193	HE	MSRB2							0.0124933	0.164924	0.34	0.176	1	HE	FAM32A
2.93543e-06	0.349548	0.841	0.614	0.0817078	HE	SLC23A2							0.0124954	0.205976	0.489	0.297	1	HE	MRPL17
2.95612e-06	0.287732	0.97	0.936	0.0822837	HE	UBE3A							0.0125751	0.200187	0.457	0.286	1	HE	ALDH9A1
2.9766e-06	0.30322	0.915	0.864	0.0828536	HE	KLHDC10							0.0127221	0.190708	0.319	0.187	1	HE	MRPL2
3.02853e-06	0.299885	0.957	0.907	0.0842992	HE	SLC2A13							0.0128071	0.206457	0.447	0.286	1	HE	TM2D3
3.05312e-06	0.327487	0.86	0.779	0.0849835	HE	ZNF37A							0.0128185	0.222327	0.745	0.615	1	HE	SMDT1
3.05717e-06	0.271033	0.976	0.929	0.0850963	HE	TMED4							0.012831	0.194338	0.298	0.165	1	HE	STXBP5
3.07599e-06	0.270416	0.976	0.957	0.0856201	HE	TRIM44							0.0128334	0.2081	0.34	0.176	1	HE	PAICS
3.08412e-06	0.295591	0.89	0.85	0.0858466	HE	LAMTOR3							0.0128955	0.173417	0.266	0.132	1	HE	RP11.452F19.3
3.08667e-06	0.327471	0.927	0.757	0.0859176	HE	PDHB							0.0129134	0.265399	0.521	0.341	1	HE	TECR
3.09645e-06	0.284464	0.945	0.879	0.0861896	HE	ARL3							0.0129527	0.169933	0.277	0.165	1	HE	GNAI3
3.11176e-06	0.293302	0.567	0.329	0.0866157	HE	MTMR12							0.0129994	0.272538	0.394	0.242	1	HE	PPL
3.12509e-06	0.320624	0.53	0.286	0.0869869	HE	SCAI							0.0130851	0.244197	0.681	0.527	1	HE	ATP5EP2
3.12793e-06	0.319154	0.884	0.857	0.0870659	HE	ZBTB38							0.0130901	0.195823	0.372	0.22	1	HE	ADRM1
3.13842e-06	0.324836	0.909	0.757	0.087358	HE	CXXC5							0.0130965	0.181492	0.287	0.187	1	HE	IDI1
3.14268e-06	0.295726	0.915	0.829	0.0874764	HE	ELOC							0.0130966	0.206794	0.319	0.165	1	HE	NFU1
3.17842e-06	0.282691	0.933	0.921	0.0884712	HE	SCAMP1							0.0131449	0.190708	0.362	0.22	1	HE	PPP1R2
3.1788e-06	0.343739	0.823	0.779	0.0884819	HE	ENSG00000198300							0.013169	0.234511	0.468	0.308	1	HE	FDFT1
3.17939e-06	0.321852	0.756	0.629	0.0884983	HE	FBXO25							0.0131782	0.163938	0.266	0.165	1	HE	LARP1B
3.1868e-06	0.290145	0.921	0.807	0.0887047	HE	PSMD2							0.0131824	0.174057	0.33	0.143	1	HE	RRNAD1
3.20381e-06	0.324544	0.695	0.529	0.0891779	HE	SPAST							0.0131929	0.149886	0.277	0.154	1	HE	TRPM7
3.20463e-06	0.365631	0.75	0.636	0.089201	HE	KCNK1							0.0132067	0.255247	0.489	0.341	1	HE	ZFAND5
3.2404e-06	0.352602	0.677	0.543	0.0901966	HE	NNT							0.0132569	0.192282	0.479	0.286	1	HE	CREB3
3.2681e-06	0.338213	0.726	0.521	0.0909675	HE	TNFRSF1A							0.0132662	0.159456	0.266	0.121	1	HE	GBA2
3.28378e-06	0.293325	0.902	0.821	0.0914041	HE	ZNF148							0.0132696	0.183273	0.287	0.154	1	HE	FOXK1
3.32305e-06	0.288185	0.866	0.757	0.0924971	HE	FBXO3							0.0132796	0.14502	0.298	0.121	1	HE	YTHDF3
3.35e-06	0.348005	0.957	0.907	0.0932473	HE	RASD1							0.0132799	0.14502	0.287	0.121	1	HE	U91328.19
3.3681e-06	0.305135	0.896	0.857	0.0937509	HE	NEMF							0.0132846	0.181819	0.34	0.198	1	HE	CRTAP
3.3732e-06	0.317768	0.835	0.671	0.0938929	HE	GNG2							0.0133651	0.187193	0.34	0.209	1	HE	JAGN1
3.41181e-06	0.326054	0.799	0.664	0.0949677	HE	PHACTR4							0.0134348	0.161721	0.34	0.22	1	HE	AKR1B1
3.41564e-06	0.339072	0.707	0.5	0.0950743	HE	OBSL1							0.0134587	0.17166	0.266	0.143	1	HE	GPR108
3.41635e-06	0.307673	0.823	0.643	0.095094	HE	ERGIC2							0.0135177	0.146613	0.255	0.099	1	HE	WDR46
3.42199e-06	0.274289	0.933	0.879	0.0952512	HE	POLR2K							0.0135528	0.177023	0.255	0.088	1	HE	EMC1
3.42363e-06	0.326218	0.817	0.757	0.0952968	HE	MIB1							0.0137386	0.213862	0.298	0.154	1	HE	RAB6A
3.42653e-06	0.302702	0.927	0.836	0.0953773	HE	FAM177A1							0.013743	0.216911	0.33	0.154	1	HE	PPM1A
3.45059e-06	0.292498	0.921	0.943	0.0960471	HE	NSD3							0.0137457	0.225033	0.415	0.264	1	HE	TOP1
3.4601e-06	0.303778	0.799	0.679	0.096312	HE	MRPL17							0.0137656	0.187065	0.277	0.198	1	HE	MGAT4A
3.46902e-06	0.31702	0.945	0.821	0.0965602	HE	MYH9							0.0138194	0.204407	0.34	0.22	1	HE	RNF146
3.47083e-06	0.319632	1	0.957	0.0966105	HE	INSM1							0.0138248	0.226537	0.553	0.505	1	HE	UBXN4
3.47375e-06	0.329171	0.78	0.571	0.0966918	HE	RNF20							0.0138368	0.226847	0.436	0.231	1	HE	PLEKHM2
3.48842e-06	0.349761	0.896	0.707	0.0971003	HE	KCNK16							0.0138618	0.233741	0.489	0.352	1	HE	CASC4
3.50139e-06	0.320033	0.854	0.793	0.0974611	HE	HPRT1							0.013864	0.188872	0.319	0.132	1	HE	DNAJC1
3.5173e-06	0.482489	0.695	0.521	0.0979041	HE	BTG2							0.0138869	0.206191	0.511	0.407	1	HE	LINC01578
3.52516e-06	0.308868	0.97	0.936	0.0981228	HE	SNAP25							0.0138936	0.190708	0.255	0.099	1	HE	DCAF16
3.52692e-06	0.25984	0.994	0.971	0.0981717	HE	SERP1							0.013953	0.211626	0.436	0.22	1	HE	MRPS34
3.52983e-06	0.273708	0.97	0.964	0.0982527	HE	EIF5B							0.0139852	0.206639	0.511	0.374	1	HE	ATXN10
3.53346e-06	0.237919	0.982	0.993	0.0983537	HE	TGOLN2							0.0139917	0.188937	0.351	0.187	1	HE	EFR3A
3.55564e-06	0.331198	0.713	0.5	0.0989711	HE	RTL5							0.0140903	0.190708	0.596	0.385	1	HE	NDUFA3
3.56983e-06	0.299046	0.848	0.721	0.0993661	HE	CBX1							0.0141103	0.17632	0.351	0.176	1	HE	SCAF1
3.58021e-06	0.317831	0.939	0.85	0.0996553	HE	TIMP1							0.0141783	0.163938	0.287	0.132	1	HE	SYBU
3.58731e-06	0.304018	0.817	0.607	0.0998529	HE	ETFA							0.0142115	0.173417	0.255	0.132	1	HE	ZC3HAV1
3.58859e-06	0.312079	0.909	0.814	0.0998883	HE	CALCOCO2							0.0142564	0.220331	0.596	0.407	1	HE	PSME1
3.58911e-06	0.299845	0.939	0.893	0.0999029	HE	CREBL2							0.0142878	0.219789	0.383	0.22	1	HE	MNX1
3.59777e-06	0.291891	0.988	0.936	0.100144	HE	DNAJC3							0.0143006	0.200011	0.277	0.121	1	HE	EIF2S3
3.60132e-06	0.273246	0.97	0.957	0.100243	HE	NRDC							0.0143108	0.161149	0.255	0.11	1	HE	CIZ1
3.60478e-06	0.340915	0.665	0.457	0.100339	HE	DIAPH2							0.0143277	0.19378	0.468	0.319	1	HE	PSMD13
3.62385e-06	0.286462	0.976	0.914	0.10087	HE	NPTN							0.0143473	0.177285	0.383	0.308	1	HE	MAZ
3.62901e-06	0.423317	0.829	0.771	0.101014	HE	JUN							0.0143516	0.184019	0.404	0.264	1	HE	CCT5
3.66345e-06	0.349104	0.915	0.736	0.101972	HE	SSR4							0.0143692	0.173009	0.362	0.231	1	HE	PDCD5
3.67793e-06	0.345518	0.665	0.55	0.102375	HE	POU2F1							0.0143951	0.210361	0.479	0.308	1	HE	PRELID3B
3.68662e-06	0.296114	0.549	0.271	0.102617	HE	DCBLD2							0.0144902	0.208155	0.426	0.286	1	HE	DEK
3.72794e-06	0.296721	0.738	0.607	0.103767	HE	EIF4E3							0.0145353	0.211187	0.564	0.363	1	HE	RPL7L1
3.73337e-06	0.30836	0.909	0.879	0.103918	HE	TLK1							0.0145465	0.177538	0.277	0.143	1	HE	CHCHD5
3.74545e-06	0.305349	0.841	0.679	0.104255	HE	SOAT1							0.0146547	0.243818	0.436	0.275	1	HE	MEAF6
3.75989e-06	0.308317	0.951	0.8	0.104656	HE	DAP3							0.0146822	0.17166	0.277	0.132	1	HE	SNX19
3.76954e-06	0.317072	0.579	0.35	0.104925	HE	SHLD2							0.0147063	0.187424	0.415	0.264	1	HE	RNF130
3.79816e-06	0.31023	0.848	0.693	0.105722	HE	STX12							0.0147253	0.173417	0.277	0.11	1	HE	ZER1
3.80001e-06	0.303936	0.86	0.664	0.105773	HE	UBE2A							0.0147312	0.210511	0.372	0.242	1	HE	UBE2Z
[truncated: 5,255 more rows]

## Sheet: Insulin regulation
Regulation of insulin secretion markers per dataset (GO:0050796)
Dataset I combined analysis (all donors fromDataset I):highlighted in yellow are consistent genes across individuals (also significant in each individual analysed)																Dataset I combined analysis- using 10% mtDNA reads threshold (all donors from Dataset I)
	p.value	avg_logFC	pct.1	pct.2	FDR	cluster	gene									p.value	avg_logFC	pct.1	pct.2	FDR	cluster	gene
INS	4.41827e-55	0.579136	1	1	2.51842e-53	HE	INS									1.13929e-12	1.16785	0.723	0.473	4.10144e-11	HE	ABCC8
STX1A	2.89821e-26	0.599016	0.801	0.628	1.65198e-24	HE	STX1A									1.8412e-08	0.516743	1	1	3.31417e-07	HE	INS
HADH	6.33708e-21	0.490899	0.907	0.804	3.61213e-19	HE	HADH									4.47873e-08	0.888566	0.979	0.912	5.37447e-07	HE	CHGA
ARL2	7.05682e-18	0.370168	0.779	0.541	4.02239e-16	HE	ARL2									3.87422e-07	0.508035	0.521	0.143	3.48679e-06	HE	SREBF1
PHPT1	3.39645e-17	0.34999	0.623	0.401	1.93598e-15	HE	PHPT1									1.51357e-06	0.453698	0.606	0.209	1.08977e-05	HE	CACNA1A
SLC25A6	5.02557e-17	0.333661	0.934	0.824	2.86458e-15	HE	SLC25A6									2.46589e-06	0.614621	0.755	0.56	1.47953e-05	HE	SYT7
UCN3	1.828e-16	0.571796	0.723	0.5	1.04196e-14	HE	UCN3									1.22436e-05	0.466006	0.532	0.253	6.29671e-05	HE	PIM3
SREBF1	2.77076e-14	0.354941	0.645	0.416	1.57933e-12	HE	SREBF1									1.52902e-05	0.393397	0.883	0.659	6.88059e-05	HE	RAC1
SERP1	1.10474e-13	0.351005	0.85	0.694	6.29703e-12	HE	SERP1									2.55876e-05	0.383556	0.564	0.253	0.000102351	HE	ITPR3
ENSA	2.78231e-13	0.312382	0.743	0.533	1.58592e-11	HE	ENSA									5.76067e-05	0.465542	0.553	0.33	0.00020316	HE	IRS2
SNAP25	8.26232e-13	0.37284	0.581	0.342	4.70952e-11	HE	SNAP25									6.20766e-05	0.305437	0.34	0.11	0.00020316	HE	EFNA5
SLC25A4	1.33623e-12	0.297174	0.603	0.38	7.61649e-11	HE	SLC25A4									8.69427e-05	0.331233	0.436	0.198	0.000260828	HE	FFAR1
UQCC2	2.70464e-12	0.264172	0.407	0.166	1.54165e-10	HE	UQCC2									0.000135269	0.318963	0.468	0.176	0.000374592	HE	HIF1A
ICA1	1.01932e-11	0.292828	0.559	0.342	5.81015e-10	HE	ICA1									0.000266779	0.322258	0.255	0.099	0.000686003	HE	CACNA1D
RAC1	1.11474e-11	0.279258	0.902	0.745	6.35403e-10	HE	RAC1									0.000425439	0.341847	0.617	0.473	0.00102105	HE	FOXA2
CACNA1A	5.12137e-11	0.303534	0.654	0.467	2.91918e-09	HE	CACNA1A									0.000539927	0.315265	0.904	0.758	0.00114658	HE	SLC25A6
ABCC8	2.65532e-10	0.496594	0.846	0.689	1.51353e-08	HE	ABCC8									0.000560052	0.242793	0.277	0.11	0.00114658	HE	CASR
SLC25A5	2.76771e-10	0.2718	0.667	0.446	1.57759e-08	HE	SLC25A5									0.000573666	0.292987	0.521	0.308	0.00114658	HE	KIF5B
CHGA	2.85651e-10	0.450509	0.998	0.946	1.62821e-08	HE	CHGA									0.000605139	0.284364	0.362	0.165	0.00114658	HE	ISL1
MIDN	4.18318e-10	0.34269	0.75	0.556	2.38441e-08	HE	MIDN									0.000801403	0.526067	0.851	0.78	0.00144253	HE	GCG
SLC30A8	4.84908e-09	0.471381	0.779	0.719	2.76397e-07	HE	SLC30A8									0.00198679	0.232672	0.372	0.198	0.00340593	HE	TARDBP
CDK16	1.59517e-08	0.230813	0.539	0.36	9.09246e-07	HE	CDK16									0.00230161	0.299264	0.585	0.407	0.00376628	HE	SLC25A5
MPC2	1.76785e-08	0.22806	0.529	0.355	1.00768e-06	HE	MPC2									0.00246641	0.273939	0.298	0.11	0.00386047	HE	BAIAP3
ENY2	3.94529e-08	0.217496	0.483	0.286	2.24881e-06	HE	ENY2									0.00280065	0.231866	0.457	0.209	0.00420098	HE	PFKFB2
NEUROD1	4.08039e-08	0.346797	0.814	0.645	2.32582e-06	HE	NEUROD1									0.00322307	0.469574	0.628	0.714	0.00453725	HE	SLC30A8
CLOCK	8.17724e-08	0.20174	0.353	0.191	4.66103e-06	HE	CLOCK									0.0032769	0.217789	0.255	0.099	0.00453725	HE	CACNA2D2
G6PC2	1.38419e-07	0.492534	0.623	0.561	7.88987e-06	HE	G6PC2									0.00387122	0.390422	0.628	0.527	0.00516162	HE	NEUROD1
HIF1A	1.76169e-07	0.213241	0.409	0.209	1.00416e-05	HE	HIF1A									0.00492531	0.202404	0.266	0.077	0.00633255	HE	KCNJ11
PFKFB2	2.24597e-07	0.241256	0.525	0.36	1.2802e-05	HE	PFKFB2									0.00511594	0.200826	0.436	0.253	0.00635082	HE	PSMD9
KIF5B	3.18572e-07	0.211662	0.549	0.395	1.81586e-05	HE	KIF5B									0.00816109	0.282766	0.766	0.648	0.0097933	HE	STX1A
PDX1	6.81086e-07	0.30318	0.635	0.434	3.88219e-05	HE	PDX1									0.00868865	0.265524	0.777	0.758	0.01009	HE	SERP1
EFNA5	2.4562e-06	0.199012	0.326	0.199	0.000140003	HE	EFNA5									0.00916839	0.327443	0.638	0.451	0.0103144	HE	MIDN
PTPN11	2.62478e-06	0.173108	0.355	0.217	0.000149612	HE	PTPN11									0.0122171	0.203131	0.436	0.319	0.0133277	HE	CDK16
NDUFAF2	4.14863e-06	0.155468	0.353	0.199	0.000236472	HE	NDUFAF2									0.0133651	0.187193	0.34	0.209	0.0141512	HE	JAGN1
HMGN3	1.41898e-05	0.166362	0.431	0.273	0.000808818	HE	HMGN3									0.0141783	0.163938	0.287	0.132	0.0145834	HE	SYBU
SYT7	2.05481e-05	0.255798	0.806	0.745	0.00117124	HE	SYT7									0.0325494	0.266262	0.521	0.341	0.0325494	HE	PDX1
CASR	3.91789e-05	0.170353	0.417	0.276	0.0022332	HE	CASR
ISL1	7.47427e-05	0.201756	0.414	0.306	0.00426033	HE	ISL1
PFKL	0.000123131	0.148645	0.38	0.245	0.00701847	HE	PFKL
GCG	0.000131325	0.26378	0.848	0.791	0.00748553	HE	GCG
BAIAP3	0.000228269	0.149579	0.311	0.199	0.0130113	HE	BAIAP3
TM7SF3	0.000251507	0.144943	0.324	0.209	0.0143359	HE	TM7SF3
RFX6	0.000463341	0.173784	0.319	0.227	0.0264105	HE	RFX6
PSMD9	0.000545419	0.125157	0.387	0.263	0.0310889	HE	PSMD9
SRI	0.000649476	0.135098	0.365	0.263	0.0370201	HE	SRI
PFKM	0.000935913	0.126902	0.346	0.253	0.053347	HE	PFKM
CACNA1D	0.00183666	0.121636	0.324	0.214	0.10469	HE	CACNA1D
FOXA2	0.00250063	0.147748	0.588	0.533	0.142536	HE	FOXA2
FFAR1	0.0039475	0.137309	0.424	0.388	0.225008	HE	FFAR1
AACS	0.00585128	0.10984	0.331	0.255	0.333523	HE	AACS
TARDBP	0.0158984	0.102125	0.363	0.263	0.906209	HE	TARDBP
PPP3CB	0.0214029	0.095996	0.348	0.288	1	HE	PPP3CB
ITPR3	0.0429874	0.0911264	0.502	0.426	1	HE	ITPR3
ARL2BP	0.563884	0.0259908	0.284	0.253	1	HE	ARL2BP
PIM3	0.670243	0.0219256	0.461	0.403	1	HE	PIM3
IRS2	0.707017	0.0197883	0.502	0.462	1	HE	IRS2
RBP4	0.0241302	0.274447	0.426	0.466	1	LE	RBP4
Datasets II and III : assigned in yellow are consistent genes across datasets II and III of fludigum C1 platform. Assigned in bold are consistent significant genes across the mapping method, per dataset.
dataset II combined analysis - non-unique mapping									dataset II combined analysis -unique mapping
	p.value	avg_logFC	pct.1	pct.2	FDR	cluster	gene			p.value	avg_logFC	pct.1	pct.2	FDR	cluster	gene
ACSL4	3.05837e-05	0.0680551	0.268	0.279	0.00284428	HE	ACSL4		TM7SF3	3.16993e-06	0.0546463	0.377	0.344	0.000304313	LE	TM7SF3
ARL2	0.000800028	0.0295772	0.754	0.824	0.0744026	HE	ARL2		BAIAP3	0.000767091	0.0244093	0.67	0.409	0.0736407	LE	BAIAP3
CACNA1C	0.000857276	0.0117671	0.366	0.485	0.0797267	HE	CACNA1C		MIDN	0.00358228	0.0395517	0.774	0.538	0.343899	LE	MIDN
SLC25A5	0.000871491	0.168242	0.81	0.882	0.0810487	HE	SLC25A5		PER2	0.0081507	0.0192045	0.632	0.452	0.782467	LE	PER2
UQCC2	0.00115352	0.0879388	0.901	0.985	0.107277	HE	UQCC2		CDK16	0.0331013	0.0235444	0.264	0.29	1	LE	CDK16
PIM3	0.00152828	0.00383325	0.345	0.441	0.14213	HE	PIM3		EFNA5	0.100149	0.0921313	0.953	0.925	1	LE	EFNA5
NR1D1	0.00192271	0.00980368	0.289	0.309	0.178812	HE	NR1D1		KCNJ11	0.115973	0.0107804	0.311	0.366	1	LE	KCNJ11
INS	0.00200971	0.200001	1	1	0.186903	HE	INS		TIAM1	0.191085	0.00760712	0.679	0.559	1	LE	TIAM1
ICA1	0.00206637	0.103313	0.711	0.75	0.192173	HE	ICA1		UCN3	0.201329	0.000330505	0.472	0.452	1	LE	UCN3
ENSA	0.016127	0.0951048	0.796	0.794	1	HE	ENSA		TARDBP	0.293796	0.0274162	0.623	0.548	1	LE	TARDBP
PSMD9	0.0176909	0.00184492	0.324	0.412	1	HE	PSMD9		RFX3	0.320394	0.0846748	0.5	0.376	1	LE	RFX3
ENY2	0.0183958	0.0546541	0.676	0.765	1	HE	ENY2		ARL2BP	0.353783	0.0519397	0.415	0.301	1	LE	ARL2BP
ABCC8	0.0214805	0.177305	1	0.971	1	HE	ABCC8		CACNA2D2	0.382479	0.0046407	0.33	0.301	1	LE	CACNA2D2
RAC1	0.0497033	0.0516461	0.761	0.838	1	HE	RAC1		SOX4	0.385915	0.30272	0.792	0.731	1	LE	SOX4
ITPR2	0.0498772	0.0208618	0.352	0.368	1	HE	ITPR2		CHGA	0.389866	0.0116314	0.642	0.624	1	LE	CHGA
ABAT	0.0556426	0.0677859	0.577	0.676	1	HE	ABAT		JAGN1	0.423652	0.000436693	0.481	0.387	1	LE	JAGN1
RBP4	0.0597908	0.372344	0.606	0.544	1	HE	RBP4		ADRA2A	0.423792	0.00888732	0.425	0.323	1	LE	ADRA2A
STXBP5L	0.0796739	0.00618625	0.387	0.471	1	HE	STXBP5L		KLF7	0.427243	0.047499	0.425	0.366	1	LE	KLF7
KIF5B	0.0987472	0.103578	0.873	0.912	1	HE	KIF5B		MPC2	0.434866	0.0330179	0.915	0.839	1	LE	MPC2
NDUFAF2	0.104464	0.000320258	0.542	0.574	1	HE	NDUFAF2		SYBU	0.43678	0.0253196	0.358	0.258	1	LE	SYBU
PFKFB2	0.134184	0.271409	0.993	0.985	1	HE	PFKFB2		IRS2	0.520655	0.0314784	0.425	0.387	1	LE	IRS2
LRP5L	0.140457	0.0190161	0.254	0.279	1	HE	LRP5L		BAD	0.528899	0.0115865	0.34	0.258	1	LE	BAD
CLOCK	0.143356	0.0760884	0.683	0.662	1	HE	CLOCK		SERP1	0.600717	0.0641503	0.868	0.817	1	LE	SERP1
SREBF1	0.171563	0.0241533	0.775	0.75	1	HE	SREBF1		PTPN11	0.603918	0.0565061	0.726	0.667	1	LE	PTPN11
SLC25A4	0.180387	0.037797	0.613	0.632	1	HE	SLC25A4		GPR27	0.634599	0.0385255	0.358	0.312	1	LE	GPR27
HMGN3	0.216317	0.0674668	0.88	0.912	1	HE	HMGN3		RAP1A	0.655382	0.0230459	0.34	0.28	1	LE	RAP1A
GLUD1	0.242802	0.0382299	0.683	0.647	1	HE	GLUD1		PPP3CB	0.665667	0.0244298	0.575	0.624	1	LE	PPP3CB
HADH	0.265292	0.0839216	0.993	0.971	1	HE	HADH		HIF1A	0.751544	0.0748403	0.858	0.817	1	LE	HIF1A
PDX1	0.286887	0.0277739	0.761	0.632	1	HE	PDX1		GLUL	0.784701	0.00587128	0.387	0.387	1	LE	GLUL
SLC25A6	0.293978	0.0662335	0.923	0.956	1	HE	SLC25A6		HNF4A	0.803908	0.00350641	0.434	0.387	1	LE	HNF4A
ITPR3	0.302238	0.0875979	0.838	0.838	1	HE	ITPR3		CACNA1A	0.812999	0.0256878	0.802	0.753	1	LE	CACNA1A
AACS	0.306949	0.00511092	0.62	0.721	1	HE	AACS		INS	7.9293e-08	0.333158	1	1	7.61213e-06	HE	INS
GCG	0.318024	0.093753	1	0.985	1	HE	GCG		ARL2	3.35439e-07	0.0673394	0.763	0.802	3.22021e-05	HE	ARL2
SLC2A1	0.337878	0.00272849	0.268	0.338	1	HE	SLC2A1		NR1D1	1.93823e-06	0.0260562	0.301	0.302	0.00018607	HE	NR1D1
PRKCA	0.356017	0.13917	0.493	0.471	1	HE	PRKCA		UQCC2	9.07867e-06	0.155092	0.882	0.981	0.000871552	HE	UQCC2
FFAR1	0.377626	0.0203135	0.711	0.588	1	HE	FFAR1		PRKCE	4.30748e-05	0.0263289	0.204	0.292	0.00413518	HE	PRKCE
CLTRN	0.439083	0.0677187	0.296	0.221	1	HE	CLTRN		SLC25A5	5.94257e-05	0.204687	0.806	0.906	0.00570487	HE	SLC25A5
HMGCR	0.452994	0.0139127	0.676	0.735	1	HE	HMGCR		ICA1	0.000167894	0.189867	0.71	0.736	0.0161179	HE	ICA1
G6PC2	0.508238	0.019613	0.887	0.897	1	HE	G6PC2		CACNA1C	0.000224669	0.0250503	0.333	0.443	0.0215682	HE	CACNA1C
PHPT1	0.526859	0.044839	0.965	0.956	1	HE	PHPT1		ENSA	0.000455511	0.159097	0.871	0.821	0.043729	HE	ENSA
STX1A	0.549292	0.0324077	0.831	0.765	1	HE	STX1A		SLC9B2	0.000669309	0.0604861	0.269	0.302	0.0642537	HE	SLC9B2
PFKM	0.584031	0.0390582	0.556	0.588	1	HE	PFKM		LRP5L	0.000687878	0.0458894	0.237	0.274	0.0660363	HE	LRP5L
GCK	0.625594	0.0031521	0.317	0.368	1	HE	GCK		NDUFAF2	0.000690144	0.0467449	0.591	0.566	0.0662538	HE	NDUFAF2
IRS2	0.636374	0.00917912	0.408	0.426	1	HE	IRS2		SREBF1	0.00124249	0.0608828	0.742	0.774	0.119279	HE	SREBF1
SYT7	0.658632	0.00699002	0.972	0.971	1	HE	SYT7		ACSL4	0.00178246	0.108003	0.312	0.292	0.171116	HE	ACSL4
PPP3CA	0.699578	0.0398485	0.944	0.971	1	HE	PPP3CA		ABAT	0.00197518	0.11615	0.538	0.67	0.189618	HE	ABAT
CPT1A	0.730859	0.0122493	0.697	0.75	1	HE	CPT1A		CLOCK	0.00246559	0.17106	0.688	0.698	0.236696	HE	CLOCK
SNAP25	0.732596	0.0747847	0.901	0.882	1	HE	SNAP25		HMGN3	0.00265441	0.114351	0.871	0.943	0.254824	HE	HMGN3
STXBP4	0.761241	0.0347327	0.338	0.309	1	HE	STXBP4		PFKM	0.00387196	0.106396	0.538	0.632	0.371708	HE	PFKM
CACNA1D	0.770122	0.0171178	0.965	0.941	1	HE	CACNA1D		ITPR2	0.00395195	0.0176259	0.344	0.434	0.379387	HE	ITPR2
SLC30A8	0.830277	0.0531194	1	1	1	HE	SLC30A8		RAC1	0.00477039	0.115293	0.785	0.802	0.457957	HE	RAC1
NKX6-1	0.85199	0.0120828	0.732	0.691	1	HE	NKX6-1		PRKCA	0.00953583	0.267453	0.473	0.528	0.915439	HE	PRKCA
SRI	0.970282	0.0221286	0.789	0.779	1	HE	SRI		KIF5B	0.0181125	0.169779	0.882	0.906	1	HE	KIF5B
TM7SF3	7.0719e-06	0.055069	0.368	0.317	0.000657686	LE	TM7SF3		ABCC8	0.0215966	0.223716	1	0.981	1	HE	ABCC8
CDK16	0.000298317	0.0382458	0.25	0.268	0.0277435	LE	CDK16		SLC25A4	0.0235188	0.0809687	0.634	0.689	1	HE	SLC25A4
CACNA2D2	0.00221176	0.000394511	0.368	0.296	0.205693	LE	CACNA2D2		STXBP4	0.0297979	0.133789	0.344	0.274	1	HE	STXBP4
SOX4	0.00303519	0.503259	0.838	0.754	0.282273	LE	SOX4		STX1A	0.0346294	0.084085	0.817	0.764	1	HE	STX1A
KCNJ11	0.00406441	0.0323704	0.294	0.324	0.37799	LE	KCNJ11		AACS	0.0374408	0.073171	0.645	0.736	1	HE	AACS
BAIAP3	0.00554431	0.0317453	0.691	0.437	0.51562	LE	BAIAP3		PDX1	0.0424037	0.053947	0.806	0.66	1	HE	PDX1
PPP3CB	0.0307156	0.0841864	0.529	0.57	1	LE	PPP3CB		SLC25A6	0.0456343	0.110454	0.925	0.962	1	HE	SLC25A6
MIDN	0.0599496	0.0250039	0.765	0.577	1	LE	MIDN		ITPR3	0.0481519	0.161445	0.882	0.821	1	HE	ITPR3
JAGN1	0.0649325	0.0577611	0.529	0.366	1	LE	JAGN1		PSMD9	0.0487458	0.00481771	0.323	0.406	1	HE	PSMD9
MPC2	0.0812753	0.0860179	0.926	0.817	1	LE	MPC2		GLUD1	0.0492597	0.0687459	0.699	0.67	1	HE	GLUD1
SERP1	0.105144	0.0856499	0.882	0.789	1	LE	SERP1		MCU	0.050693	0.0075587	0.258	0.292	1	HE	MCU
ADRA2A	0.107915	0.0394421	0.441	0.373	1	LE	ADRA2A		CPT1A	0.0514689	0.0567619	0.699	0.774	1	HE	CPT1A
ARL2BP	0.131568	0.0376773	0.5	0.331	1	LE	ARL2BP		GCK	0.0630232	0.0371323	0.355	0.415	1	HE	GCK
RFX3	0.153504	0.0769675	0.529	0.373	1	LE	RFX3		PFKL	0.068088	0.0200423	0.226	0.292	1	HE	PFKL
BAD	0.182926	0.0103864	0.368	0.254	1	LE	BAD		NKX6-1	0.0948457	0.0505143	0.763	0.698	1	HE	NKX6-1
PER2	0.190671	0.0448575	0.618	0.486	1	LE	PER2		STXBP5L	0.105578	0.0121607	0.409	0.472	1	HE	STXBP5L
UCN3	0.229167	0.0117063	0.559	0.451	1	LE	UCN3		HMGCR	0.121067	0.0155188	0.645	0.755	1	HE	HMGCR
CHGA	0.272947	0.00727852	0.647	0.655	1	LE	CHGA		GIPR	0.122892	0.0338428	0.591	0.708	1	HE	GIPR
PTPN11	0.313655	0.0474231	0.706	0.641	1	LE	PTPN11		ISL1	0.140519	0.0408923	0.806	0.858	1	HE	ISL1
GLUL	0.322443	0.0262383	0.397	0.324	1	LE	GLUL		PHPT1	0.145791	0.0947683	0.978	0.962	1	HE	PHPT1
OXCT1	0.340326	0.0393307	0.368	0.246	1	LE	OXCT1		FOXA2	0.147986	0.0235419	0.785	0.84	1	HE	FOXA2
TCF7L2	0.351723	0.0253916	0.618	0.542	1	LE	TCF7L2		ENY2	0.160964	0.0309364	0.656	0.745	1	HE	ENY2
EFNA5	0.352086	0.0977451	0.956	0.915	1	LE	EFNA5		G6PC2	0.176768	0.0635698	0.903	0.887	1	HE	G6PC2
MCU	0.471921	0.0110862	0.324	0.239	1	LE	MCU		CASR	0.17795	0.00506707	0.817	0.915	1	HE	CASR
HIF1A	0.481564	0.110484	0.809	0.796	1	LE	HIF1A		RBP4	0.191068	0.19397	0.624	0.585	1	HE	RBP4
SYBU	0.535197	0.000639942	0.324	0.246	1	LE	SYBU		SLC30A8	0.223601	0.178012	1	1	1	HE	SLC30A8
RAP1A	0.572533	0.0227695	0.353	0.282	1	LE	RAP1A		CACNA1D	0.234386	0.0795136	0.968	0.962	1	HE	CACNA1D
TIAM1	0.604673	0.0261873	0.676	0.585	1	LE	TIAM1		HADH	0.244874	0.116903	0.989	0.981	1	HE	HADH
CASR	0.613938	0.0263951	0.868	0.817	1	LE	CASR		SYT7	0.254493	0.0464502	0.968	0.981	1	HE	SYT7
ISL1	0.639015	0.0122969	0.824	0.824	1	LE	ISL1		RFX6	0.254948	0.01442	0.645	0.755	1	HE	RFX6
KLF7	0.65324	0.0314851	0.426	0.366	1	LE	KLF7		PIM3	0.319005	0.00812353	0.387	0.425	1	HE	PIM3
GIPR	0.671847	0.00286772	0.691	0.613	1	LE	GIPR		TCF7L2	0.337057	0.0627649	0.57	0.575	1	HE	TCF7L2
GPR27	0.707896	0.0203983	0.338	0.345	1	LE	GPR27		GCG	0.345798	0.0943797	1	0.981	1	HE	GCG
RFX6	0.709935	0.00468468	0.75	0.676	1	LE	RFX6		PPP3CA	0.36838	0.0512837	0.935	0.972	1	HE	PPP3CA
HNF4A	0.71631	0.0130519	0.382	0.373	1	LE	HNF4A		CLTRN	0.376565	0.0838925	0.29	0.264	1	HE	CLTRN
CACNA1A	0.858511	0.0209191	0.794	0.754	1	LE	CACNA1A		PFKFB2	0.378928	0.156892	0.989	0.991	1	HE	PFKFB2
NEUROD1	0.894778	0.0543016	0.985	0.979	1	LE	NEUROD1		SLC2A1	0.409702	0.00145406	0.28	0.34	1	HE	SLC2A1
TARDBP	0.971196	0.00431531	0.603	0.57	1	LE	TARDBP		SRI	0.539934	0.064044	0.785	0.774	1	HE	SRI
FOXA2	0.983449	0.00642054	0.779	0.775	1	LE	FOXA2		FFAR1	0.625844	0.0372686	0.688	0.66	1	HE	FFAR1
ACVR1C	0.98969	0.00690844	0.456	0.465	1	LE	ACVR1C		NEUROD1	0.708099	0.0578581	0.978	0.991	1	HE	NEUROD1
dataset III combined analysis - non-unique mapping									SNAP25	0.783605	0.0614565	0.892	0.906	1	HE	SNAP25
PIM3	3.85543e-08	0.0125339	0.338	0.378	3.89399e-06	HE	PIM3		ACVR1C	0.852538	0.0542335	0.516	0.472	1	HE	ACVR1C
KCNA5	1.05371e-07	0.0206454	0.325	0.27	1.06424e-05	HE	KCNA5		dataset III combined analysis -unique mapping
TM7SF3	1.87471e-07	0.108719	0.584	0.595	1.89346e-05	HE	TM7SF3			p.value	avg_logFC	pct.1	pct.2	FDR	cluster	gene
G6PC2	1.26939e-06	0.0669037	0.818	0.959	0.000128209	HE	G6PC2		CACNA2D2	1.43753e-13	0.0345807	0.482	0.451	1.46628e-11	LE	CACNA2D2
SLC2A1	1.83797e-05	0.0249332	0.221	0.432	0.00185635	HE	SLC2A1		SREBF1	3.02019e-05	0.0460473	0.682	0.634	0.0030806	LE	SREBF1
STXBP5L	1.85829e-05	0.0633836	0.532	0.568	0.00187687	HE	STXBP5L		RAP1A	0.000109937	0.00120051	0.471	0.256	0.0112136	LE	RAP1A
KCNJ11	0.000795615	0.0525307	0.39	0.5	0.0803571	HE	KCNJ11		ACSL4	0.00666061	0.0784989	0.435	0.402	0.679382	LE	ACSL4
INS	0.00170126	0.264248	1	1	0.171827	HE	INS		RFX3	0.0165231	0.0687089	0.6	0.634	1	LE	RFX3
SLC25A5	0.00174108	0.182468	0.935	0.905	0.175849	HE	SLC25A5		CACNA1C	0.025356	0.0590023	0.635	0.402	1	LE	CACNA1C
TARDBP	0.00193227	0.0544396	0.74	0.716	0.19516	HE	TARDBP		ACVR1C	0.0434819	0.0892137	0.671	0.61	1	LE	ACVR1C
BAIAP3	0.0024801	0.0289634	0.61	0.595	0.25049	HE	BAIAP3		SLC25A6	0.0570271	0.175477	0.941	0.963	1	LE	SLC25A6
CLOCK	0.00266041	0.0733512	0.779	0.892	0.268701	HE	CLOCK		ENY2	0.0681629	0.00713948	0.847	0.695	1	LE	ENY2
ARL2BP	0.00410159	0.0247698	0.429	0.541	0.414261	HE	ARL2BP		TCF7L2	0.0823237	0.0913562	0.753	0.585	1	LE	TCF7L2
UCN3	0.00411217	0.0205776	0.545	0.622	0.415329	HE	UCN3		GLUL	0.0997491	0.0376163	0.424	0.549	1	LE	GLUL
PHPT1	0.00451877	0.121092	0.987	1	0.456395	HE	PHPT1		TIAM1	0.157696	0.0311011	0.765	0.622	1	LE	TIAM1
ITPR3	0.00496717	0.129274	0.87	0.892	0.501684	HE	ITPR3		PRKCE	0.18772	0.0215366	0.494	0.39	1	LE	PRKCE
NDUFAF2	0.00502627	0.0138656	0.727	0.838	0.507654	HE	NDUFAF2		KLF7	0.197815	0.0589076	0.541	0.39	1	LE	KLF7
NKX6-1	0.00557242	0.01499	0.753	0.797	0.562815	HE	NKX6-1		PSMD9	0.275187	0.00363442	0.4	0.354	1	LE	PSMD9
PPP3CA	0.00575959	0.0707109	0.909	0.959	0.581718	HE	PPP3CA		ABAT	0.289479	0.000220003	0.824	0.72	1	LE	ABAT
GCK	0.00761558	0.0433013	0.338	0.405	0.769173	HE	GCK		IRS2	0.312491	0.00867115	0.553	0.463	1	LE	IRS2
MIDN	0.0105473	0.00684013	0.688	0.743	1	HE	MIDN		RFX6	0.352755	0.0939081	0.894	0.866	1	LE	RFX6
JAGN1	0.0149794	0.0358402	0.416	0.514	1	HE	JAGN1		GIPR	0.362037	0.08057	0.765	0.659	1	LE	GIPR
SLC2A2	0.0183001	0.045202	0.377	0.473	1	HE	SLC2A2		AACS	0.386516	0.00717317	0.835	0.732	1	LE	AACS
UQCC2	0.0256768	0.103184	0.987	0.973	1	HE	UQCC2		MPC2	0.403408	0.00849774	0.882	0.805	1	LE	MPC2
GCG	0.0467448	0.119069	0.961	0.973	1	HE	GCG		SLC9B2	0.442167	0.0174743	0.376	0.329	1	LE	SLC9B2
ARL2	0.0508524	0.0117964	0.857	0.892	1	HE	ARL2		PFKL	0.48507	0.00809205	0.341	0.232	1	LE	PFKL
ISL1	0.0565091	0.0358199	0.87	0.919	1	HE	ISL1		SOX4	0.61949	0.00275932	0.788	0.793	1	LE	SOX4
CHGA	0.0571363	0.00557969	0.727	0.622	1	HE	CHGA		PPP3CB	0.791348	0.0309422	0.682	0.622	1	LE	PPP3CB
PFKM	0.0732746	0.0730595	0.623	0.635	1	HE	PFKM		SLC25A4	0.909322	0.0170104	0.776	0.793	1	LE	SLC25A4
NEUROD1	0.0875495	0.137398	1	0.986	1	HE	NEUROD1		HMGCR	0.930989	0.0383014	0.824	0.793	1	LE	HMGCR
STX1A	0.100337	0.0524539	0.857	0.919	1	HE	STX1A		CACNA1D	0.944597	0.00269508	0.988	0.976	1	LE	CACNA1D
GPR27	0.108382	0.00523523	0.455	0.527	1	HE	GPR27		RBP4	0.951848	0.0313704	0.753	0.72	1	LE	RBP4
ICA1	0.128553	0.0620959	0.844	0.892	1	HE	ICA1		CDK16	0.958153	0.00125738	0.294	0.305	1	LE	CDK16
CPT1A	0.141034	0.00916257	0.701	0.676	1	HE	CPT1A		GLP1R	0.974607	0.00225747	0.306	0.28	1	LE	GLP1R
PFKFB2	0.159975	0.00389347	0.961	1	1	HE	PFKFB2		PIM3	1.48043e-09	0.0182227	0.341	0.376	1.51004e-07	HE	PIM3
CACNA1A	0.160511	0.000189564	0.909	0.932	1	HE	CACNA1A		KCNA5	5.36689e-09	0.0248961	0.329	0.294	5.47422e-07	HE	KCNA5
CLTRN	0.173835	0.0465356	0.299	0.27	1	HE	CLTRN		G6PC2	7.18845e-09	0.10846	0.817	0.965	7.33222e-07	HE	G6PC2
CASR	0.206906	0.0523524	0.909	0.946	1	HE	CASR		ITPR2	3.12151e-06	0.0423864	0.5	0.694	0.000318394	HE	ITPR2
SERP1	0.214501	0.0152516	0.857	0.932	1	HE	SERP1		STXBP5L	7.42497e-06	0.0715701	0.512	0.576	0.000757347	HE	STXBP5L
SLC30A8	0.232605	0.0892913	1	1	1	HE	SLC30A8		BAIAP3	1.75079e-05	0.0479787	0.61	0.624	0.0017858	HE	BAIAP3
ABCC8	0.254502	0.159822	1	1	1	HE	ABCC8		INS	5.43087e-05	0.327662	1	1	0.00553949	HE	INS
SIDT2	0.261717	0.0549065	0.286	0.23	1	HE	SIDT2		SLC25A5	6.0685e-05	0.259817	0.915	0.918	0.00618987	HE	SLC25A5
HADH	0.281866	0.133982	1	0.986	1	HE	HADH		PPP3CA	0.00029197	0.111297	0.915	0.965	0.0297809	HE	PPP3CA
JAK2	0.309771	0.00216648	0.221	0.284	1	HE	JAK2		UQCC2	0.000378243	0.173216	1	0.965	0.0385808	HE	UQCC2
NR1D1	0.37523	0.00573765	0.26	0.324	1	HE	NR1D1		CLOCK	0.000386146	0.130668	0.793	0.894	0.0393868	HE	CLOCK
SRI	0.449031	0.0106508	0.818	0.892	1	HE	SRI		PHPT1	0.000393845	0.161784	0.976	1	0.0401722	HE	PHPT1
KIF5B	0.460935	0.0132161	0.935	0.973	1	HE	KIF5B		ITPR3	0.000573691	0.224514	0.89	0.882	0.0585165	HE	ITPR3
HIF1A	0.505796	0.00637173	0.922	0.973	1	HE	HIF1A		TM7SF3	0.000640005	0.11728	0.585	0.624	0.0652805	HE	TM7SF3
GLUD1	0.525287	0.00684538	0.701	0.649	1	HE	GLUD1		STXBP4	0.00118463	0.0148019	0.439	0.635	0.120833	HE	STXBP4
SNAP25	0.547009	0.0720076	0.974	0.986	1	HE	SNAP25		KCNJ11	0.00119275	0.0914091	0.415	0.459	0.12166	HE	KCNJ11
PDX1	0.624884	0.0265082	0.844	0.838	1	HE	PDX1		GCK	0.00151839	0.0569858	0.329	0.412	0.154876	HE	GCK
MCU	0.660386	0.00127839	0.299	0.365	1	HE	MCU		UCN3	0.00208904	0.0293188	0.537	0.612	0.213082	HE	UCN3
HMGN3	0.668251	0.0371475	0.974	0.959	1	HE	HMGN3		TARDBP	0.00229975	0.0635148	0.744	0.682	0.234574	HE	TARDBP
RBP4	0.756428	8.85127e-05	0.714	0.784	1	HE	RBP4		MIDN	0.00315671	0.0104764	0.707	0.753	0.321985	HE	MIDN
OXCT1	0.80018	0.0101382	0.429	0.365	1	HE	OXCT1		SLC2A1	0.00365069	0.0293541	0.244	0.376	0.37237	HE	SLC2A1
HNF4A	0.807762	0.00387139	0.558	0.486	1	HE	HNF4A		NKX6-1	0.0053987	0.0199376	0.756	0.765	0.550668	HE	NKX6-1
EFNA5	0.815546	0.0100136	0.909	0.919	1	HE	EFNA5		STX1A	0.00701669	0.101352	0.878	0.918	0.715702	HE	STX1A
FFAR1	0.818175	0.0111373	0.714	0.757	1	HE	FFAR1		ARL2BP	0.0089647	0.0312198	0.427	0.529	0.914399	HE	ARL2BP
SYT7	0.843864	0.0233707	0.987	0.986	1	HE	SYT7		ARL2	0.0092619	0.0307522	0.841	0.882	0.944714	HE	ARL2
RAC1	0.887515	0.0133524	0.792	0.824	1	HE	RAC1		JAGN1	0.0142802	0.0544136	0.415	0.471	1	HE	JAGN1
GK	0.983055	0.00169973	0.299	0.284	1	HE	GK		PFKM	0.0159386	0.111058	0.598	0.624	1	HE	PFKM
CACNA2D2	1.86734e-16	0.0336166	0.5	0.455	1.88602e-14	LE	CACNA2D2		NDUFAF2	0.0161543	0.0220975	0.732	0.812	1	HE	NDUFAF2
SREBF1	1.58347e-06	0.0427531	0.689	0.623	0.00015993	LE	SREBF1		SLC2A2	0.0235466	0.0844113	0.415	0.435	1	HE	SLC2A2
ITPR2	1.91807e-05	0.00445405	0.716	0.468	0.00193725	LE	ITPR2		CPT1A	0.0252579	0.0195696	0.732	0.659	1	HE	CPT1A
STXBP4	0.000279708	0.00716756	0.649	0.403	0.0282505	LE	STXBP4		NEUROD1	0.027354	0.193155	0.988	0.988	1	HE	NEUROD1
RAP1A	0.000756334	0.006357	0.459	0.221	0.0763898	LE	RAP1A		JAK2	0.0371697	0.0150046	0.244	0.282	1	HE	JAK2
ACSL4	0.0015807	0.0653348	0.432	0.403	0.15965	LE	ACSL4		GCG	0.0450881	0.149564	0.963	0.976	1	HE	GCG
RFX3	0.00245127	0.077492	0.622	0.636	0.247579	LE	RFX3		PFKFB2	0.0530803	0.0639946	0.963	1	1	HE	PFKFB2
PRKCE	0.00964641	0.0224522	0.486	0.351	0.974287	LE	PRKCE		ABCC8	0.0576397	0.227186	1	1	1	HE	ABCC8
ENY2	0.0234432	0.0165984	0.878	0.688	1	LE	ENY2		GPR27	0.0707738	0.00968242	0.476	0.518	1	HE	GPR27
SLC25A6	0.0553702	0.16787	0.946	0.948	1	LE	SLC25A6		CASR	0.0849451	0.0622088	0.902	0.953	1	HE	CASR
ADRA2A	0.0773274	0.000793646	0.514	0.571	1	LE	ADRA2A		ENSA	0.0854936	0.0664174	0.976	0.882	1	HE	ENSA
ACVR1C	0.08282	0.0405356	0.662	0.61	1	LE	ACVR1C		SERP1	0.0948959	0.0397388	0.854	0.929	1	HE	SERP1
CACNA1C	0.0849926	0.0422982	0.608	0.403	1	LE	CACNA1C		CLTRN	0.0961464	0.0455773	0.28	0.318	1	HE	CLTRN
TIAM1	0.136063	0.0228774	0.77	0.61	1	LE	TIAM1		ISL1	0.103134	0.0620157	0.866	0.906	1	HE	ISL1
ABAT	0.142731	0.00468907	0.851	0.714	1	LE	ABAT		SLC30A8	0.106603	0.114799	1	1	1	HE	SLC30A8
CACNA1D	0.165661	0.0459608	1	0.961	1	LE	CACNA1D		ICA1	0.128741	0.0812973	0.854	0.894	1	HE	ICA1
ENSA	0.174843	0.0150886	0.892	0.961	1	LE	ENSA		CACNA1A	0.138922	0.0116052	0.915	0.941	1	HE	CACNA1A
FOXA2	0.185198	0.00173561	0.838	0.909	1	LE	FOXA2		HADH	0.160543	0.163833	1	0.976	1	HE	HADH
GIPR	0.20444	0.0869809	0.77	0.649	1	LE	GIPR		PDX1	0.160765	0.047215	0.829	0.847	1	HE	PDX1
PFKL	0.214758	0.00707566	0.392	0.234	1	LE	PFKL		SNAP25	0.171149	0.119316	0.963	0.988	1	HE	SNAP25
TCF7L2	0.216537	0.0460572	0.73	0.571	1	LE	TCF7L2		SYT7	0.204222	0.0578925	0.988	0.988	1	HE	SYT7
PSMD9	0.225645	0.00146417	0.392	0.351	1	LE	PSMD9		HNF4A	0.213625	0.0181467	0.561	0.482	1	HE	HNF4A
KLF7	0.229556	0.0432789	0.527	0.364	1	LE	KLF7		PER2	0.227537	0.0357678	0.805	0.859	1	HE	PER2
GLUL	0.235023	0.0584902	0.486	0.532	1	LE	GLUL		SRI	0.238423	0.0345052	0.805	0.882	1	HE	SRI
PER2	0.303371	0.0134454	0.878	0.792	1	LE	PER2		HIF1A	0.271632	0.0342492	0.927	0.976	1	HE	HIF1A
SOX4	0.327818	0.101818	0.838	0.779	1	LE	SOX4		NR1D1	0.291747	0.00834412	0.256	0.329	1	HE	NR1D1
MPC2	0.350181	0.0297321	0.892	0.818	1	LE	MPC2		SIDT2	0.341665	0.0698488	0.28	0.224	1	HE	SIDT2
GLP1R	0.359713	0.0119444	0.351	0.234	1	LE	GLP1R		RAC1	0.361259	0.043211	0.793	0.835	1	HE	RAC1
SLC9B2	0.439076	0.00135669	0.351	0.338	1	LE	SLC9B2		PTPN11	0.369564	0.0117109	0.732	0.824	1	HE	PTPN11
RFX6	0.443738	0.0692506	0.878	0.87	1	LE	RFX6		CHGA	0.382048	0.00603685	0.707	0.659	1	HE	CHGA
PTPN11	0.450237	0.00346909	0.824	0.727	1	LE	PTPN11		KIF5B	0.424352	0.0243527	0.939	0.976	1	HE	KIF5B
SLC25A4	0.500757	0.0272054	0.757	0.818	1	LE	SLC25A4		FOXA2	0.474234	0.0188178	0.902	0.824	1	HE	FOXA2
IRS2	0.503347	0.00681997	0.554	0.468	1	LE	IRS2		HMGN3	0.480992	0.0587974	0.976	0.965	1	HE	HMGN3
PPP3CB	0.573214	0.0284323	0.689	0.597	1	LE	PPP3CB		GLUD1	0.49217	0.0293033	0.732	0.659	1	HE	GLUD1
AACS	0.679284	0.0252498	0.811	0.727	1	LE	AACS		PRKCA	0.538358	0.0291228	0.61	0.671	1	HE	PRKCA
PRKCA	0.709609	0.00952664	0.689	0.623	1	LE	PRKCA		FFAR1	0.538625	0.0120729	0.72	0.788	1	HE	FFAR1
LRP5L	0.839345	0.00760268	0.27	0.312	1	LE	LRP5L		EFNA5	0.610483	0.0481234	0.902	0.929	1	HE	EFNA5
HMGCR	0.876638	0.037556	0.811	0.792	1	LE	HMGCR		ADRA2A	0.688697	0.0268766	0.561	0.553	1	HE	ADRA2A
CDK16	0.887225	0.005814	0.311	0.299	1	LE	CDK16		BAD	0.740392	0.00829946	0.28	0.224	1	HE	BAD
SYBU	1	0.0054366	0.486	0.494	1	LE	SYBU		OXCT1	0.749085	0.0410056	0.451	0.376	1	HE	OXCT1
									MCU	0.801292	0.00321465	0.317	0.341	1	HE	MCU
									SYBU	0.871083	0.0192593	0.476	0.494	1	HE	SYBU
									LRP5L	0.948036	0.00623044	0.317	0.294	1	HE	LRP5L
									GK	0.989939	0.00209072	0.28	0.271	1	HE	GK
dataset IV combined analysis (all donors from dataset IV): assigned in yellow are consistent genes across individuals (also significant in each individual analysed)
p_val	avg_logFC	pct.1	pct.2	p_val_adj	cluster	gene
5.85376e-15	0.361416	1	1	5.03423e-13	HE	INS
7.60921e-13	0.34747	1	1	3.27196e-11	HE	HADH
3.09343e-12	0.397302	0.963	0.943	8.86784e-11	HE	SLC25A5
1.27252e-11	0.346614	1	0.986	2.73591e-10	HE	RAC1
1.8247e-10	0.449716	0.921	0.807	3.13848e-09	HE	AACS
2.21625e-10	0.231151	1	1	3.17663e-09	HE	GCG
8.22928e-10	0.297445	0.994	0.971	1.01103e-08	HE	ABCC8
1.85291e-09	0.348244	0.994	0.979	1.99187e-08	HE	SLC30A8
2.04423e-08	0.40853	0.951	0.893	1.95338e-07	HE	CASR
3.70057e-08	0.427565	0.921	0.814	3.18249e-07	HE	ISL1
4.41436e-08	0.325912	1	0.971	3.45123e-07	HE	NEUROD1
5.40535e-08	0.360701	0.982	0.929	3.87384e-07	HE	PFKFB2
1.08588e-07	0.283297	0.982	0.986	7.14339e-07	HE	SLC25A6
1.16288e-07	0.291142	0.982	0.979	7.14339e-07	HE	SYT7
1.85779e-07	0.314772	1	0.943	1.06513e-06	HE	PDX1
2.31806e-07	0.342449	0.817	0.621	1.24596e-06	HE	HMGN3
3.78872e-07	0.289163	0.988	0.943	1.91665e-06	HE	ENSA
4.46771e-07	0.353259	0.793	0.607	2.13457e-06	HE	CACNA2D2
5.69281e-07	0.365505	0.787	0.621	2.51616e-06	HE	PPP3CA
5.85153e-07	0.311533	0.963	0.907	2.51616e-06	HE	PPP3CB
6.57969e-07	0.314173	0.97	0.893	2.69454e-06	HE	SREBF1
7.09167e-07	0.298894	0.97	0.979	2.7722e-06	HE	FOXA2
1.0437e-06	0.353223	0.799	0.664	3.90255e-06	HE	TCF7L2
1.12376e-06	0.313627	0.976	0.964	4.02682e-06	HE	NKX6-1
1.364e-06	0.28879	0.982	0.929	4.69218e-06	HE	SLC25A4
3.52516e-06	0.308868	0.97	0.936	1.12339e-05	HE	SNAP25
3.52692e-06	0.25984	0.994	0.971	1.12339e-05	HE	SERP1
4.67235e-06	0.295195	0.878	0.771	1.43508e-05	HE	MPC2
1.13323e-05	0.276039	0.933	0.907	3.36062e-05	HE	CLOCK
2.26808e-05	0.297622	0.811	0.7	6.50183e-05	HE	HMGCR
3.23086e-05	0.202206	0.994	0.986	8.68871e-05	HE	KIF5B
3.31474e-05	0.290538	0.835	0.707	8.68871e-05	HE	ICA1
3.33404e-05	0.270364	0.963	0.9	8.68871e-05	HE	PTPN11
4.7218e-05	0.283377	0.787	0.636	0.000119434	HE	SYBU
6.65068e-05	0.265846	0.762	0.6	0.000163417	HE	JAGN1
7.04571e-05	0.301829	0.482	0.321	0.000168314	HE	ADRA2A
7.98196e-05	0.269899	0.829	0.664	0.000185527	HE	GLUD1
9.36293e-05	0.304512	0.75	0.664	0.000211898	HE	ABAT
9.87367e-05	0.283008	0.817	0.729	0.000216096	HE	ACVR1C
0.00010051	0.371178	0.963	0.936	0.000216096	HE	RBP4
0.000125704	0.245219	0.841	0.707	0.000263672	HE	ENY2
0.000147225	0.234915	0.933	0.929	0.00030146	HE	HIF1A
0.000154474	0.289801	0.598	0.507	0.000308948	HE	KCNJ11
0.000196271	0.283609	0.506	0.3	0.000375887	HE	GIPR
0.000196685	0.295053	0.5	0.314	0.000375887	HE	SLC2A2
0.000206578	0.257069	0.713	0.557	0.000381158	HE	ARL2
0.000208307	0.285462	0.927	0.85	0.000381158	HE	CACNA1A
0.00022657	0.246302	0.841	0.721	0.000405939	HE	SRI
0.000325649	0.261692	0.86	0.807	0.000571547	HE	CACNA1D
0.000372285	0.245992	0.701	0.557	0.00064033	HE	CPT1A
0.000401841	0.222609	0.701	0.614	0.000677614	HE	TARDBP
0.000453641	0.25613	0.561	0.379	0.000748931	HE	GCK
0.000463591	0.278835	0.64	0.536	0.000748931	HE	OXCT1
0.000470259	0.275496	0.53	0.343	0.000748931	HE	ACSL4
0.0005864	0.289088	0.427	0.207	0.000916916	HE	CHGA
0.000598362	0.235046	0.97	0.9	0.000918913	HE	STX1A
0.00069524	0.244436	0.598	0.457	0.00104896	HE	NDUFAF2
0.000722765	0.245912	0.598	0.479	0.00107169	HE	RFX3
0.000802786	0.259114	0.707	0.621	0.00117016	HE	EFNA5
0.00112686	0.218387	0.774	0.657	0.00161516	HE	PFKM
0.00117603	0.237356	0.762	0.614	0.00165801	HE	CACNA1C
0.00143408	0.218956	0.634	0.5	0.00198921	HE	GLUL
0.0015105	0.242925	0.793	0.786	0.00206195	HE	PIM3
0.00156914	0.290444	0.659	0.55	0.00210854	HE	SLC2A1
0.00174497	0.245653	0.823	0.757	0.00230873	HE	RFX6
0.0018985	0.190083	0.451	0.279	0.0024738	HE	GLP1R
0.00289779	0.255752	0.36	0.257	0.00371956	HE	NR1D1
0.00482695	0.191282	0.415	0.314	0.00610467	HE	LRP5L
0.00497071	0.185925	0.634	0.464	0.00619537	HE	GPR27
0.00593243	0.240471	0.506	0.429	0.00728841	HE	ITPR2
0.00671593	0.204236	0.683	0.586	0.00813479	HE	TM7SF3
0.00739985	0.173252	0.86	0.893	0.00883871	HE	RAP1A
0.00877742	0.135537	0.268	0.15	0.0103405	HE	CLTRN
0.0112086	0.190333	0.866	0.793	0.0130262	HE	UCN3
0.0151163	0.121945	0.287	0.171	0.0173334	HE	PICK1
0.0155866	0.186763	0.616	0.55	0.017498	HE	KLF7
0.0156669	0.149261	0.634	0.5	0.017498	HE	CDK16
0.0191205	0.13961	0.427	0.293	0.0210816	HE	SIDT2
0.0201796	0.137897	0.317	0.2	0.0219677	HE	KCNA5
0.0217309	0.148801	0.402	0.25	0.0233607	HE	JAK2
0.0234302	0.163708	0.652	0.607	0.0248765	HE	PRKCA
0.0346659	0.167729	0.677	0.607	0.0362849	HE	TIAM1
0.0350191	0.150077	0.451	0.364	0.0362849	HE	STXBP5L
0.0389513	0.118408	0.323	0.257	0.0398787	HE	SIRT3
0.0405001	0.158225	0.884	0.743	0.0409765	HE	FFAR1
0.0423263	0.15941	0.445	0.343	0.0423263	HE	PER2

## Sheet: biological processes dataset I
GO biological process (assigned in yellow are top ten biological processes)	Homo sapiens - REFLIST (20851)	# of genes	expected	over/under	fold Enrichment	raw P value	FDR
transport (GO:0006810)	4542	341	170.78	+	2	4.42e-40	7.03e-36
establishment of localization (GO:0051234)	4672	343	175.67	+	1.95	1.92e-38	1.53e-34
ATP metabolic process (GO:0046034)	202	62	7.6	+	8.16	8.65e-33	4.59e-29
oxidative phosphorylation (GO:0006119)	114	49	4.29	+	11.43	1.54e-31	6.11e-28
localization (GO:0051179)	5778	371	217.25	+	1.71	4.71e-30	1.5e-26
regulated exocytosis (GO:0045055)	696	102	26.17	+	3.9	2.91e-29	7.73e-26
cellular process (GO:0009987)	14623	685	549.83	+	1.25	3.98e-29	9.06e-26
mitochondrial ATP synthesis coupled electron transport (GO:0042775)	88	41	3.31	+	12.39	1.19e-27	2.37e-24
ATP synthesis coupled electron transport (GO:0042773)	89	41	3.35	+	12.25	1.68e-27	2.98e-24
secretion by cell (GO:0032940)	999	120	37.56	+	3.19	2.73e-27	4.35e-24
export from cell (GO:0140352)	1046	123	39.33	+	3.13	3.21e-27	4.64e-24
vesicle-mediated transport (GO:0016192)	1939	177	72.91	+	2.43	4.84e-27	6.41e-24
exocytosis (GO:0006887)	785	104	29.52	+	3.52	1.2e-26	1.47e-23
generation of precursor metabolites and energy (GO:0006091)	414	75	15.57	+	4.82	1.34e-26	1.52e-23
secretion (GO:0046903)	1116	126	41.96	+	3	2.04e-26	2.17e-23
respiratory electron transport chain (GO:0022904)	109	42	4.1	+	10.25	1.06e-25	1.06e-22
biological_process (GO:0008150)	17794	758	669.06	+	1.13	3.79e-25	3.35e-22
Unclassified (UNCLASSIFIED)	3057	26	114.94	-	0.23	3.79e-25	3.55e-22
cellular metabolic process (GO:0044237)	7664	434	288.17	+	1.51	4.65e-25	3.89e-22
leukocyte degranulation (GO:0043299)	504	79	18.95	+	4.17	2.19e-24	1.74e-21
metabolic process (GO:0008152)	8414	460	316.37	+	1.45	4.33e-24	3.28e-21
myeloid leukocyte mediated immunity (GO:0002444)	514	79	19.33	+	4.09	6.61e-24	4.78e-21
myeloid cell activation involved in immune response (GO:0002275)	518	79	19.48	+	4.06	1.02e-23	7.07e-21
neutrophil degranulation (GO:0043312)	482	76	18.12	+	4.19	1.26e-23	8.35e-21
neutrophil activation involved in immune response (GO:0002283)	486	76	18.27	+	4.16	1.97e-23	1.26e-20
granulocyte activation (GO:0036230)	500	77	18.8	+	4.1	2.3e-23	1.41e-20
myeloid leukocyte activation (GO:0002274)	582	83	21.88	+	3.79	3.51e-23	2.07e-20
neutrophil mediated immunity (GO:0002446)	493	76	18.54	+	4.1	4.28e-23	2.43e-20
neutrophil activation (GO:0042119)	495	76	18.61	+	4.08	5.32e-23	2.92e-20
mitochondrion organization (GO:0007005)	440	71	16.54	+	4.29	1.24e-22	6.58e-20
cellular respiration (GO:0045333)	159	44	5.98	+	7.36	4.45e-22	2.28e-19
electron transport chain (GO:0022900)	179	46	6.73	+	6.83	6.56e-22	3.26e-19
regulation of biological quality (GO:0065008)	4112	271	154.61	+	1.75	2.2e-21	1.06e-18
intracellular transport (GO:0046907)	1536	140	57.75	+	2.42	4.86e-21	2.27e-18
oxidation-reduction process (GO:0055114)	963	104	36.21	+	2.87	1.75e-20	7.94e-18
energy derivation by oxidation of organic compounds (GO:0015980)	229	49	8.61	+	5.69	2.45e-20	1.08e-17
leukocyte activation involved in immune response (GO:0002366)	618	80	23.24	+	3.44	4.79e-20	2.06e-17
cell activation involved in immune response (GO:0002263)	622	80	23.39	+	3.42	6.8e-20	2.85e-17
peptide transport (GO:0015833)	1556	137	58.51	+	2.34	2.55e-19	1.04e-16
response to organic substance (GO:0010033)	3025	212	113.74	+	1.86	5.6e-19	2.23e-16
amide transport (GO:0042886)	1590	138	59.78	+	2.31	6.03e-19	2.34e-16
protein transport (GO:0015031)	1525	134	57.34	+	2.34	8.24e-19	3.12e-16
nitrogen compound transport (GO:0071705)	1860	152	69.94	+	2.17	9.74e-19	3.61e-16
cellular localization (GO:0051641)	2422	181	91.07	+	1.99	1.21e-18	4.38e-16
mitochondrial respiratory chain complex assembly (GO:0033108)	98	32	3.68	+	8.68	3.79e-18	1.34e-15
establishment of protein localization (GO:0045184)	1617	137	60.8	+	2.25	4.32e-18	1.49e-15
protein localization (GO:0008104)	2201	167	82.76	+	2.02	1.31e-17	4.45e-15
mitochondrial electron transport, NADH to ubiquinone (GO:0006120)	49	24	1.84	+	13.03	4.11e-17	1.36e-14
leukocyte mediated immunity (GO:0002443)	760	83	28.58	+	2.9	1.02e-16	3.3e-14
leukocyte activation (GO:0045321)	917	92	34.48	+	2.67	2.81e-16	8.95e-14
regulation of cellular catabolic process (GO:0031329)	844	87	31.73	+	2.74	4.15e-16	1.3e-13
mitochondrial respiratory chain complex I assembly (GO:0032981)	65	25	2.44	+	10.23	8.18e-16	2.46e-13
NADH dehydrogenase complex assembly (GO:0010257)	65	25	2.44	+	10.23	8.18e-16	2.5e-13
organic substance transport (GO:0071702)	2220	162	83.47	+	1.94	1.07e-15	3.14e-13
cell activation (GO:0001775)	1064	99	40.01	+	2.47	1.58e-15	4.58e-13
antigen processing and presentation of exogenous peptide antigen (GO:0002478)	176	37	6.62	+	5.59	1.88e-15	5.33e-13
regulation of cell death (GO:0010941)	1707	134	64.18	+	2.09	4.46e-15	1.25e-12
antigen processing and presentation of exogenous antigen (GO:0019884)	183	37	6.88	+	5.38	5.46e-15	1.5e-12
antigen processing and presentation of peptide antigen (GO:0048002)	195	38	7.33	+	5.18	6.54e-15	1.76e-12
macromolecule localization (GO:0033036)	2538	175	95.43	+	1.83	1.04e-14	2.76e-12
cellular protein-containing complex assembly (GO:0034622)	800	81	30.08	+	2.69	1.54e-14	4.02e-12
antigen processing and presentation (GO:0019882)	224	40	8.42	+	4.75	1.62e-14	4.15e-12
cellular component organization (GO:0016043)	5581	311	209.85	+	1.48	1.94e-14	4.9e-12
protein-containing complex subunit organization (GO:0043933)	1524	122	57.3	+	2.13	2.35e-14	5.84e-12
viral process (GO:0016032)	792	80	29.78	+	2.69	2.47e-14	6.05e-12
regulation of catabolic process (GO:0009894)	1007	93	37.86	+	2.46	2.98e-14	7.18e-12
organelle organization (GO:0006996)	3455	216	129.91	+	1.66	4.91e-14	1.17e-11
cellular protein localization (GO:0034613)	1636	127	61.51	+	2.06	5.64e-14	1.32e-11
cellular macromolecule localization (GO:0070727)	1644	127	61.81	+	2.05	6.65e-14	1.53e-11
phosphorylation (GO:0016310)	1301	108	48.92	+	2.21	9.28e-14	2.11e-11
symbiotic process (GO:0044403)	884	84	33.24	+	2.53	9.73e-14	2.18e-11
immune effector process (GO:0002252)	1079	95	40.57	+	2.34	1.4e-13	3.09e-11
membrane organization (GO:0061024)	857	82	32.22	+	2.54	1.48e-13	3.23e-11
protein-containing complex assembly (GO:0065003)	1280	106	48.13	+	2.2	1.9e-13	4.09e-11
intracellular protein transport (GO:0006886)	1002	90	37.68	+	2.39	2.34e-13	4.97e-11
regulation of programmed cell death (GO:0043067)	1580	122	59.41	+	2.05	3.12e-13	6.53e-11
regulation of transport (GO:0051049)	1891	138	71.1	+	1.94	3.26e-13	6.73e-11
phosphate-containing compound metabolic process (GO:0006796)	2143	150	80.58	+	1.86	4.43e-13	9.03e-11
cellular response to stress (GO:0033554)	1761	130	66.21	+	1.96	6.68e-13	1.35e-10
regulation of localization (GO:0032879)	2816	182	105.88	+	1.72	6.99e-13	1.39e-10
regulation of protein localization (GO:0032880)	1054	92	39.63	+	2.32	7.59e-13	1.49e-10
cellular component organization or biogenesis (GO:0071840)	5772	312	217.03	+	1.44	7.92e-13	1.52e-10
proton transmembrane transport (GO:1902600)	142	30	5.34	+	5.62	7.85e-13	1.52e-10
negative regulation of cell death (GO:0060548)	1013	89	38.09	+	2.34	1.06e-12	2.01e-10
cellular response to organic substance (GO:0071310)	2396	161	90.09	+	1.79	1.1e-12	2.06e-10
protein folding (GO:0006457)	224	37	8.42	+	4.39	1.26e-12	2.34e-10
phosphorus metabolic process (GO:0006793)	2170	150	81.59	+	1.84	1.41e-12	2.58e-10
response to chemical (GO:0042221)	4501	257	169.24	+	1.52	1.49e-12	2.69e-10
cellular response to chemical stimulus (GO:0070887)	2956	186	111.15	+	1.67	3.06e-12	5.47e-10
regulation of apoptotic process (GO:0042981)	1558	117	58.58	+	2	4.71e-12	8.33e-10
Golgi vesicle transport (GO:0048193)	396	49	14.89	+	3.29	4.79e-12	8.38e-10
positive regulation of biological process (GO:0048518)	6249	326	234.96	+	1.39	1.43e-11	2.47e-09
antigen processing and presentation of peptide antigen via MHC class I (GO:0002474)	103	24	3.87	+	6.2	2.67e-11	4.57e-09
antigen processing and presentation of exogenous peptide antigen via MHC class I, TAP-dependent (GO:0002479)	76	21	2.86	+	7.35	3.15e-11	5.34e-09
transmembrane transport (GO:0055085)	1301	101	48.92	+	2.06	3.65e-11	6.11e-09
regulation of transcription from RNA polymerase II promoter in response to hypoxia (GO:0061418)	78	21	2.93	+	7.16	4.76e-11	7.88e-09
regulation of establishment of protein localization (GO:0070201)	777	71	29.22	+	2.43	5.31e-11	8.72e-09
antigen processing and presentation of exogenous peptide antigen via MHC class I (GO:0042590)	80	21	3.01	+	6.98	7.1e-11	1.15e-08
primary metabolic process (GO:0044238)	7463	371	280.61	+	1.32	1.03e-10	1.66e-08
regulation of cellular amino acid metabolic process (GO:0006521)	65	19	2.44	+	7.77	1.22e-10	1.94e-08
response to stress (GO:0006950)	3620	210	136.11	+	1.54	1.29e-10	2.03e-08
cellular component assembly (GO:0022607)	2320	150	87.23	+	1.72	1.46e-10	2.27e-08
organic substance metabolic process (GO:0071704)	7841	385	294.82	+	1.31	1.59e-10	2.45e-08
cellular response to oxygen levels (GO:0071453)	219	33	8.23	+	4.01	1.79e-10	2.75e-08
response to endoplasmic reticulum stress (GO:0034976)	258	36	9.7	+	3.71	1.82e-10	2.76e-08
endoplasmic reticulum to Golgi vesicle-mediated transport (GO:0006888)	197	31	7.41	+	4.19	2.48e-10	3.73e-08
Wnt signaling pathway, planar cell polarity pathway (GO:0060071)	97	22	3.65	+	6.03	2.79e-10	4.15e-08
nitrogen compound metabolic process (GO:0006807)	7000	350	263.2	+	1.33	3.25e-10	4.79e-08
organonitrogen compound metabolic process (GO:1901564)	5299	280	199.24	+	1.41	3.75e-10	5.48e-08
response to oxygen-containing compound (GO:1901700)	1603	113	60.27	+	1.87	3.89e-10	5.62e-08
regulation of transcription from RNA polymerase II promoter in response to stress (GO:0043618)	120	24	4.51	+	5.32	4.07e-10	5.83e-08
positive regulation of cellular process (GO:0048522)	5520	289	207.55	+	1.39	4.76e-10	6.76e-08
anaphase-promoting complex-dependent catabolic process (GO:0031145)	82	20	3.08	+	6.49	6.07e-10	8.55e-08
response to nutrient levels (GO:0031667)	535	54	20.12	+	2.68	6.95e-10	9.71e-08
non-canonical Wnt signaling pathway (GO:0035567)	135	25	5.08	+	4.93	7.21e-10	9.97e-08
peptide metabolic process (GO:0006518)	537	54	20.19	+	2.67	7.32e-10	1e-07
regulation of protein transport (GO:0051223)	730	65	27.45	+	2.37	8.83e-10	1.2e-07
regulation of peptide transport (GO:0090087)	762	67	28.65	+	2.34	9.02e-10	1.22e-07
regulation of DNA-templated transcription in response to stress (GO:0043620)	126	24	4.74	+	5.07	9.61e-10	1.29e-07
catabolic process (GO:0009056)	2078	135	78.13	+	1.73	9.91e-10	1.31e-07
response to organonitrogen compound (GO:0010243)	1010	81	37.98	+	2.13	1.05e-09	1.38e-07
positive regulation of transport (GO:0051050)	1013	81	38.09	+	2.13	1.1e-09	1.44e-07
negative regulation of cellular process (GO:0048523)	4799	257	180.44	+	1.42	1.12e-09	1.46e-07
interleukin-1-mediated signaling pathway (GO:0070498)	96	21	3.61	+	5.82	1.25e-09	1.6e-07
cellular response to decreased oxygen levels (GO:0036294)	202	30	7.6	+	3.95	1.64e-09	2.09e-07
regulation of cellular component organization (GO:0051128)	2518	155	94.68	+	1.64	1.8e-09	2.28e-07
negative regulation of programmed cell death (GO:0043069)	921	75	34.63	+	2.17	1.87e-09	2.34e-07
cellular catabolic process (GO:0044248)	1805	121	67.87	+	1.78	1.93e-09	2.4e-07
cellular response to hypoxia (GO:0071456)	192	29	7.22	+	4.02	2.17e-09	2.68e-07
regulation of biological process (GO:0050789)	11795	527	443.49	+	1.19	2.36e-09	2.89e-07
regulation of establishment of planar polarity (GO:0090175)	112	22	4.21	+	5.22	2.91e-09	3.54e-07
detection of stimulus involved in sensory perception (GO:0050906)	545	0	20.49	-	< 0.01	3.31e-09	3.99e-07
cellular homeostasis (GO:0019725)	898	73	33.76	+	2.16	3.47e-09	4.15e-07
negative regulation of biological process (GO:0048519)	5388	279	202.59	+	1.38	3.66e-09	4.35e-07
response to stimulus (GO:0050896)	8544	405	321.26	+	1.26	3.8e-09	4.45e-07
IRE1-mediated unfolded protein response (GO:0036498)	55	16	2.07	+	7.74	3.78e-09	4.45e-07
response to oxygen levels (GO:0070482)	382	42	14.36	+	2.92	4.15e-09	4.79e-07
immune system process (GO:0002376)	2769	165	104.11	+	1.58	4.12e-09	4.79e-07
cellular amide metabolic process (GO:0043603)	797	67	29.97	+	2.24	4.38e-09	4.98e-07
cellular component biogenesis (GO:0044085)	2551	155	95.92	+	1.62	4.36e-09	4.99e-07
regulation of cellular amine metabolic process (GO:0033238)	84	19	3.16	+	6.02	4.76e-09	5.37e-07
response to extracellular stimulus (GO:0009991)	568	54	21.36	+	2.53	4.92e-09	5.51e-07
protein localization to organelle (GO:0033365)	765	65	28.76	+	2.26	6.03e-09	6.71e-07
regulation of cellular localization (GO:0060341)	820	68	30.83	+	2.21	6.39e-09	7.06e-07
regulation of developmental process (GO:0050793)	2631	158	98.93	+	1.6	6.86e-09	7.53e-07
regulation of protein metabolic process (GO:0051246)	2833	167	106.52	+	1.57	7.72e-09	8.41e-07
regulation of response to stress (GO:0080134)	1452	101	54.6	+	1.85	7.97e-09	8.62e-07
positive regulation of cellular component organization (GO:0051130)	1240	90	46.62	+	1.93	8.92e-09	9.59e-07
biological regulation (GO:0065007)	12491	549	469.66	+	1.17	9.28e-09	9.84e-07
aerobic respiration (GO:0009060)	78	18	2.93	+	6.14	9.22e-09	9.85e-07
protein catabolic process (GO:0030163)	686	60	25.79	+	2.33	1.01e-08	1.06e-06
negative regulation of apoptotic process (GO:0043066)	904	72	33.99	+	2.12	1.1e-08	1.14e-06
interphase (GO:0051325)	79	18	2.97	+	6.06	1.09e-08	1.14e-06
mitotic interphase (GO:0051329)	79	18	2.97	+	6.06	1.09e-08	1.15e-06
response to nitrogen compound (GO:1901698)	1093	82	41.1	+	2	1.18e-08	1.22e-06
cellular protein catabolic process (GO:0044257)	624	56	23.46	+	2.39	1.32e-08	1.34e-06
response to starvation (GO:0042594)	226	30	8.5	+	3.53	1.67e-08	1.69e-06
regulation of hormone levels (GO:0010817)	542	51	20.38	+	2.5	1.69e-08	1.7e-06
cation transport (GO:0006812)	844	68	31.73	+	2.14	1.83e-08	1.83e-06
response to topologically incorrect protein (GO:0035966)	188	27	7.07	+	3.82	2.01e-08	2e-06
regulation of multicellular organismal process (GO:0051239)	3187	181	119.83	+	1.51	2.14e-08	2.11e-06
post-translational protein modification (GO:0043687)	361	39	13.57	+	2.87	2.3e-08	2.26e-06
regulation of signaling (GO:0023051)	3673	202	138.11	+	1.46	2.45e-08	2.39e-06
platelet degranulation (GO:0002576)	128	22	4.81	+	4.57	2.48e-08	2.4e-06
endoplasmic reticulum unfolded protein response (GO:0030968)	106	20	3.99	+	5.02	2.74e-08	2.63e-06
regulation of mRNA metabolic process (GO:1903311)	333	37	12.52	+	2.96	2.73e-08	2.64e-06
mitotic S phase (GO:0000084)	65	16	2.44	+	6.55	2.83e-08	2.66e-06
cellular response to unfolded protein (GO:0034620)	129	22	4.85	+	4.54	2.8e-08	2.67e-06
S phase (GO:0051320)	65	16	2.44	+	6.55	2.83e-08	2.68e-06
regulation of autophagy (GO:0010506)	334	37	12.56	+	2.95	2.93e-08	2.73e-06
response to unfolded protein (GO:0006986)	166	25	6.24	+	4.01	2.92e-08	2.73e-06
detection of chemical stimulus involved in sensory perception (GO:0050907)	483	0	18.16	-	< 0.01	3.7e-08	3.42e-06
cellular protein metabolic process (GO:0044267)	3700	202	139.12	+	1.45	4.58e-08	4.22e-06
regulation of cellular process (GO:0050794)	11077	494	416.5	+	1.19	5.06e-08	4.62e-06
response to decreased oxygen levels (GO:0036293)	358	38	13.46	+	2.82	5.31e-08	4.83e-06
aerobic electron transport chain (GO:0019646)	20	10	0.75	+	13.3	5.74e-08	5.16e-06
purine nucleoside triphosphate metabolic process (GO:0009144)	69	16	2.59	+	6.17	5.78e-08	5.17e-06
mitochondrial electron transport, cytochrome c to oxygen (GO:0006123)	20	10	0.75	+	13.3	5.74e-08	5.19e-06
response to hypoxia (GO:0001666)	345	37	12.97	+	2.85	6.26e-08	5.54e-06
cellular response to topologically incorrect protein (GO:0035967)	148	23	5.56	+	4.13	6.25e-08	5.56e-06
protein metabolic process (GO:0019538)	4282	226	161	+	1.4	6.82e-08	5.99e-06
negative regulation of G2/M transition of mitotic cell cycle (GO:0010972)	91	18	3.42	+	5.26	7.23e-08	6.32e-06
homeostatic process (GO:0042592)	1664	108	62.57	+	1.73	8.53e-08	7.42e-06
regulation of cellular protein localization (GO:1903827)	559	50	21.02	+	2.38	1.07e-07	9.27e-06
regulation of cell communication (GO:0010646)	3633	197	136.6	+	1.44	1.09e-07	9.35e-06
macromolecule metabolic process (GO:0043170)	6173	303	232.11	+	1.31	1.17e-07	9.99e-06
regulation of morphogenesis of an epithelium (GO:1905330)	182	25	6.84	+	3.65	1.44e-07	1.21e-05
positive regulation of protein metabolic process (GO:0051247)	1727	110	64.94	+	1.69	1.43e-07	1.21e-05
regulation of mRNA stability (GO:0043488)	182	25	6.84	+	3.65	1.44e-07	1.22e-05
substantia nigra development (GO:0021762)	46	13	1.73	+	7.52	1.46e-07	1.22e-05
ion transport (GO:0006811)	1338	91	50.31	+	1.81	1.47e-07	1.23e-05
detection of chemical stimulus involved in sensory perception of smell (GO:0050911)	439	0	16.51	-	< 0.01	1.75e-07	1.45e-05
macromolecule catabolic process (GO:0009057)	1054	76	39.63	+	1.92	1.88e-07	1.55e-05
regulation of small molecule metabolic process (GO:0062012)	442	42	16.62	+	2.53	1.93e-07	1.59e-05
regulation of secretion (GO:0051046)	828	64	31.13	+	2.06	1.97e-07	1.6e-05
regulation of secretion by cell (GO:1903530)	775	61	29.14	+	2.09	2.19e-07	1.78e-05
regulation of cell differentiation (GO:0045595)	1844	115	69.33	+	1.66	2.28e-07	1.84e-05
cellular macromolecule metabolic process (GO:0044260)	5073	256	190.75	+	1.34	2.42e-07	1.94e-05
cellular response to nutrient levels (GO:0031669)	259	30	9.74	+	3.08	2.52e-07	2.01e-05
organic substance catabolic process (GO:1901575)	1763	111	66.29	+	1.67	2.6e-07	2.07e-05
cellular macromolecule catabolic process (GO:0044265)	912	68	34.29	+	1.98	2.76e-07	2.19e-05
regulation of peptide hormone secretion (GO:0090276)	217	27	8.16	+	3.31	2.79e-07	2.2e-05
regulation of mRNA catabolic process (GO:0061013)	204	26	7.67	+	3.39	3.05e-07	2.39e-05
regulation of RNA stability (GO:0043487)	191	25	7.18	+	3.48	3.28e-07	2.56e-05
protein targeting (GO:0006605)	371	37	13.95	+	2.65	3.3e-07	2.56e-05
negative regulation of cell cycle G2/M phase transition (GO:1902750)	103	18	3.87	+	4.65	3.68e-07	2.85e-05
NIK/NF-kappaB signaling (GO:0038061)	81	16	3.05	+	5.25	3.89e-07	2.99e-05
cellular nitrogen compound metabolic process (GO:0034641)	3465	187	130.28	+	1.44	3.94e-07	3.02e-05
purine ribonucleoside triphosphate metabolic process (GO:0009205)	61	14	2.29	+	6.1	4.32e-07	3.29e-05
regulation of apoptotic signaling pathway (GO:2001233)	406	39	15.27	+	2.55	4.45e-07	3.34e-05
nucleoside triphosphate metabolic process (GO:0009141)	93	17	3.5	+	4.86	4.44e-07	3.35e-05
chemical homeostasis (GO:0048878)	1130	79	42.49	+	1.86	4.44e-07	3.36e-05
regulation of intracellular transport (GO:0032386)	361	36	13.57	+	2.65	4.76e-07	3.56e-05
regulation of anatomical structure morphogenesis (GO:0022603)	1099	77	41.32	+	1.86	4.87e-07	3.62e-05
posttranscriptional regulation of gene expression (GO:0010608)	544	47	20.45	+	2.3	5.06e-07	3.74e-05
cell cycle phase (GO:0022403)	269	30	10.11	+	2.97	5.23e-07	3.82e-05
mitotic cell cycle phase (GO:0098763)	269	30	10.11	+	2.97	5.23e-07	3.84e-05
biological phase (GO:0044848)	269	30	10.11	+	2.97	5.23e-07	3.86e-05
regulation of insulin secretion (GO:0050796)	183	24	6.88	+	3.49	5.44e-07	3.95e-05
ATP biosynthetic process (GO:0006754)	35	11	1.32	+	8.36	5.52e-07	3.99e-05
regulation of hematopoietic stem cell differentiation (GO:1902036)	73	15	2.74	+	5.46	5.77e-07	4.16e-05
sensory perception of chemical stimulus (GO:0007606)	540	2	20.3	-	0.1	6.11e-07	4.38e-05
organonitrogen compound biosynthetic process (GO:1901566)	1410	92	53.02	+	1.74	6.45e-07	4.6e-05
response to endogenous stimulus (GO:0009719)	1506	97	56.63	+	1.71	6.54e-07	4.65e-05
SCF-dependent proteasomal ubiquitin-dependent protein catabolic process (GO:0031146)	96	17	3.61	+	4.71	6.58e-07	4.65e-05
regulation of protein catabolic process (GO:0042176)	397	38	14.93	+	2.55	6.75e-07	4.75e-05
carbohydrate derivative metabolic process (GO:1901135)	1014	72	38.13	+	1.89	6.86e-07	4.79e-05
retrograde vesicle-mediated transport, Golgi to endoplasmic reticulum (GO:0006890)	85	16	3.2	+	5.01	6.85e-07	4.8e-05
mitochondrial ATP synthesis coupled proton transport (GO:0042776)	21	9	0.79	+	11.4	7.42e-07	5.16e-05
positive regulation of cellular protein metabolic process (GO:0032270)	1618	102	60.84	+	1.68	7.51e-07	5.2e-05
regulation of cellular protein metabolic process (GO:0032268)	2660	150	100.02	+	1.5	7.55e-07	5.2e-05
cellular chemical homeostasis (GO:0055082)	763	59	28.69	+	2.06	7.99e-07	5.48e-05
viral life cycle (GO:0019058)	216	26	8.12	+	3.2	8.18e-07	5.59e-05
negative regulation of response to endoplasmic reticulum stress (GO:1903573)	46	12	1.73	+	6.94	9.08e-07	6.1e-05
purine ribonucleoside triphosphate biosynthetic process (GO:0009206)	46	12	1.73	+	6.94	9.08e-07	6.12e-05
interleukin-12-mediated signaling pathway (GO:0035722)	46	12	1.73	+	6.94	9.08e-07	6.15e-05
establishment of protein localization to organelle (GO:0072594)	450	41	16.92	+	2.42	9.05e-07	6.16e-05
tumor necrosis factor-mediated signaling pathway (GO:0033209)	123	19	4.62	+	4.11	9.39e-07	6.28e-05
neural nucleus development (GO:0048857)	66	14	2.48	+	5.64	9.84e-07	6.55e-05
regulation of protein stability (GO:0031647)	294	31	11.05	+	2.8	1.02e-06	6.74e-05
sensory perception of smell (GO:0007608)	468	1	17.6	-	0.06	1.03e-06	6.77e-05
inorganic cation transmembrane transport (GO:0098662)	577	48	21.7	+	2.21	1.08e-06	7.08e-05
purine nucleoside triphosphate biosynthetic process (GO:0009145)	47	12	1.77	+	6.79	1.1e-06	7.22e-05
organonitrogen compound catabolic process (GO:1901565)	1064	74	40.01	+	1.85	1.15e-06	7.49e-05
ribonucleoside triphosphate metabolic process (GO:0009199)	67	14	2.52	+	5.56	1.15e-06	7.5e-05
monovalent inorganic cation transport (GO:0015672)	409	38	15.38	+	2.47	1.2e-06	7.75e-05
cellular response to interleukin-12 (GO:0071349)	48	12	1.8	+	6.65	1.33e-06	8.59e-05
insulin secretion (GO:0030073)	39	11	1.47	+	7.5	1.35e-06	8.69e-05
cellular response to starvation (GO:0009267)	180	23	6.77	+	3.4	1.4e-06	8.93e-05
positive regulation of signaling (GO:0023056)	1944	116	73.09	+	1.59	1.57e-06	0.0001
response to interleukin-12 (GO:0070671)	49	12	1.84	+	6.51	1.6e-06	0.000102
regulation of catalytic activity (GO:0050790)	2385	136	89.68	+	1.52	1.7e-06	0.000107
regulation of G2/M transition of mitotic cell cycle (GO:0010389)	197	24	7.41	+	3.24	1.78e-06	0.000112
positive regulation of programmed cell death (GO:0043068)	660	52	24.82	+	2.1	1.82e-06	0.000114
regulation of hormone secretion (GO:0046883)	272	29	10.23	+	2.84	1.84e-06	0.000115
regulation of molecular function (GO:0065009)	3063	166	115.17	+	1.44	1.87e-06	0.000116
mitochondrial membrane organization (GO:0007006)	130	19	4.89	+	3.89	1.97e-06	0.000122
regulation of vesicle-mediated transport (GO:0060627)	554	46	20.83	+	2.21	2e-06	0.000124
positive regulation of cell communication (GO:0010647)	1936	115	72.79	+	1.58	2.07e-06	0.000127
regulation of cellular ketone metabolic process (GO:0010565)	185	23	6.96	+	3.31	2.13e-06	0.00013
cellular response to extracellular stimulus (GO:0031668)	290	30	10.9	+	2.75	2.16e-06	0.000132
nucleobase-containing small molecule metabolic process (GO:0055086)	534	45	20.08	+	2.24	2.26e-06	0.000137
purine-containing compound biosynthetic process (GO:0072522)	172	22	6.47	+	3.4	2.32e-06	0.00014
regulation of animal organ morphogenesis (GO:2000027)	260	28	9.78	+	2.86	2.32e-06	0.00014
energy coupled proton transport, down electrochemical gradient (GO:0015985)	25	9	0.94	+	9.57	2.39e-06	0.000142
ATP synthesis coupled proton transport (GO:0015986)	25	9	0.94	+	9.57	2.39e-06	0.000142
Wnt signaling pathway (GO:0016055)	351	34	13.2	+	2.58	2.38e-06	0.000143
cell-cell signaling by wnt (GO:0198738)	351	34	13.2	+	2.58	2.38e-06	0.000143
purine nucleotide biosynthetic process (GO:0006164)	159	21	5.98	+	3.51	2.49e-06	0.000147
proteolysis involved in cellular protein catabolic process (GO:0051603)	593	48	22.3	+	2.15	2.51e-06	0.000148
maintenance of location (GO:0051235)	173	22	6.5	+	3.38	2.53e-06	0.000148
positive regulation of metabolic process (GO:0009893)	3702	193	139.2	+	1.39	2.55e-06	0.000149
ribonucleoside triphosphate biosynthetic process (GO:0009201)	52	12	1.96	+	6.14	2.74e-06	0.00016
iron ion transport (GO:0006826)	73	14	2.74	+	5.1	2.79e-06	0.000162
positive regulation of apoptotic process (GO:0043065)	654	51	24.59	+	2.07	2.86e-06	0.000165
response to hormone (GO:0009725)	920	65	34.59	+	1.88	2.98e-06	0.000172
ephrin receptor signaling pathway (GO:0048013)	85	15	3.2	+	4.69	3.08e-06	0.000177
protein secretion (GO:0009306)	162	21	6.09	+	3.45	3.24e-06	0.000186
purine ribonucleotide biosynthetic process (GO:0009152)	149	20	5.6	+	3.57	3.44e-06	0.000196
regulation of hematopoietic progenitor cell differentiation (GO:1901532)	86	15	3.23	+	4.64	3.5e-06	0.000199
establishment of protein localization to extracellular region (GO:0035592)	163	21	6.13	+	3.43	3.54e-06	0.0002
antigen processing and presentation of exogenous peptide antigen via MHC class II (GO:0019886)	98	16	3.68	+	4.34	3.56e-06	0.000201
regulation of metabolic process (GO:0019222)	6755	317	253.99	+	1.25	3.76e-06	0.000211
cellular response to stimulus (GO:0051716)	6783	318	255.04	+	1.25	3.85e-06	0.000216
translational elongation (GO:0006414)	124	18	4.66	+	3.86	3.96e-06	0.000221
proteasomal protein catabolic process (GO:0010498)	345	33	12.97	+	2.54	4.02e-06	0.000224
positive regulation of cell death (GO:0010942)	712	54	26.77	+	2.02	4.2e-06	0.000233
process utilizing autophagic mechanism (GO:0061919)	286	29	10.75	+	2.7	4.55e-06	0.000246
monosaccharide biosynthetic process (GO:0046364)	55	12	2.07	+	5.8	4.53e-06	0.000247
purine-containing compound metabolic process (GO:0072521)	366	34	13.76	+	2.47	4.5e-06	0.000247
antigen processing and presentation of peptide antigen via MHC class II (GO:0002495)	100	16	3.76	+	4.26	4.49e-06	0.000247
autophagy (GO:0006914)	286	29	10.75	+	2.7	4.55e-06	0.000247
mitochondrial transport (GO:0006839)	224	25	8.42	+	2.97	4.52e-06	0.000247
regulation of response to endoplasmic reticulum stress (GO:1905897)	88	15	3.31	+	4.53	4.49e-06	0.000248
transferrin transport (GO:0033572)	36	10	1.35	+	7.39	4.6e-06	0.000248
stimulatory C-type lectin receptor signaling pathway (GO:0002223)	113	17	4.25	+	4	4.77e-06	0.000257
Fc receptor signaling pathway (GO:0038093)	240	26	9.02	+	2.88	4.79e-06	0.000257
purine nucleotide metabolic process (GO:0006163)	331	32	12.45	+	2.57	5.08e-06	0.000271
negative regulation of response to stimulus (GO:0048585)	1656	100	62.27	+	1.61	5.32e-06	0.000282
peptide secretion (GO:0002790)	182	22	6.84	+	3.21	5.31e-06	0.000283
cellular nitrogen compound biosynthetic process (GO:0044271)	1671	101	62.83	+	1.61	5.59e-06	0.000296
antigen processing and presentation of peptide or polysaccharide antigen via MHC class II (GO:0002504)	102	16	3.84	+	4.17	5.62e-06	0.000296
ribose phosphate biosynthetic process (GO:0046390)	169	21	6.35	+	3.3	5.88e-06	0.000309
positive regulation of organelle organization (GO:0010638)	636	49	23.91	+	2.05	6e-06	0.000314
nucleoside phosphate metabolic process (GO:0006753)	449	39	16.88	+	2.31	6.11e-06	0.000319
mitotic anaphase (GO:0000090)	156	20	5.87	+	3.41	6.41e-06	0.000329
mitotic M phase (GO:0000087)	170	21	6.39	+	3.29	6.39e-06	0.00033
anaphase (GO:0051322)	156	20	5.87	+	3.41	6.41e-06	0.00033
M phase (GO:0000279)	170	21	6.39	+	3.29	6.39e-06	0.000331
regulation of cell cycle G2/M phase transition (GO:1902749)	214	24	8.05	+	2.98	6.48e-06	0.000332
protein localization to extracellular region (GO:0071692)	170	21	6.39	+	3.29	6.39e-06	0.000332
ubiquitin-dependent protein catabolic process (GO:0006511)	528	43	19.85	+	2.17	6.54e-06	0.000332
innate immune response activating cell surface receptor signaling pathway (GO:0002220)	116	17	4.36	+	3.9	6.52e-06	0.000333
response to cytokine (GO:0034097)	1121	74	42.15	+	1.76	6.79e-06	0.000344
response to amino acid starvation (GO:1990928)	80	14	3.01	+	4.65	7.11e-06	0.000359
innate immune response-activating signal transduction (GO:0002758)	117	17	4.4	+	3.86	7.22e-06	0.000362
regulation of stem cell differentiation (GO:2000736)	117	17	4.4	+	3.86	7.22e-06	0.000364
regulation of peptide secretion (GO:0002791)	510	42	19.18	+	2.19	7.45e-06	0.000373
proteasome-mediated ubiquitin-dependent protein catabolic process (GO:0043161)	322	31	12.11	+	2.56	7.66e-06	0.000382
regulation of protein secretion (GO:0050708)	480	40	18.05	+	2.22	7.83e-06	0.000389
modification-dependent protein catabolic process (GO:0019941)	534	43	20.08	+	2.14	7.97e-06	0.000395
mitochondrial electron transport, ubiquinol to cytochrome c (GO:0006122)	15	7	0.56	+	12.41	8.46e-06	0.000417
modulation by symbiont of host defense response (GO:0052031)	15	7	0.56	+	12.41	8.46e-06	0.000418
apoptotic process (GO:0006915)	907	63	34.1	+	1.85	8.7e-06	0.000427
transmembrane receptor protein tyrosine kinase signaling pathway (GO:0007169)	517	42	19.44	+	2.16	9.01e-06	0.000441
nucleotide metabolic process (GO:0009117)	441	38	16.58	+	2.29	9.1e-06	0.000443
cellular response to external stimulus (GO:0071496)	363	33	13.65	+	2.42	9.1e-06	0.000444
regulation of proteolysis (GO:0030162)	734	54	27.6	+	1.96	9.26e-06	0.000449
cation transmembrane transport (GO:0098655)	641	49	24.1	+	2.03	9.81e-06	0.000474
small molecule metabolic process (GO:0044281)	1717	102	64.56	+	1.58	9.9e-06	0.000476
regulation of mitochondrion organization (GO:0010821)	190	22	7.14	+	3.08	9.88e-06	0.000476
biosynthetic process (GO:0009058)	2964	158	111.45	+	1.42	1e-05	0.00048
inorganic ion transmembrane transport (GO:0098660)	668	50	25.12	+	1.99	1.01e-05	0.000482
purine ribonucleotide metabolic process (GO:0009150)	309	30	11.62	+	2.58	1.02e-05	0.000487
cellular response to interleukin-1 (GO:0071347)	176	21	6.62	+	3.17	1.03e-05	0.000491
ribonucleotide biosynthetic process (GO:0009260)	162	20	6.09	+	3.28	1.06e-05	0.000503
proteasomal ubiquitin-independent protein catabolic process (GO:0010499)	23	8	0.86	+	9.25	1.08e-05	0.000509
negative regulation of cell communication (GO:0010648)	1423	88	53.5	+	1.64	1.16e-05	0.000543
regulation of intrinsic apoptotic signaling pathway (GO:2001242)	163	20	6.13	+	3.26	1.15e-05	0.000543
negative regulation of signaling (GO:0023057)	1427	88	53.66	+	1.64	1.19e-05	0.000556
regulation of protein-containing complex assembly (GO:0043254)	452	38	17	+	2.24	1.21e-05	0.000565
regulation of cell cycle (GO:0051726)	1239	79	46.59	+	1.7	1.23e-05	0.000574
ribose phosphate metabolic process (GO:0019693)	334	31	12.56	+	2.47	1.24e-05	0.000575
protein folding in endoplasmic reticulum (GO:0034975)	10	6	0.38	+	15.96	1.3e-05	0.000597
amide biosynthetic process (GO:0043604)	538	43	20.23	+	2.13	1.29e-05	0.000599
transition metal ion transport (GO:0000041)	123	17	4.62	+	3.68	1.3e-05	0.000599
protein maturation (GO:0051604)	224	24	8.42	+	2.85	1.3e-05	0.0006
peptide hormone secretion (GO:0030072)	62	12	2.33	+	5.15	1.31e-05	0.000601
cell communication (GO:0007154)	5595	267	210.37	+	1.27	1.37e-05	0.000626
modification-dependent macromolecule catabolic process (GO:0043632)	545	43	20.49	+	2.1	1.49e-05	0.000678
maintenance of location in cell (GO:0051651)	99	15	3.72	+	4.03	1.58e-05	0.000718
interspecies interaction between organisms (GO:0044419)	1997	114	75.09	+	1.52	1.61e-05	0.000727
regulation of organelle organization (GO:0033043)	1320	82	49.63	+	1.65	1.63e-05	0.000737
regulation of hemopoiesis (GO:1903706)	461	38	17.33	+	2.19	1.65e-05	0.000742
nucleoside triphosphate biosynthetic process (GO:0009142)	64	12	2.41	+	4.99	1.74e-05	0.000775
nucleotide biosynthetic process (GO:0009165)	244	25	9.17	+	2.72	1.74e-05	0.000776
regulation of intracellular protein transport (GO:0033157)	244	25	9.17	+	2.72	1.74e-05	0.000778
positive regulation of signal transduction (GO:0009967)	1706	100	64.15	+	1.56	1.77e-05	0.000786
ribonucleotide metabolic process (GO:0009259)	324	30	12.18	+	2.46	1.79e-05	0.000794
negative regulation of transport (GO:0051051)	498	40	18.72	+	2.14	1.87e-05	0.000825
regulation of cellular metabolic process (GO:0031323)	6272	293	235.83	+	1.24	1.87e-05	0.000825
vesicle organization (GO:0016050)	307	29	11.54	+	2.51	1.94e-05	0.000854
cell death (GO:0008219)	1073	70	40.34	+	1.74	1.97e-05	0.000866
cellular response to amino acid starvation (GO:0034198)	77	13	2.9	+	4.49	2.11e-05	0.000919
response to abiotic stimulus (GO:0009628)	1164	74	43.77	+	1.69	2.1e-05	0.000919
response to interleukin-1 (GO:0070555)	201	22	7.56	+	2.91	2.19e-05	0.000953
regulation of multicellular organismal development (GO:2000026)	2066	116	77.68	+	1.49	2.21e-05	0.000956
regulation of protein exit from endoplasmic reticulum (GO:0070861)	26	8	0.98	+	8.18	2.25e-05	0.000975
activation of innate immune response (GO:0002218)	143	18	5.38	+	3.35	2.29e-05	0.00099
midbrain development (GO:0030901)	90	14	3.38	+	4.14	2.32e-05	0.001
nucleoside phosphate biosynthetic process (GO:1901293)	249	25	9.36	+	2.67	2.37e-05	0.00102
inner mitochondrial membrane organization (GO:0007007)	45	10	1.69	+	5.91	2.46e-05	0.00105
negative regulation of mitotic cell cycle phase transition (GO:1901991)	219	23	8.23	+	2.79	2.61e-05	0.00112
organic substance biosynthetic process (GO:1901576)	2886	152	108.51	+	1.4	2.64e-05	0.00112
maintenance of protein location in cell (GO:0032507)	79	13	2.97	+	4.38	2.68e-05	0.00114
signal peptide processing (GO:0006465)	12	6	0.45	+	13.3	2.84e-05	0.0012
response to host (GO:0075136)	19	7	0.71	+	9.8	2.87e-05	0.0012
response to defenses of other organism (GO:0052173)	19	7	0.71	+	9.8	2.87e-05	0.00121
response to host defenses (GO:0052200)	19	7	0.71	+	9.8	2.87e-05	0.00121
glucose metabolic process (GO:0006006)	118	16	4.44	+	3.61	2.87e-05	0.00121
gluconeogenesis (GO:0006094)	46	10	1.73	+	5.78	2.9e-05	0.00121
response to hexose (GO:0009746)	146	18	5.49	+	3.28	2.95e-05	0.00122
positive regulation of viral process (GO:0048524)	105	15	3.95	+	3.8	2.94e-05	0.00122
cellular detoxification (GO:1990748)	105	15	3.95	+	3.8	2.94e-05	0.00123
cellular response to cytokine stimulus (GO:0071345)	1031	67	38.77	+	1.73	2.97e-05	0.00123
positive regulation of catalytic activity (GO:0043085)	1469	88	55.23	+	1.59	2.98e-05	0.00123
positive regulation of macromolecule metabolic process (GO:0010604)	3404	174	127.99	+	1.36	2.99e-05	0.00123
cellular biosynthetic process (GO:0044249)	2782	147	104.6	+	1.41	3.18e-05	0.0013
protein localization to lysosome (GO:0061462)	37	9	1.39	+	6.47	3.4e-05	0.00139
organophosphate metabolic process (GO:0019637)	877	59	32.98	+	1.79	3.43e-05	0.0014
cell surface receptor signaling pathway involved in cell-cell signaling (GO:1905114)	422	35	15.87	+	2.21	3.53e-05	0.00143
phagosome acidification (GO:0090383)	28	8	1.05	+	7.6	3.52e-05	0.00143
cellular oxidant detoxification (GO:0098869)	94	14	3.53	+	3.96	3.57e-05	0.00145
glucose homeostasis (GO:0042593)	193	21	7.26	+	2.89	3.62e-05	0.00146
positive regulation of cellular metabolic process (GO:0031325)	3394	173	127.61	+	1.36	3.64e-05	0.00147
carbohydrate homeostasis (GO:0033500)	194	21	7.29	+	2.88	3.88e-05	0.00156
protein polyubiquitination (GO:0000209)	305	28	11.47	+	2.44	3.92e-05	0.00157
positive regulation of molecular function (GO:0044093)	1823	104	68.55	+	1.52	3.99e-05	0.00159
response to peptide (GO:1901652)	480	38	18.05	+	2.11	3.98e-05	0.00159
NADH metabolic process (GO:0006734)	38	9	1.43	+	6.3	4.07e-05	0.00162
regulation of neuron projection development (GO:0010975)	515	40	19.36	+	2.07	4.17e-05	0.00165
response to carbohydrate (GO:0009743)	180	20	6.77	+	2.96	4.21e-05	0.00167
hormone transport (GO:0009914)	83	13	3.12	+	4.17	4.24e-05	0.00167
programmed cell death (GO:0012501)	1038	67	39.03	+	1.72	4.41e-05	0.00173
response to monosaccharide (GO:0034284)	151	18	5.68	+	3.17	4.4e-05	0.00173
detection of chemical stimulus (GO:0009593)	519	4	19.51	-	0.2	4.56e-05	0.00179
hexose biosynthetic process (GO:0019319)	49	10	1.84	+	5.43	4.64e-05	0.00181
adaptive immune response (GO:0002250)	614	6	23.09	-	0.26	4.63e-05	0.00181
enzyme linked receptor protein signaling pathway (GO:0007167)	722	51	27.15	+	1.88	4.71e-05	0.00183
negative regulation of signal transduction (GO:0009968)	1278	78	48.05	+	1.62	4.7e-05	0.00183
ion transmembrane transport (GO:0034220)	920	61	34.59	+	1.76	4.87e-05	0.00188
regulation of plasma membrane bounded cell projection organization (GO:0120035)	688	49	25.87	+	1.89	4.86e-05	0.00188
negative regulation of mitotic cell cycle (GO:0045930)	310	28	11.66	+	2.4	4.91e-05	0.00189
pH reduction (GO:0045851)	50	10	1.88	+	5.32	5.38e-05	0.00207
regulation of response to stimulus (GO:0048583)	4329	211	162.77	+	1.3	5.6e-05	0.00215
regulation of cell projection organization (GO:0031344)	697	49	26.21	+	1.87	5.8e-05	0.00222
cell-cell signaling (GO:0007267)	1175	73	44.18	+	1.65	6.09e-05	0.00232
protein deubiquitination (GO:0016579)	278	26	10.45	+	2.49	6.2e-05	0.00236
maintenance of protein location (GO:0045185)	113	15	4.25	+	3.53	6.29e-05	0.00238
signaling (GO:0023052)	5491	258	206.46	+	1.25	6.3e-05	0.00238
response to glucose (GO:0009749)	141	17	5.3	+	3.21	6.26e-05	0.00238
organelle localization (GO:0051640)	602	44	22.64	+	1.94	6.28e-05	0.00238
cristae formation (GO:0042407)	31	8	1.17	+	6.86	6.51e-05	0.00245
MAPK cascade (GO:0000165)	368	31	13.84	+	2.24	6.73e-05	0.00253
protein processing (GO:0016485)	157	18	5.9	+	3.05	6.97e-05	0.00261
negative regulation of cell cycle process (GO:0010948)	326	29	12.26	+	2.37	6.99e-05	0.00261
negative regulation of cell cycle phase transition (GO:1901988)	235	23	8.84	+	2.6	7.09e-05	0.00264
positive regulation of multicellular organismal process (GO:0051240)	1768	100	66.48	+	1.5	7.29e-05	0.00271
monosaccharide metabolic process (GO:0005996)	204	21	7.67	+	2.74	7.52e-05	0.00279
cellular cation homeostasis (GO:0030003)	647	46	24.33	+	1.89	7.57e-05	0.0028
hormone secretion (GO:0046879)	76	12	2.86	+	4.2	7.74e-05	0.00286
sensory perception (GO:0007600)	977	15	36.74	-	0.41	7.95e-05	0.00293
maintenance of protein localization in organelle (GO:0072595)	42	9	1.58	+	5.7	7.99e-05	0.00294
regulation of macroautophagy (GO:0016241)	174	19	6.54	+	2.9	8.03e-05	0.00294
cellular ion homeostasis (GO:0006873)	661	47	24.85	+	1.89	8.25e-05	0.00302
regulation of cellular response to stress (GO:0080135)	739	51	27.79	+	1.84	8.69e-05	0.00316
positive regulation of cell morphogenesis involved in differentiation (GO:0010770)	160	18	6.02	+	2.99	8.69e-05	0.00317
proteolysis (GO:0006508)	1280	77	48.13	+	1.6	8.8e-05	0.0032
positive regulation of intracellular signal transduction (GO:1902533)	1032	65	38.8	+	1.68	9.01e-05	0.00327
regulation of phosphorylation (GO:0042325)	1627	93	61.18	+	1.52	9.09e-05	0.00329
positive regulation of cellular protein localization (GO:1903829)	337	29	12.67	+	2.29	9.28e-05	0.00335
regulation of autophagy of mitochondrion (GO:1903146)	43	9	1.62	+	5.57	9.35e-05	0.00337
regulation of neuron differentiation (GO:0045664)	670	47	25.19	+	1.87	9.44e-05	0.00339
peptide hormone processing (GO:0016486)	33	8	1.24	+	6.45	9.48e-05	0.0034
regulation of signal transduction (GO:0009966)	3151	160	118.48	+	1.35	9.63e-05	0.00344
regulation of steroid metabolic process (GO:0019218)	118	15	4.44	+	3.38	9.77e-05	0.00349
low-density lipoprotein particle clearance (GO:0034383)	24	7	0.9	+	7.76	9.81e-05	0.00349
positive regulation of endopeptidase activity (GO:0010950)	177	19	6.66	+	2.85	9.87e-05	0.00351
hexose metabolic process (GO:0019318)	162	18	6.09	+	2.96	0.0001	0.00356
cell redox homeostasis (GO:0045454)	79	12	2.97	+	4.04	0.000108	0.0038
regulation of endopeptidase activity (GO:0052548)	423	34	15.9	+	2.14	0.000108	0.00381
response to organic cyclic compound (GO:0014070)	929	60	34.93	+	1.72	0.00011	0.00388
cytokine-mediated signaling pathway (GO:0019221)	694	48	26.09	+	1.84	0.000121	0.00426
small molecule biosynthetic process (GO:0044283)	583	42	21.92	+	1.92	0.000123	0.00426
protein exit from endoplasmic reticulum (GO:0032527)	25	7	0.94	+	7.45	0.000122	0.00427
regulation of peptidase activity (GO:0052547)	453	35	17.03	+	2.05	0.000123	0.00427
signal release (GO:0023061)	228	22	8.57	+	2.57	0.000122	0.00427
positive regulation of peptidase activity (GO:0010952)	196	20	7.37	+	2.71	0.000123	0.00427
intracellular signal transduction (GO:0035556)	1701	96	63.96	+	1.5	0.000122	0.00427
protein modification by small protein removal (GO:0070646)	295	26	11.09	+	2.34	0.000128	0.00443
nervous system development (GO:0007399)	2383	126	89.6	+	1.41	0.000135	0.00465
low-density lipoprotein particle receptor catabolic process (GO:0032802)	10	5	0.38	+	13.3	0.000137	0.00471
immune response (GO:0006955)	1870	103	70.31	+	1.46	0.000144	0.00494
signal transduction (GO:0007165)	5134	241	193.04	+	1.25	0.000148	0.00506
regulation of ATP metabolic process (GO:1903578)	123	15	4.62	+	3.24	0.000148	0.00508
protein localization to endoplasmic reticulum (GO:0070972)	138	16	5.19	+	3.08	0.000154	0.00526
peptide biosynthetic process (GO:0043043)	415	33	15.6	+	2.11	0.000157	0.00534
positive regulation of viral genome replication (GO:0045070)	36	8	1.35	+	5.91	0.00016	0.00542
mitochondrial transmembrane transport (GO:1990542)	96	13	3.61	+	3.6	0.00016	0.00543
positive regulation of establishment of protein localization (GO:1904951)	475	36	17.86	+	2.02	0.000161	0.00546
regulation of defense response (GO:0031347)	684	47	25.72	+	1.83	0.000165	0.00556
negative regulation of cellular component organization (GO:0051129)	723	49	27.18	+	1.8	0.000165	0.00556
regulation of cell cycle process (GO:0010564)	765	51	28.76	+	1.77	0.000169	0.00564
regulation of cell morphogenesis (GO:0022604)	511	38	19.21	+	1.98	0.000169	0.00565
endoplasmic reticulum to cytosol transport (GO:1903513)	18	6	0.68	+	8.87	0.000171	0.00565
negative regulation of cell cycle (GO:0045786)	573	41	21.54	+	1.9	0.000169	0.00566
regulation of mitotic cell cycle phase transition (GO:1901990)	419	33	15.75	+	2.09	0.000169	0.00566
retrograde protein transport, ER to cytosol (GO:0030970)	18	6	0.68	+	8.87	0.000171	0.00566
positive regulation of nitrogen compound metabolic process (GO:0051173)	3229	162	121.41	+	1.33	0.000168	0.00566
intracellular pH reduction (GO:0051452)	47	9	1.77	+	5.09	0.000169	0.00567
regulation of cell morphogenesis involved in differentiation (GO:0010769)	313	27	11.77	+	2.29	0.000171	0.00567
cellular response to oxygen-containing compound (GO:1901701)	1077	66	40.5	+	1.63	0.000172	0.00568
inorganic ion homeostasis (GO:0098771)	728	49	27.37	+	1.79	0.000177	0.00582
translation (GO:0006412)	389	31	14.63	+	2.12	0.00018	0.00592
positive regulation of viral life cycle (GO:1903902)	59	10	2.22	+	4.51	0.000181	0.00594
receptor catabolic process (GO:0032801)	27	7	1.02	+	6.9	0.000183	0.00598
positive regulation of cyclic-nucleotide phosphodiesterase activity (GO:0051343)	5	4	0.19	+	21.28	0.000186	0.00607
somatostatin receptor signaling pathway (GO:0038169)	5	4	0.19	+	21.28	0.000186	0.00608
somatostatin signaling pathway (GO:0038170)	5	4	0.19	+	21.28	0.000186	0.00609
negative regulation of canonical Wnt signaling pathway (GO:0090090)	187	19	7.03	+	2.7	0.00019	0.00616
negative regulation of intrinsic apoptotic signaling pathway (GO:2001243)	98	13	3.68	+	3.53	0.000192	0.00621
suppression of host defenses by symbiont (GO:0044414)	11	5	0.41	+	12.09	0.000193	0.00621
vesicle budding from membrane (GO:0006900)	98	13	3.68	+	3.53	0.000192	0.00622
low-density lipoprotein receptor particle metabolic process (GO:0032799)	11	5	0.41	+	12.09	0.000193	0.00622
modulation by symbiont of host immune response (GO:0052553)	11	5	0.41	+	12.09	0.000193	0.00623
regulation of primary metabolic process (GO:0080090)	6064	277	228.01	+	1.21	0.0002	0.0064
response to toxic substance (GO:0009636)	521	38	19.59	+	1.94	0.000207	0.00662
Fc-epsilon receptor signaling pathway (GO:0038095)	173	18	6.5	+	2.77	0.000212	0.00679
virion assembly (GO:0019068)	38	8	1.43	+	5.6	0.000221	0.00704
RNA splicing, via transesterification reactions with bulged adenosine as nucleophile (GO:0000377)	299	26	11.24	+	2.31	0.000224	0.0071
mRNA splicing, via spliceosome (GO:0000398)	299	26	11.24	+	2.31	0.000224	0.00712
negative regulation of apoptotic signaling pathway (GO:2001234)	231	22	8.69	+	2.53	0.000228	0.00723
regulation of cellular protein catabolic process (GO:1903362)	253	23	9.51	+	2.42	0.000229	0.00726
cation homeostasis (GO:0055080)	716	48	26.92	+	1.78	0.000231	0.00729
negative regulation of cellular catabolic process (GO:0031330)	254	23	9.55	+	2.41	0.000239	0.00752
RNA splicing, via transesterification reactions (GO:0000375)	302	26	11.36	+	2.29	0.00024	0.00753
ion homeostasis (GO:0050801)	800	52	30.08	+	1.73	0.00024	0.00754
protein localization to vacuole (GO:0072665)	62	10	2.33	+	4.29	0.000259	0.0081
negative regulation of intracellular transport (GO:0032387)	62	10	2.33	+	4.29	0.000259	0.00812
regulation of mitotic cell cycle (GO:0007346)	684	46	25.72	+	1.79	0.000262	0.00818
response to host immune response (GO:0052572)	12	5	0.45	+	11.08	0.000265	0.00827
regulation of defense response to virus by virus (GO:0050690)	29	7	1.09	+	6.42	0.000266	0.00827
positive regulation of autophagy of mitochondrion (GO:1903599)	20	6	0.75	+	7.98	0.000275	0.00852
positive regulation of proteolysis (GO:0045862)	361	29	13.57	+	2.14	0.000285	0.00883
positive regulation of canonical Wnt signaling pathway (GO:0090263)	147	16	5.53	+	2.89	0.000296	0.00915
plasma lipoprotein particle clearance (GO:0034381)	40	8	1.5	+	5.32	0.0003	0.00924
protein N-linked glycosylation (GO:0006487)	76	11	2.86	+	3.85	0.000301	0.00926
signal transduction by protein phosphorylation (GO:0023014)	393	31	14.78	+	2.1	0.000303	0.0093
protein N-linked glycosylation via asparagine (GO:0018279)	30	7	1.13	+	6.21	0.000318	0.00975
detoxification (GO:0098754)	133	15	5	+	3	0.000321	0.00982
regulation of phosphate metabolic process (GO:0019220)	1822	99	68.51	+	1.45	0.000329	0.01
regulation of phosphorus metabolic process (GO:0051174)	1823	99	68.55	+	1.44	0.000331	0.0101
response to peptide hormone (GO:0043434)	399	31	15	+	2.07	0.000335	0.0102
RNA splicing (GO:0008380)	400	31	15.04	+	2.06	0.000341	0.0104
regulation of macromolecule metabolic process (GO:0060255)	6204	281	233.27	+	1.2	0.000346	0.0105
regulation of exocytosis (GO:0017157)	223	21	8.38	+	2.5	0.000351	0.0106
peptidyl-proline modification (GO:0018208)	65	10	2.44	+	4.09	0.000363	0.011
cellular iron ion homeostasis (GO:0006879)	65	10	2.44	+	4.09	0.000363	0.011
negative regulation of protein transport (GO:0051224)	182	18	6.84	+	2.63	0.000374	0.0112
carbohydrate derivative biosynthetic process (GO:1901137)	609	42	22.9	+	1.83	0.000375	0.0113
peptidyl-asparagine modification (GO:0018196)	31	7	1.17	+	6.01	0.000378	0.0113
regulation of oxidative phosphorylation (GO:0002082)	31	7	1.17	+	6.01	0.000378	0.0113
positive regulation of locomotion (GO:0040017)	575	40	21.62	+	1.85	0.000394	0.0118
negative regulation of intracellular protein transport (GO:0090317)	42	8	1.58	+	5.07	0.0004	0.0119
regulation of cell development (GO:0060284)	964	59	36.25	+	1.63	0.000414	0.0123
receptor metabolic process (GO:0043112)	107	13	4.02	+	3.23	0.000416	0.0123
protein targeting to lysosome (GO:0006622)	22	6	0.83	+	7.25	0.000422	0.0125
negative regulation of protein-containing complex assembly (GO:0031333)	137	15	5.15	+	2.91	0.000427	0.0126
positive regulation of catabolic process (GO:0009896)	445	33	16.73	+	1.97	0.000437	0.0129
regulation of innate immune response (GO:0045088)	301	25	11.32	+	2.21	0.000447	0.0132
positive regulation of cysteine-type endopeptidase activity involved in apoptotic process (GO:0043280)	138	15	5.19	+	2.89	0.000458	0.0135
regulation of cellular component size (GO:0032535)	388	30	14.59	+	2.06	0.000462	0.0136
mitigation of host defenses by symbiont (GO:0030682)	14	5	0.53	+	9.5	0.00047	0.0137
positive regulation of protein exit from endoplasmic reticulum (GO:0070863)	14	5	0.53	+	9.5	0.00047	0.0138
detection of stimulus (GO:0051606)	702	10	26.4	-	0.38	0.000474	0.0138
negative regulation of establishment of protein localization (GO:1904950)	186	18	6.99	+	2.57	0.000474	0.0138
cellular transition metal ion homeostasis (GO:0046916)	109	13	4.1	+	3.17	0.000488	0.0142
positive regulation of cysteine-type endopeptidase activity (GO:2001056)	155	16	5.83	+	2.75	0.000506	0.0147
cellular response to endogenous stimulus (GO:0071495)	1221	71	45.91	+	1.55	0.000512	0.0149
negative regulation of neuron death (GO:1901215)	213	20	8.01	+	2.5	0.000514	0.0149
positive regulation of cell projection organization (GO:0031346)	394	30	14.81	+	2.03	0.000524	0.0151
positive regulation of intracellular transport (GO:0032388)	214	20	8.05	+	2.49	0.000527	0.0152
phagosome maturation (GO:0090382)	44	8	1.65	+	4.84	0.000526	0.0152
protein stabilization (GO:0050821)	188	18	7.07	+	2.55	0.000532	0.0153
regulation of cholesterol metabolic process (GO:0090181)	56	9	2.11	+	4.27	0.000534	0.0153
iron ion homeostasis (GO:0055072)	82	11	3.08	+	3.57	0.000538	0.0154
negative regulation of protein metabolic process (GO:0051248)	1121	66	42.15	+	1.57	0.000554	0.0158
response to drug (GO:0042493)	1019	61	38.31	+	1.59	0.00058	0.0165
cellular metal ion homeostasis (GO:0006875)	571	39	21.47	+	1.82	0.000596	0.017
vacuolar transport (GO:0007034)	142	15	5.34	+	2.81	0.000602	0.0171
protein demannosylation (GO:0036507)	24	6	0.9	+	6.65	0.000626	0.0177
protein alpha-1,2-demannosylation (GO:0036508)	24	6	0.9	+	6.65	0.000626	0.0178
negative regulation of Wnt signaling pathway (GO:0030178)	220	20	8.27	+	2.42	0.00063	0.0178
gene expression (GO:0010467)	2038	107	76.63	+	1.4	0.000632	0.0178
response to estradiol (GO:0032355)	143	15	5.38	+	2.79	0.000644	0.0181
regulation of cysteine-type endopeptidase activity involved in apoptotic process (GO:0043281)	221	20	8.31	+	2.41	0.000652	0.0183
regulation of neurogenesis (GO:0050767)	838	52	31.51	+	1.65	0.000668	0.0187
positive regulation of DNA binding (GO:0043388)	58	9	2.18	+	4.13	0.00067	0.0188
endoplasmic reticulum organization (GO:0007029)	71	10	2.67	+	3.75	0.000678	0.019
response to tumor necrosis factor (GO:0034612)	270	23	10.15	+	2.27	0.000684	0.0191
positive regulation of neuron projection development (GO:0010976)	293	24	11.02	+	2.18	0.000683	0.0191
macroautophagy (GO:0016236)	176	17	6.62	+	2.57	0.000686	0.0191
regulation of symbiosis, encompassing mutualism through parasitism (GO:0043903)	223	20	8.38	+	2.39	0.000701	0.0195
cytochrome complex assembly (GO:0017004)	35	7	1.32	+	5.32	0.000712	0.0197
protein deglycosylation (GO:0006517)	35	7	1.32	+	5.32	0.000712	0.0197
regulation of generation of precursor metabolites and energy (GO:0043467)	161	16	6.05	+	2.64	0.000738	0.0204
regulation of plasma lipoprotein particle levels (GO:0097006)	72	10	2.71	+	3.69	0.000747	0.0206
cellular response to tumor necrosis factor (GO:0071356)	244	21	9.17	+	2.29	0.000755	0.0208
positive regulation of protein modification process (GO:0031401)	1243	71	46.74	+	1.52	0.000761	0.0209
peptidyl-proline hydroxylation (GO:0019511)	16	5	0.6	+	8.31	0.000774	0.0211
regulation of intracellular signal transduction (GO:1902531)	1794	96	67.45	+	1.42	0.000773	0.0211
modulation of process of other organism involved in symbiotic interaction (GO:0051817)	115	13	4.32	+	3.01	0.000771	0.0211
regulation of anatomical structure size (GO:0090066)	520	36	19.55	+	1.84	0.000771	0.0211
positive regulation of apoptotic signaling pathway (GO:2001235)	178	17	6.69	+	2.54	0.000771	0.0212
regulation of cysteine-type endopeptidase activity (GO:2000116)	245	21	9.21	+	2.28	0.000788	0.0214
positive regulation of cellular component movement (GO:0051272)	560	38	21.06	+	1.8	0.000794	0.0216
regulation of cell cycle phase transition (GO:1901987)	456	33	17.15	+	1.92	0.000796	0.0216
establishment of organelle localization (GO:0051656)	388	29	14.59	+	1.99	0.00081	0.0219
developmental process (GO:0032502)	5900	266	221.84	+	1.2	0.000812	0.0219
regulation of establishment of protein localization to mitochondrion (GO:1903747)	73	10	2.74	+	3.64	0.000823	0.0222
membrane lipid catabolic process (GO:0046466)	36	7	1.35	+	5.17	0.000825	0.0222
positive regulation of phosphorylation (GO:0042327)	1090	64	40.98	+	1.56	0.000841	0.0226
T cell receptor signaling pathway (GO:0050852)	180	17	6.77	+	2.51	0.000864	0.0232
insulin processing (GO:0030070)	3	3	0.11	+	26.6	0.000873	0.0233
protein targeting to lysosome involved in chaperone-mediated autophagy (GO:0061740)	3	3	0.11	+	26.6	0.000873	0.0234
transition metal ion homeostasis (GO:0055076)	132	14	4.96	+	2.82	0.000873	0.0234
positive regulation of innate immune response (GO:0045089)	209	19	7.86	+	2.42	0.000889	0.0237
organophosphate biosynthetic process (GO:0090407)	537	37	20.19	+	1.83	0.000889	0.0237
positive regulation of response to stimulus (GO:0048584)	2453	124	92.23	+	1.34	0.000901	0.0239
positive regulation of defense response (GO:0031349)	368	28	13.84	+	2.02	0.000909	0.0241
insulin receptor signaling pathway (GO:0008286)	88	11	3.31	+	3.32	0.000915	0.0242
regulation of steroid biosynthetic process (GO:0050810)	88	11	3.31	+	3.32	0.000915	0.0242
negative regulation of protein catabolic process (GO:0042177)	133	14	5	+	2.8	0.000933	0.0246
ATF6-mediated unfolded protein response (GO:0036500)	9	4	0.34	+	11.82	0.000942	0.0248
positive regulation of ion transport (GO:0043270)	282	23	10.6	+	2.17	0.000944	0.0248
positive regulation of ryanodine-sensitive calcium-release channel activity (GO:0060316)	9	4	0.34	+	11.82	0.000942	0.0248
cell surface receptor signaling pathway (GO:0007166)	2480	125	93.25	+	1.34	0.000952	0.025
positive regulation of Wnt signaling pathway (GO:0030177)	182	17	6.84	+	2.48	0.000967	0.0253
positive regulation of cell motility (GO:2000147)	544	37	20.45	+	1.81	0.000972	0.0253
negative regulation of response to reactive oxygen species (GO:1901032)	17	5	0.64	+	7.82	0.000972	0.0254
negative regulation of hydrogen peroxide-induced cell death (GO:1903206)	17	5	0.64	+	7.82	0.000972	0.0254
positive regulation of cellular catabolic process (GO:0031331)	375	28	14.1	+	1.99	0.00105	0.0273
canonical glycolysis (GO:0061621)	27	6	1.02	+	5.91	0.00106	0.0276
glucose catabolic process to pyruvate (GO:0061718)	27	6	1.02	+	5.91	0.00106	0.0276
NADH regeneration (GO:0006735)	27	6	1.02	+	5.91	0.00106	0.0276
regulation of cellular component movement (GO:0051270)	1023	60	38.46	+	1.56	0.00108	0.0279
interaction with host (GO:0051701)	168	16	6.32	+	2.53	0.00112	0.0288
regulation of protein localization to membrane (GO:1905475)	194	18	7.29	+	2.47	0.00113	0.0291
response to insulin (GO:0032868)	235	20	8.84	+	2.26	0.00113	0.0291
positive regulation of axonogenesis (GO:0050772)	91	11	3.42	+	3.21	0.00117	0.0301
negative regulation of calcium ion transport into cytosol (GO:0010523)	18	5	0.68	+	7.39	0.00121	0.0308
system development (GO:0048731)	4444	206	167.09	+	1.23	0.00121	0.0308
regulation of lipoprotein particle clearance (GO:0010984)	18	5	0.68	+	7.39	0.00121	0.0309
positive regulation of phosphate metabolic process (GO:0045937)	1160	66	43.62	+	1.51	0.00122	0.031
positive regulation of phosphorus metabolic process (GO:0010562)	1160	66	43.62	+	1.51	0.00122	0.0311
regulation of cell population proliferation (GO:0042127)	1642	88	61.74	+	1.43	0.00124	0.0314
positive regulation of neuron differentiation (GO:0045666)	382	28	14.36	+	1.95	0.00125	0.0316
glycolytic process through fructose-6-phosphate (GO:0061615)	28	6	1.05	+	5.7	0.00125	0.0316
hydrogen peroxide metabolic process (GO:0042743)	39	7	1.47	+	4.77	0.00125	0.0316
positive regulation of transferase activity (GO:0051347)	695	44	26.13	+	1.68	0.00126	0.0317
glycolytic process through glucose-6-phosphate (GO:0061620)	28	6	1.05	+	5.7	0.00125	0.0317
regulation of hydrolase activity (GO:0051336)	1293	72	48.62	+	1.48	0.00126	0.0317
aggrephagy (GO:0035973)	28	6	1.05	+	5.7	0.00125	0.0317
positive regulation of protein autophosphorylation (GO:0031954)	28	6	1.05	+	5.7	0.00125	0.0318
cellular glucose homeostasis (GO:0001678)	92	11	3.46	+	3.18	0.00127	0.0319
regulation of cyclic-nucleotide phosphodiesterase activity (GO:0051342)	10	4	0.38	+	10.64	0.00128	0.0319
modulation by symbiont of host innate immune response (GO:0052167)	10	4	0.38	+	10.64	0.00128	0.0319
suppression by symbiont of host innate immune response (GO:0052170)	10	4	0.38	+	10.64	0.00128	0.032
suppression by symbiont of host immune response (GO:0052562)	10	4	0.38	+	10.64	0.00128	0.032
Golgi vesicle budding (GO:0048194)	78	10	2.93	+	3.41	0.0013	0.0322
vesicle fusion (GO:0006906)	78	10	2.93	+	3.41	0.0013	0.0323
regulation of locomotion (GO:0040012)	1010	59	37.98	+	1.55	0.00135	0.0334
brain development (GO:0007420)	754	47	28.35	+	1.66	0.00135	0.0334
positive regulation of autophagy (GO:0010508)	123	13	4.62	+	2.81	0.00135	0.0335
positive regulation of response to biotic stimulus (GO:0002833)	248	21	9.32	+	2.25	0.00136	0.0337
positive regulation of protein phosphorylation (GO:0001934)	1013	59	38.09	+	1.55	0.00138	0.034
positive regulation of protein-containing complex assembly (GO:0031334)	250	21	9.4	+	2.23	0.00141	0.0348
regulation of nitrogen compound metabolic process (GO:0051171)	5881	263	221.13	+	1.19	0.00142	0.0349
adenine transport (GO:0015853)	4	3	0.15	+	19.95	0.00149	0.0361
regulation of lysosome organization (GO:1905671)	4	3	0.15	+	19.95	0.00149	0.0362
positive regulation of intracellular lipid transport (GO:0032379)	4	3	0.15	+	19.95	0.00149	0.0362
positive regulation of intracellular sterol transport (GO:0032382)	4	3	0.15	+	19.95	0.00149	0.0363
multicellular organism development (GO:0007275)	5065	230	190.44	+	1.21	0.0015	0.0363
positive regulation of intracellular cholesterol transport (GO:0032385)	4	3	0.15	+	19.95	0.00149	0.0364
protein targeting to vacuole involved in autophagy (GO:0071211)	4	3	0.15	+	19.95	0.00149	0.0364
protein localization to secretory granule (GO:0033366)	4	3	0.15	+	19.95	0.00149	0.0365
positive regulation of protein transport (GO:0051222)	437	31	16.43	+	1.89	0.00152	0.0368
cofactor metabolic process (GO:0051186)	438	31	16.47	+	1.88	0.00154	0.0372
regulation of cellular response to oxidative stress (GO:1900407)	80	10	3.01	+	3.32	0.00154	0.0373
metal ion homeostasis (GO:0055065)	636	41	23.91	+	1.71	0.00155	0.0374
protein localization to membrane (GO:0072657)	514	35	19.33	+	1.81	0.00157	0.0379
mRNA processing (GO:0006397)	477	33	17.94	+	1.84	0.00159	0.0382
protein targeting to ER (GO:0045047)	110	12	4.14	+	2.9	0.0016	0.0384
protein targeting to vacuole (GO:0006623)	41	7	1.54	+	4.54	0.00161	0.0386
metal ion transport (GO:0030001)	640	41	24.06	+	1.7	0.00162	0.0387
carbohydrate derivative transport (GO:1901264)	67	9	2.52	+	3.57	0.00167	0.0399
regulation of oxidative stress-induced cell death (GO:1903201)	67	9	2.52	+	3.57	0.00167	0.04
regulation of protein serine/threonine kinase activity (GO:0071900)	520	35	19.55	+	1.79	0.00168	0.04
aging (GO:0007568)	279	22	10.49	+	2.1	0.0017	0.0402
peptidyl-proline hydroxylation to 4-hydroxy-L-proline (GO:0018401)	11	4	0.41	+	9.67	0.0017	0.0402
positive regulation of protein serine/threonine kinase activity (GO:0071902)	345	26	12.97	+	2	0.00169	0.0403
negative regulation of ryanodine-sensitive calcium-release channel activity (GO:0060315)	11	4	0.41	+	9.67	0.0017	0.0403
cellular monovalent inorganic cation homeostasis (GO:0030004)	111	12	4.17	+	2.88	0.00172	0.0405
regulation of cell motility (GO:2000145)	939	55	35.31	+	1.56	0.00171	0.0405
cerebellum development (GO:0021549)	111	12	4.17	+	2.88	0.00172	0.0405
regulation of protein phosphorylation (GO:0001932)	1458	79	54.82	+	1.44	0.00176	0.0414
error-free translesion synthesis (GO:0070987)	20	5	0.75	+	6.65	0.00179	0.042
regulation of proteasomal protein catabolic process (GO:0061136)	187	17	7.03	+	2.42	0.00179	0.042
negative regulation of endoplasmic reticulum stress-induced intrinsic apoptotic signaling pathway (GO:1902236)	20	5	0.75	+	6.65	0.00179	0.0421
positive regulation of secretion (GO:0051047)	448	31	16.84	+	1.84	0.00182	0.0425
regulation of ion transport (GO:0043269)	702	44	26.4	+	1.67	0.00183	0.0427
vesicle coating (GO:0006901)	68	9	2.56	+	3.52	0.00184	0.0428
regulation of endocytosis (GO:0030100)	209	18	7.86	+	2.29	0.00185	0.043
regulation of protein modification process (GO:0031399)	1871	97	70.35	+	1.38	0.00188	0.0437
negative regulation of developmental process (GO:0051093)	965	56	36.28	+	1.54	0.00195	0.0452
reactive oxygen species metabolic process (GO:0072593)	113	12	4.25	+	2.82	0.00197	0.0457
nucleoside diphosphate metabolic process (GO:0009132)	83	10	3.12	+	3.2	0.00198	0.0458
glucose catabolic process (GO:0006007)	31	6	1.17	+	5.15	0.00198	0.0458
selective autophagy (GO:0061912)	43	7	1.62	+	4.33	0.00205	0.0473
regulation of sterol biosynthetic process (GO:0106118)	43	7	1.62	+	4.33	0.00205	0.0474
regulation of cholesterol biosynthetic process (GO:0045540)	43	7	1.62	+	4.33	0.00205	0.0474
response to inorganic substance (GO:0010035)	542	36	20.38	+	1.77	0.00208	0.0478
establishment of protein localization to endoplasmic reticulum (GO:0072599)	114	12	4.29	+	2.8	0.00211	0.0484
organelle membrane fusion (GO:0090174)	84	10	3.16	+	3.17	0.00214	0.0492
negative regulation of cellular response to drug (GO:2001039)	21	5	0.79	+	6.33	0.00215	0.0493
negative regulation of cellular protein metabolic process (GO:0032269)	1051	60	39.52	+	1.52	0.00218	0.0497
positive regulation of response to external stimulus (GO:0032103)	507	34	19.06	+	1.78	0.00218	0.0498
regulation of low-density lipoprotein particle clearance (GO:0010988)	12	4	0.45	+	8.87	0.0022	0.0499
SNARE complex assembly (GO:0035493)	12	4	0.45	+	8.87	0.0022	0.05
COPII-coated vesicle budding (GO:0090114)	70	9	2.63	+	3.42	0.0022	0.05
endomembrane system organization (GO:0010256)	431	30	16.21	+	1.85	0.0022	0.0501

## Sheet: biological processes dataset IV
GO biological process (assigned in yellow are top ten biological processes)	Homo sapiens - REFLIST (20851)	# of genes	expected	over/under	fold Enrichment	raw P value	FDR
insulin processing (GO:0030070)	3	3	0.13	+	23.53	0.00123	0.0268
adenine transport (GO:0015853)	4	3	0.17	+	17.65	0.00209	0.0413
negative regulation of type B pancreatic cell apoptotic process (GO:2000675)	6	4	0.25	+	15.69	0.000473	0.0119
SRP-dependent cotranslational protein targeting to membrane (GO:0006614)	96	63	4.08	+	15.44	1.22e-45	3.88e-42
cotranslational protein targeting to membrane (GO:0006613)	101	65	4.29	+	15.15	1.13e-46	5.99e-43
protein targeting to ER (GO:0045047)	113	65	4.8	+	13.54	2.1e-44	4.16e-41
protein localization to cytoplasmic stress granule (GO:1903608)	7	4	0.3	+	13.45	0.000719	0.017
positive regulation of tau-protein kinase activity (GO:1902949)	7	4	0.3	+	13.45	0.000719	0.017
establishment of protein localization to endoplasmic reticulum (GO:0072599)	117	66	4.97	+	13.28	1.13e-44	2.57e-41
viral transcription (GO:0019083)	116	59	4.93	+	11.97	4.25e-38	2.7e-35
nuclear-transcribed mRNA catabolic process, nonsense-mediated decay (GO:0000184)	121	61	5.14	+	11.86	3.47e-39	2.75e-36
modulation by symbiont of host defense response (GO:0052031)	8	4	0.34	+	11.77	0.00104	0.0233
protein folding in endoplasmic reticulum (GO:0034975)	10	5	0.42	+	11.77	0.000237	0.00682
protein localization to endoplasmic reticulum (GO:0070972)	144	70	6.12	+	11.44	4.87e-44	8.58e-41
response to host defenses (GO:0052200)	11	5	0.47	+	10.7	0.000334	0.00907
response to defenses of other organism (GO:0052173)	11	5	0.47	+	10.7	0.000334	0.00905
response to host (GO:0075136)	11	5	0.47	+	10.7	0.000334	0.00903
translational initiation (GO:0006413)	145	65	6.16	+	10.55	2.91e-39	2.43e-36
protein maturation by protein folding (GO:0022417)	9	4	0.38	+	10.46	0.00146	0.031
postsynaptic actin cytoskeleton organization (GO:0098974)	12	5	0.51	+	9.81	0.000457	0.0116
viral gene expression (GO:0019080)	171	71	7.27	+	9.77	4.57e-41	4.83e-38
mitochondrial ATP synthesis coupled proton transport (GO:0042776)	22	9	0.93	+	9.63	2.68e-06	0.000135
ATP synthesis coupled proton transport (GO:0015986)	27	11	1.15	+	9.59	2.12e-07	1.38e-05
energy coupled proton transport, down electrochemical gradient (GO:0015985)	27	11	1.15	+	9.59	2.12e-07	1.38e-05
regulation of type B pancreatic cell apoptotic process (GO:2000674)	10	4	0.42	+	9.41	0.00198	0.0398
cellular response to X-ray (GO:0071481)	10	4	0.42	+	9.41	0.00198	0.0397
regulation of cyclic-nucleotide phosphodiesterase activity (GO:0051342)	10	4	0.42	+	9.41	0.00198	0.0397
negative regulation of ubiquitin protein ligase activity (GO:1904667)	10	4	0.42	+	9.41	0.00198	0.0396
negative regulation of transforming growth factor beta production (GO:0071635)	13	5	0.55	+	9.05	0.000612	0.0147
regulation of tau-protein kinase activity (GO:1902947)	13	5	0.55	+	9.05	0.000612	0.0147
protein targeting to membrane (GO:0006612)	184	68	7.82	+	8.7	8.39e-37	4.75e-34
ribosomal large subunit assembly (GO:0000027)	30	11	1.27	+	8.63	4.99e-07	3.02e-05
interleukin-35-mediated signaling pathway (GO:0070757)	11	4	0.47	+	8.56	0.00261	0.0494
interleukin-27-mediated signaling pathway (GO:0070106)	11	4	0.47	+	8.56	0.00261	0.0493
postsynaptic cytoskeleton organization (GO:0099188)	14	5	0.59	+	8.4	0.000802	0.0186
nuclear-transcribed mRNA catabolic process (GO:0000956)	200	67	8.5	+	7.88	3.85e-34	1.74e-31
ATP biosynthetic process (GO:0006754)	39	13	1.66	+	7.84	1.14e-07	7.7e-06
cytoplasmic translation (GO:0002181)	75	25	3.19	+	7.84	1.71e-13	2.05e-11
protein localization to chromosome, telomeric region (GO:0070198)	16	5	0.68	+	7.35	0.00131	0.0283
insulin secretion (GO:0030073)	39	12	1.66	+	7.24	7.14e-07	4.14e-05
mRNA catabolic process (GO:0006402)	220	67	9.35	+	7.17	4.51e-32	1.79e-29
stress granule assembly (GO:0034063)	20	6	0.85	+	7.06	0.000515	0.0128
mitochondrial electron transport, cytochrome c to oxygen (GO:0006123)	20	6	0.85	+	7.06	0.000515	0.0127
aerobic electron transport chain (GO:0019646)	20	6	0.85	+	7.06	0.000515	0.0127
negative regulation of ubiquitin-protein transferase activity (GO:0051444)	17	5	0.72	+	6.92	0.00164	0.0344
establishment of protein localization to membrane (GO:0090150)	293	86	12.45	+	6.91	5.92e-40	5.22e-37
chaperone-mediated protein complex assembly (GO:0051131)	21	6	0.89	+	6.72	0.00064	0.0153
regulation of oxidative stress-induced intrinsic apoptotic signaling pathway (GO:1902175)	28	8	1.19	+	6.72	8.08e-05	0.00266
aggrephagy (GO:0035973)	28	8	1.19	+	6.72	8.08e-05	0.00265
cristae formation (GO:0042407)	32	9	1.36	+	6.62	3.22e-05	0.00122
ribosomal large subunit biogenesis (GO:0042273)	75	21	3.19	+	6.59	2.23e-10	2.03e-08
viral translation (GO:0019081)	18	5	0.76	+	6.54	0.00203	0.0405
alternative mRNA splicing, via spliceosome (GO:0000380)	18	5	0.76	+	6.54	0.00203	0.0405
retinal ganglion cell axon guidance (GO:0031290)	18	5	0.76	+	6.54	0.00203	0.0404
RNA catabolic process (GO:0006401)	251	69	10.67	+	6.47	1.02e-30	3.75e-28
regulation of sister chromatid cohesion (GO:0007063)	22	6	0.93	+	6.42	0.000786	0.0183
nucleotide-excision repair, DNA duplex unwinding (GO:0000717)	22	6	0.93	+	6.42	0.000786	0.0182
oxidative phosphorylation (GO:0006119)	121	32	5.14	+	6.22	1.66e-14	2.16e-12
regulation of amyloid-beta clearance (GO:1900221)	19	5	0.81	+	6.19	0.00248	0.0473
protein targeting to lysosome (GO:0006622)	23	6	0.98	+	6.14	0.000957	0.0217
positive regulation of signal transduction by p53 class mediator (GO:1901798)	23	6	0.98	+	6.14	0.000957	0.0216
nucleotide-excision repair, DNA damage recognition (GO:0000715)	23	6	0.98	+	6.14	0.000957	0.0216
purine ribonucleoside triphosphate biosynthetic process (GO:0009206)	50	13	2.12	+	6.12	1.24e-06	6.79e-05
viral genome replication (GO:0019079)	27	7	1.15	+	6.1	0.000374	0.0099
DNA damage response, detection of DNA damage (GO:0042769)	39	10	1.66	+	6.03	2.33e-05	0.000926
purine nucleoside triphosphate biosynthetic process (GO:0009145)	51	13	2.17	+	6	1.5e-06	8.01e-05
phagosome acidification (GO:0090383)	28	7	1.19	+	5.88	0.000452	0.0115
negative regulation of ubiquitin-dependent protein catabolic process (GO:2000059)	49	12	2.08	+	5.76	5.39e-06	0.00024
protein targeting (GO:0006605)	374	91	15.89	+	5.73	9.63e-37	5.27e-34
mitochondrial ATP synthesis coupled electron transport (GO:0042775)	89	21	3.78	+	5.55	3.13e-09	2.62e-07
positive regulation of sodium ion transport (GO:0010765)	34	8	1.44	+	5.54	0.000254	0.00722
negative regulation of proteolysis involved in cellular protein catabolic process (GO:1903051)	64	15	2.72	+	5.52	5.95e-07	3.56e-05
ATP synthesis coupled electron transport (GO:0042773)	90	21	3.82	+	5.49	3.71e-09	3.05e-07
positive regulation of axon extension (GO:0045773)	43	10	1.83	+	5.47	4.77e-05	0.00171
ribonucleoside triphosphate biosynthetic process (GO:0009201)	56	13	2.38	+	5.46	3.66e-06	0.000171
regulation of interferon-gamma-mediated signaling pathway (GO:0060334)	26	6	1.1	+	5.43	0.00165	0.0344
regulation of response to interferon-gamma (GO:0060330)	26	6	1.1	+	5.43	0.00165	0.0343
negative regulation of RNA splicing (GO:0033119)	26	6	1.1	+	5.43	0.00165	0.0343
global genome nucleotide-excision repair (GO:0070911)	26	6	1.1	+	5.43	0.00165	0.0342
regulation of long-term neuronal synaptic plasticity (GO:0048169)	26	6	1.1	+	5.43	0.00165	0.0342
regulation of ubiquitin protein ligase activity (GO:1904666)	26	6	1.1	+	5.43	0.00165	0.0341
viral protein processing (GO:0019082)	39	9	1.66	+	5.43	0.00012	0.00376
virion assembly (GO:0019068)	39	9	1.66	+	5.43	0.00012	0.00375
purine ribonucleoside triphosphate metabolic process (GO:0009205)	65	15	2.76	+	5.43	7.06e-07	4.1e-05
peptide hormone secretion (GO:0030072)	61	14	2.59	+	5.4	1.75e-06	9.17e-05
intracellular pH reduction (GO:0051452)	48	11	2.04	+	5.39	2.26e-05	0.000905
Golgi to plasma membrane protein transport (GO:0043001)	31	7	1.32	+	5.31	0.000762	0.0178
protein targeting to vacuole (GO:0006623)	40	9	1.7	+	5.3	0.000141	0.00442
establishment of protein localization to organelle (GO:0072594)	454	102	19.29	+	5.29	1.46e-38	1.01e-35
negative regulation of proteasomal protein catabolic process (GO:1901799)	49	11	2.08	+	5.28	2.67e-05	0.00104
mitochondrial electron transport, NADH to ubiquinone (GO:0006120)	49	11	2.08	+	5.28	2.67e-05	0.00104
negative regulation of proteasomal ubiquitin-dependent protein catabolic process (GO:0032435)	36	8	1.53	+	5.23	0.000355	0.00954
positive regulation of lamellipodium assembly (GO:0010592)	27	6	1.15	+	5.23	0.00194	0.0392
ribosome assembly (GO:0042255)	68	15	2.89	+	5.19	1.15e-06	6.36e-05
positive regulation of telomere maintenance (GO:0032206)	50	11	2.12	+	5.18	3.13e-05	0.0012
protein deglycosylation (GO:0006517)	32	7	1.36	+	5.15	0.000896	0.0206
substantia nigra development (GO:0021762)	46	10	1.95	+	5.12	7.79e-05	0.00259
positive regulation of telomere maintenance via telomere lengthening (GO:1904358)	37	8	1.57	+	5.09	0.000416	0.0108
pH reduction (GO:0045851)	51	11	2.17	+	5.08	3.67e-05	0.00137
calcium-ion regulated exocytosis (GO:0017156)	42	9	1.78	+	5.04	0.000194	0.00569
regulation of oxidative stress-induced neuron death (GO:1903203)	28	6	1.19	+	5.04	0.00228	0.0445
ATP metabolic process (GO:0046034)	210	45	8.92	+	5.04	7.48e-17	1.24e-14
positive regulation of ATPase activity (GO:0032781)	56	12	2.38	+	5.04	1.73e-05	0.000711
positive regulation of protein autophosphorylation (GO:0031954)	28	6	1.19	+	5.04	0.00228	0.0444
inner mitochondrial membrane organization (GO:0007007)	52	11	2.21	+	4.98	4.29e-05	0.00156
ribonucleoside triphosphate metabolic process (GO:0009199)	71	15	3.02	+	4.97	1.84e-06	9.59e-05
translation (GO:0006412)	394	83	16.74	+	4.96	9.62e-30	3.32e-27
regulation of transforming growth factor beta production (GO:0071634)	38	8	1.61	+	4.95	0.000486	0.0122
negative regulation of cellular protein catabolic process (GO:1903363)	76	16	3.23	+	4.95	8.76e-07	5e-05
proton transmembrane transport (GO:1902600)	138	29	5.86	+	4.95	3.66e-11	3.56e-09
respiratory electron transport chain (GO:0022904)	110	23	4.67	+	4.92	4.19e-09	3.43e-07
purine nucleoside triphosphate metabolic process (GO:0009144)	72	15	3.06	+	4.9	2.15e-06	0.000109
positive regulation of telomere maintenance via telomerase (GO:0032212)	34	7	1.44	+	4.85	0.00122	0.0267
nucleoside triphosphate biosynthetic process (GO:0009142)	68	14	2.89	+	4.85	5.25e-06	0.000235
hormone transport (GO:0009914)	83	17	3.53	+	4.82	5.61e-07	3.39e-05
hormone secretion (GO:0046879)	74	15	3.14	+	4.77	2.88e-06	0.000142
nucleobase-containing compound catabolic process (GO:0034655)	383	77	16.27	+	4.73	1.64e-26	5.19e-24
peptide biosynthetic process (GO:0043043)	419	84	17.8	+	4.72	8.72e-29	2.94e-26
endosome transport via multivesicular body sorting pathway (GO:0032509)	35	7	1.49	+	4.71	0.00141	0.0302
phagosome maturation (GO:0090382)	45	9	1.91	+	4.71	0.000305	0.00842
mRNA stabilization (GO:0048255)	50	10	2.12	+	4.71	0.000142	0.00445
positive regulation of DNA binding (GO:0043388)	60	12	2.55	+	4.71	3.15e-05	0.0012
regulation of telomere maintenance (GO:0032204)	81	16	3.44	+	4.65	1.82e-06	9.51e-05
rRNA processing (GO:0006364)	260	51	11.05	+	4.62	1.59e-17	2.77e-15
protein localization to membrane (GO:0072657)	526	103	22.35	+	4.61	1.86e-34	8.67e-32
protein localization to lysosome (GO:0061462)	41	8	1.74	+	4.59	0.000755	0.0177
transferrin transport (GO:0033572)	36	7	1.53	+	4.58	0.00163	0.0343
Wnt signaling pathway, calcium modulating pathway (GO:0007223)	36	7	1.53	+	4.58	0.00163	0.0343
negative regulation of telomere maintenance (GO:0032205)	36	7	1.53	+	4.58	0.00163	0.0342
regulation of cellular amino acid metabolic process (GO:0006521)	67	13	2.85	+	4.57	1.97e-05	0.000798
establishment of protein localization to vacuole (GO:0072666)	52	10	2.21	+	4.53	0.000189	0.00559
establishment of protein localization to plasma membrane (GO:0061951)	47	9	2	+	4.51	0.000404	0.0105
regulation of oxidative stress-induced cell death (GO:1903201)	68	13	2.89	+	4.5	2.26e-05	0.000904
mRNA polyadenylation (GO:0006378)	37	7	1.57	+	4.45	0.00187	0.038
rRNA metabolic process (GO:0016072)	270	51	11.47	+	4.45	6.26e-17	1.06e-14
negative regulation of protein catabolic process (GO:0042177)	122	23	5.18	+	4.44	2.3e-08	1.72e-06
RNA polyadenylation (GO:0043631)	38	7	1.61	+	4.34	0.00214	0.0422
peptide metabolic process (GO:0006518)	538	99	22.86	+	4.33	3.31e-31	1.25e-28
protein localization to vacuole (GO:0072665)	66	12	2.8	+	4.28	7.12e-05	0.0024
positive regulation of viral genome replication (GO:0045070)	39	7	1.66	+	4.22	0.00244	0.0467
nucleoside triphosphate metabolic process (GO:0009141)	95	17	4.04	+	4.21	2.87e-06	0.000141
viral process (GO:0016032)	845	151	35.91	+	4.21	1.57e-46	6.23e-43
cell redox homeostasis (GO:0045454)	45	8	1.91	+	4.18	0.00129	0.0278
regulation of telomere maintenance via telomere lengthening (GO:1904356)	62	11	2.63	+	4.18	0.000171	0.00515
protein localization to organelle (GO:0033365)	779	138	33.1	+	4.17	5.12e-42	7.38e-39
ribosomal small subunit biogenesis (GO:0042274)	74	13	3.14	+	4.13	4.92e-05	0.00176
heterocycle catabolic process (GO:0046700)	440	77	18.7	+	4.12	3.28e-23	8.4e-21
cellular nitrogen compound catabolic process (GO:0044270)	441	77	18.74	+	4.11	3.71e-23	9.35e-21
interleukin-12-mediated signaling pathway (GO:0035722)	46	8	1.95	+	4.09	0.00146	0.031
aromatic compound catabolic process (GO:0019439)	457	79	19.42	+	4.07	1.7e-23	4.49e-21
RNA stabilization (GO:0043489)	58	10	2.46	+	4.06	0.00041	0.0107
regulation of embryonic development (GO:0045995)	64	11	2.72	+	4.04	0.000219	0.00634
amide biosynthetic process (GO:0043604)	548	94	23.29	+	4.04	1.28e-27	4.25e-25
negative regulation of oxidative stress-induced cell death (GO:1903202)	47	8	2	+	4.01	0.00164	0.0344
ribosome biogenesis (GO:0042254)	335	57	14.23	+	4	5.79e-17	9.88e-15
mitochondrial transmembrane transport (GO:1990542)	106	18	4.5	+	4	2.85e-06	0.000141
negative regulation of mRNA catabolic process (GO:1902373)	59	10	2.51	+	3.99	0.000462	0.0117
selective autophagy (GO:0061912)	59	10	2.51	+	3.99	0.000462	0.0117
S phase (GO:0051320)	65	11	2.76	+	3.98	0.000246	0.00703
mitotic S phase (GO:0000084)	65	11	2.76	+	3.98	0.000246	0.00702
symbiotic process (GO:0044403)	936	157	39.77	+	3.95	2.28e-45	6.03e-42
regulation of glycoprotein metabolic process (GO:1903018)	48	8	2.04	+	3.92	0.00185	0.0377
cellular response to interleukin-12 (GO:0071349)	48	8	2.04	+	3.92	0.00185	0.0376
regulation of cellular response to oxidative stress (GO:1900407)	78	13	3.31	+	3.92	7.94e-05	0.00264
aerobic respiration (GO:0009060)	78	13	3.31	+	3.92	7.94e-05	0.00263
regulation of transcription from RNA polymerase II promoter in response to hypoxia (GO:0061418)	78	13	3.31	+	3.92	7.94e-05	0.00262
regulation of telomere maintenance via telomerase (GO:0032210)	54	9	2.29	+	3.92	0.000978	0.022
pancreas development (GO:0031016)	72	12	3.06	+	3.92	0.000148	0.00457
axo-dendritic transport (GO:0008088)	66	11	2.8	+	3.92	0.000277	0.00776
mRNA metabolic process (GO:0016071)	700	116	29.74	+	3.9	7.88e-33	3.29e-30
post-Golgi vesicle-mediated transport (GO:0006892)	133	22	5.65	+	3.89	3.45e-07	2.17e-05
mitotic interphase (GO:0051329)	79	13	3.36	+	3.87	8.91e-05	0.0029
interphase (GO:0051325)	79	13	3.36	+	3.87	8.91e-05	0.00289
regulation of ATPase activity (GO:0043462)	79	13	3.36	+	3.87	8.91e-05	0.00288
regulation of protein autophosphorylation (GO:0031952)	49	8	2.08	+	3.84	0.00208	0.0412
response to interleukin-12 (GO:0070671)	49	8	2.08	+	3.84	0.00208	0.0411
organic cyclic compound catabolic process (GO:1901361)	490	80	20.82	+	3.84	2.11e-22	5.15e-20
positive regulation of axonogenesis (GO:0050772)	86	14	3.65	+	3.83	5.36e-05	0.00188
cellular respiration (GO:0045333)	160	26	6.8	+	3.82	4.16e-08	2.96e-06
positive regulation of DNA biosynthetic process (GO:2000573)	68	11	2.89	+	3.81	0.000348	0.00939
DNA geometric change (GO:0032392)	118	19	5.01	+	3.79	3.05e-06	0.000149
regulation of response to oxidative stress (GO:1902882)	87	14	3.7	+	3.79	5.99e-05	0.00207
negative regulation of intracellular transport (GO:0032387)	56	9	2.38	+	3.78	0.00123	0.0268
regulation of telomerase activity (GO:0051972)	50	8	2.12	+	3.77	0.00232	0.045
ribonucleoprotein complex assembly (GO:0022618)	194	31	8.24	+	3.76	3.02e-09	2.55e-07
ribonucleoprotein complex subunit organization (GO:0071826)	201	32	8.54	+	3.75	1.82e-09	1.57e-07
negative regulation of mRNA metabolic process (GO:1903312)	89	14	3.78	+	3.7	7.45e-05	0.00251
negative regulation of RNA catabolic process (GO:1902369)	70	11	2.97	+	3.7	0.000434	0.0112
regulation of cell-substrate junction organization (GO:0150116)	70	11	2.97	+	3.7	0.000434	0.0111
ribonucleoprotein complex biogenesis (GO:0022613)	468	73	19.89	+	3.67	1.59e-19	3.24e-17
negative regulation of chromosome organization (GO:2001251)	77	12	3.27	+	3.67	0.000258	0.00732
non-canonical Wnt signaling pathway (GO:0035567)	135	21	5.74	+	3.66	1.53e-06	8.17e-05
homotypic cell-cell adhesion (GO:0034109)	58	9	2.46	+	3.65	0.00153	0.0324
response to glucose (GO:0009749)	142	22	6.03	+	3.65	9.24e-07	5.2e-05
vascular endothelial growth factor receptor signaling pathway (GO:0048010)	71	11	3.02	+	3.65	0.000483	0.0121
regulation of axon extension (GO:0030516)	97	15	4.12	+	3.64	4.97e-05	0.00176
positive regulation of insulin secretion (GO:0032024)	78	12	3.31	+	3.62	0.000287	0.008
mitochondrial membrane organization (GO:0007006)	143	22	6.08	+	3.62	1.03e-06	5.75e-05
regulation of focal adhesion assembly (GO:0051893)	65	10	2.76	+	3.62	0.000904	0.0207
regulation of cell-substrate junction assembly (GO:0090109)	65	10	2.76	+	3.62	0.000904	0.0206
protein secretion (GO:0009306)	130	20	5.52	+	3.62	3.15e-06	0.000153
regulation of establishment of protein localization to mitochondrion (GO:1903747)	72	11	3.06	+	3.6	0.000536	0.0132
establishment of protein localization to extracellular region (GO:0035592)	131	20	5.57	+	3.59	3.49e-06	0.000166
negative regulation of protein ubiquitination (GO:0031397)	79	12	3.36	+	3.57	0.000319	0.00875
NADH dehydrogenase complex assembly (GO:0010257)	66	10	2.8	+	3.57	0.001	0.0226
mitochondrial respiratory chain complex I assembly (GO:0032981)	66	10	2.8	+	3.57	0.001	0.0225
circadian regulation of gene expression (GO:0032922)	66	10	2.8	+	3.57	0.001	0.0225
neural nucleus development (GO:0048857)	66	10	2.8	+	3.57	0.001	0.0225
anaphase-promoting complex-dependent catabolic process (GO:0031145)	86	13	3.65	+	3.56	0.00019	0.00561
regulation of mRNA stability (GO:0043488)	193	29	8.2	+	3.54	3.25e-08	2.34e-06
positive regulation of gene expression, epigenetic (GO:0045815)	60	9	2.55	+	3.53	0.00189	0.0383
regulation of cellular amine metabolic process (GO:0033238)	87	13	3.7	+	3.52	0.00021	0.00612
cellular iron ion homeostasis (GO:0006879)	67	10	2.85	+	3.51	0.00111	0.0247
cytokinesis (GO:0000910)	114	17	4.84	+	3.51	2.43e-05	0.000955
response to hexose (GO:0009746)	148	22	6.29	+	3.5	1.71e-06	9e-05
regulation of intracellular pH (GO:0051453)	88	13	3.74	+	3.48	0.000233	0.00671
regulation of hematopoietic stem cell differentiation (GO:1902036)	75	11	3.19	+	3.45	0.000728	0.0172
purine ribonucleotide biosynthetic process (GO:0009152)	157	23	6.67	+	3.45	1.25e-06	6.81e-05
regulation of protein targeting (GO:1903533)	82	12	3.48	+	3.44	0.000432	0.0111
peptide secretion (GO:0002790)	151	22	6.42	+	3.43	2.29e-06	0.000117
protein monoubiquitination (GO:0006513)	62	9	2.63	+	3.42	0.00231	0.0448
regulation of dendritic spine development (GO:0060998)	62	9	2.63	+	3.42	0.00231	0.0448
protein localization to extracellular region (GO:0071692)	138	20	5.86	+	3.41	7.02e-06	0.00031
midbrain development (GO:0030901)	90	13	3.82	+	3.4	0.000283	0.00791
positive regulation of protein localization to nucleus (GO:1900182)	90	13	3.82	+	3.4	0.000283	0.00789
intracellular protein transport (GO:0006886)	992	143	42.15	+	3.39	1.26e-34	6.05e-32
DNA duplex unwinding (GO:0032508)	111	16	4.72	+	3.39	6.01e-05	0.00206
response to monosaccharide (GO:0034284)	153	22	6.5	+	3.38	2.78e-06	0.000138
regulation of RNA stability (GO:0043487)	203	29	8.63	+	3.36	8.63e-08	5.93e-06
negative regulation of protein modification by small protein conjugation or removal (GO:1903321)	91	13	3.87	+	3.36	0.000312	0.00858
purine nucleoside bisphosphate biosynthetic process (GO:0034033)	63	9	2.68	+	3.36	0.00254	0.0484
ribonucleoside bisphosphate biosynthetic process (GO:0034030)	63	9	2.68	+	3.36	0.00254	0.0483
nucleoside bisphosphate biosynthetic process (GO:0033866)	63	9	2.68	+	3.36	0.00254	0.0482
regulation of DNA biosynthetic process (GO:2000278)	112	16	4.76	+	3.36	6.61e-05	0.00225
regulation of extent of cell growth (GO:0061387)	112	16	4.76	+	3.36	6.61e-05	0.00224
cellular macromolecule catabolic process (GO:0044265)	926	132	39.35	+	3.35	1.83e-31	7.08e-29
positive regulation of binding (GO:0051099)	177	25	7.52	+	3.32	7.99e-07	4.59e-05
transport along microtubule (GO:0010970)	156	22	6.63	+	3.32	3.69e-06	0.000171
positive regulation of chromosome organization (GO:2001252)	178	25	7.56	+	3.31	8.77e-07	4.98e-05
ribose phosphate biosynthetic process (GO:0046390)	178	25	7.56	+	3.31	8.77e-07	4.97e-05
ribonucleotide biosynthetic process (GO:0009260)	171	24	7.27	+	3.3	1.46e-06	7.82e-05
cellular monovalent inorganic cation homeostasis (GO:0030004)	114	16	4.84	+	3.3	7.98e-05	0.00263
protein folding (GO:0006457)	229	32	9.73	+	3.29	2.98e-08	2.17e-06
organelle transport along microtubule (GO:0072384)	79	11	3.36	+	3.28	0.00107	0.0238
regulation of RNA splicing (GO:0043484)	158	22	6.71	+	3.28	4.44e-06	0.000202
ATP-dependent chromatin remodeling (GO:0043044)	79	11	3.36	+	3.28	0.00107	0.0237
regulation of mRNA splicing, via spliceosome (GO:0048024)	115	16	4.89	+	3.27	8.75e-05	0.00286
energy derivation by oxidation of organic compounds (GO:0015980)	230	32	9.77	+	3.27	3.26e-08	2.34e-06
regulation of insulin secretion (GO:0050796)	188	26	7.99	+	3.25	6.93e-07	4.04e-05
negative regulation of cellular catabolic process (GO:0031330)	254	35	10.79	+	3.24	9.29e-09	7.23e-07
purine nucleotide biosynthetic process (GO:0006164)	167	23	7.1	+	3.24	3.2e-06	0.000154
cellular amide metabolic process (GO:0043603)	816	112	34.67	+	3.23	1.97e-25	5.89e-23
cellular response to glucose stimulus (GO:0071333)	73	10	3.1	+	3.22	0.00198	0.0397
neutrophil degranulation (GO:0043312)	482	66	20.48	+	3.22	2.96e-15	4.43e-13
cellular glucose homeostasis (GO:0001678)	95	13	4.04	+	3.22	0.000452	0.0115
regulation of cellular pH (GO:0030641)	95	13	4.04	+	3.22	0.000452	0.0115
insulin receptor signaling pathway (GO:0008286)	88	12	3.74	+	3.21	0.00076	0.0178
neutrophil activation involved in immune response (GO:0002283)	486	66	20.65	+	3.2	4.23e-15	6.05e-13
generation of precursor metabolites and energy (GO:0006091)	413	56	17.55	+	3.19	5.76e-13	6.53e-11
interleukin-1-mediated signaling pathway (GO:0070498)	96	13	4.08	+	3.19	0.000494	0.0123
cellular transition metal ion homeostasis (GO:0046916)	111	15	4.72	+	3.18	0.000192	0.00566
iron ion transport (GO:0006826)	74	10	3.14	+	3.18	0.00217	0.0427
cytosolic transport (GO:0016482)	148	20	6.29	+	3.18	1.76e-05	0.00072
regulation of intrinsic apoptotic signaling pathway (GO:2001242)	163	22	6.93	+	3.18	6.95e-06	0.000308
regulation of mRNA catabolic process (GO:0061013)	215	29	9.14	+	3.17	2.57e-07	1.64e-05
electron transport chain (GO:0022900)	178	24	7.56	+	3.17	2.74e-06	0.000138
purine-containing compound biosynthetic process (GO:0072522)	178	24	7.56	+	3.17	2.74e-06	0.000137
protein stabilization (GO:0050821)	193	26	8.2	+	3.17	1.08e-06	6.02e-05
cytoskeleton-dependent intracellular transport (GO:0030705)	193	26	8.2	+	3.17	1.08e-06	6e-05
positive regulation of peptide hormone secretion (GO:0090277)	104	14	4.42	+	3.17	0.000322	0.0088
granulocyte activation (GO:0036230)	498	67	21.16	+	3.17	3.91e-15	5.68e-13
viral life cycle (GO:0019058)	223	30	9.48	+	3.17	1.69e-07	1.1e-05
regulation of cell size (GO:0008361)	186	25	7.9	+	3.16	1.8e-06	9.41e-05
regulation of ubiquitin-dependent protein catabolic process (GO:2000058)	164	22	6.97	+	3.16	7.58e-06	0.000331
Wnt signaling pathway, planar cell polarity pathway (GO:0060071)	97	13	4.12	+	3.15	0.00054	0.0132
positive regulation of neuron death (GO:1901216)	97	13	4.12	+	3.15	0.00054	0.0132
neutrophil mediated immunity (GO:0002446)	493	66	20.95	+	3.15	7.82e-15	1.06e-12
neutrophil activation (GO:0042119)	494	66	20.99	+	3.14	8.53e-15	1.14e-12
endoplasmic reticulum organization (GO:0007029)	90	12	3.82	+	3.14	0.000908	0.0207
vacuolar transport (GO:0007034)	150	20	6.37	+	3.14	2.1e-05	0.000848
cellular response to hexose stimulus (GO:0071331)	75	10	3.19	+	3.14	0.00237	0.0457
leukocyte degranulation (GO:0043299)	504	67	21.42	+	3.13	6.57e-15	9.07e-13
signal release (GO:0023061)	189	25	8.03	+	3.11	2.33e-06	0.000118
macromolecule catabolic process (GO:0009057)	1060	140	45.04	+	3.11	2.63e-30	9.27e-28
cellular response to monosaccharide stimulus (GO:0071326)	76	10	3.23	+	3.1	0.00259	0.049
positive regulation of intracellular transport (GO:0032388)	228	30	9.69	+	3.1	2.59e-07	1.64e-05
intracellular transport (GO:0046907)	1526	200	64.84	+	3.08	1.08e-43	1.72e-40
lysosomal transport (GO:0007041)	107	14	4.55	+	3.08	0.000417	0.0108
myeloid leukocyte mediated immunity (GO:0002444)	514	67	21.84	+	3.07	1.54e-14	2.02e-12
regulation of mRNA processing (GO:0050684)	154	20	6.54	+	3.06	2.95e-05	0.00114
positive regulation of intracellular protein transport (GO:0090316)	185	24	7.86	+	3.05	4.98e-06	0.000224
regulation of postsynapse organization (GO:0099175)	85	11	3.61	+	3.05	0.00182	0.0372
ncRNA processing (GO:0034470)	433	56	18.4	+	3.04	3.18e-12	3.45e-10
myeloid cell activation involved in immune response (GO:0002275)	519	67	22.05	+	3.04	2.33e-14	3.01e-12
carbohydrate derivative transport (GO:1901264)	93	12	3.95	+	3.04	0.00117	0.0258
mitochondrial transport (GO:0006839)	233	30	9.9	+	3.03	3.93e-07	2.44e-05
positive regulation of transporter activity (GO:0032411)	117	15	4.97	+	3.02	0.000321	0.00879
regulation of mRNA metabolic process (GO:1903311)	352	45	14.96	+	3.01	6.23e-10	5.53e-08
negative regulation of catabolic process (GO:0009895)	313	40	13.3	+	3.01	5.67e-09	4.52e-07
cytoskeleton-dependent cytokinesis (GO:0061640)	102	13	4.33	+	3	0.000826	0.0191
anaphase (GO:0051322)	157	20	6.67	+	3	3.78e-05	0.0014
mitotic anaphase (GO:0000090)	157	20	6.67	+	3	3.78e-05	0.0014
regulated exocytosis (GO:0045055)	691	88	29.36	+	3	3.19e-18	5.82e-16
regulation of protein catabolic process (GO:0042176)	394	50	16.74	+	2.99	8.67e-11	8.09e-09
regulation of proteasomal ubiquitin-dependent protein catabolic process (GO:0032434)	134	17	5.69	+	2.99	0.000148	0.00457
negative regulation of establishment of protein localization (GO:1904950)	142	18	6.03	+	2.98	9.62e-05	0.00309
regulation of peptide hormone secretion (GO:0090276)	221	28	9.39	+	2.98	1.27e-06	6.89e-05
response to carbohydrate (GO:0009743)	182	23	7.73	+	2.97	1.14e-05	0.000483
SCF-dependent proteasomal ubiquitin-dependent protein catabolic process (GO:0031146)	95	12	4.04	+	2.97	0.00139	0.0297
regulation of pH (GO:0006885)	103	13	4.38	+	2.97	0.000897	0.0206
regulation of transcription from RNA polymerase II promoter in response to stress (GO:0043618)	111	14	4.72	+	2.97	0.000581	0.0141
positive regulation of establishment of protein localization (GO:1904951)	374	47	15.89	+	2.96	4.3e-10	3.85e-08
maintenance of location in cell (GO:0051651)	96	12	4.08	+	2.94	0.0015	0.0319
mRNA splicing, via spliceosome (GO:0000398)	304	38	12.92	+	2.94	2.32e-08	1.72e-06
RNA splicing, via transesterification reactions with bulged adenosine as nucleophile (GO:0000377)	304	38	12.92	+	2.94	2.32e-08	1.71e-06
regulation of hematopoietic progenitor cell differentiation (GO:1901532)	88	11	3.74	+	2.94	0.00233	0.045
positive regulation of protein binding (GO:0032092)	88	11	3.74	+	2.94	0.00233	0.045
Golgi vesicle transport (GO:0048193)	400	50	17	+	2.94	1.4e-10	1.29e-08
regulation of microtubule cytoskeleton organization (GO:0070507)	145	18	6.16	+	2.92	0.000122	0.00383
protein transport (GO:0015031)	1509	187	64.12	+	2.92	1.31e-37	8.02e-35
RNA splicing, via transesterification reactions (GO:0000375)	307	38	13.05	+	2.91	2.93e-08	2.14e-06
negative regulation of protein transport (GO:0051224)	138	17	5.86	+	2.9	0.000203	0.00591
establishment of protein localization (GO:0045184)	1593	196	67.69	+	2.9	3.68e-39	2.78e-36
regulation of cellular protein catabolic process (GO:1903362)	252	31	10.71	+	2.9	6.16e-07	3.66e-05
cellular protein localization (GO:0034613)	1643	202	69.81	+	2.89	2.02e-40	2.01e-37
positive regulation of protein transport (GO:0051222)	358	44	15.21	+	2.89	2.89e-09	2.46e-07
cellular macromolecule localization (GO:0070727)	1652	202	70.2	+	2.88	4.19e-40	3.91e-37
regulation of intracellular protein transport (GO:0033157)	262	32	11.13	+	2.87	4.7e-07	2.89e-05
peptide transport (GO:0015833)	1540	188	65.44	+	2.87	5.09e-37	2.99e-34
glucose homeostasis (GO:0042593)	197	24	8.37	+	2.87	1.29e-05	0.000543
negative regulation of DNA metabolic process (GO:0051053)	140	17	5.95	+	2.86	0.000237	0.00681
carbohydrate homeostasis (GO:0033500)	198	24	8.41	+	2.85	1.4e-05	0.000583
macroautophagy (GO:0016236)	190	23	8.07	+	2.85	2.13e-05	0.000857
regulation of intracellular transport (GO:0032386)	365	44	15.51	+	2.84	4.9e-09	3.95e-07
cellular response to oxygen levels (GO:0071453)	216	26	9.18	+	2.83	6.95e-06	0.000309
response to starvation (GO:0042594)	241	29	10.24	+	2.83	2.1e-06	0.000108
amide transport (GO:0042886)	1575	189	66.92	+	2.82	2.6e-36	1.33e-33
myeloid leukocyte activation (GO:0002274)	584	70	24.82	+	2.82	1.58e-13	1.92e-11
regulation of protein localization to nucleus (GO:1900180)	142	17	6.03	+	2.82	0.000275	0.00773
regulation of DNA-templated transcription in response to stress (GO:0043620)	117	14	4.97	+	2.82	0.000928	0.021
transition metal ion homeostasis (GO:0055076)	134	16	5.69	+	2.81	0.000423	0.0109
exocytosis (GO:0006887)	788	94	33.48	+	2.81	1.01e-17	1.79e-15
regulation of proteolysis involved in cellular protein catabolic process (GO:1903050)	218	26	9.26	+	2.81	8.06e-06	0.000351
positive regulation of ion transmembrane transporter activity (GO:0032414)	109	13	4.63	+	2.81	0.00143	0.0305
response to calcium ion (GO:0051592)	151	18	6.42	+	2.81	0.000193	0.00569
regulation of establishment of protein localization (GO:0070201)	648	77	27.53	+	2.8	1.35e-14	1.79e-12
regulation of protein transport (GO:0051223)	623	74	26.47	+	2.8	4.64e-14	5.8e-12
nucleotide biosynthetic process (GO:0009165)	236	28	10.03	+	2.79	4e-06	0.000185
proteasome-mediated ubiquitin-dependent protein catabolic process (GO:0043161)	329	39	13.98	+	2.79	5.5e-08	3.85e-06
positive regulation of autophagy (GO:0010508)	135	16	5.74	+	2.79	0.000455	0.0116
vesicle budding from membrane (GO:0006900)	102	12	4.33	+	2.77	0.00238	0.0459
protein localization to plasma membrane (GO:0072659)	196	23	8.33	+	2.76	3.32e-05	0.00125
positive regulation of protein polymerization (GO:0032273)	128	15	5.44	+	2.76	0.000753	0.0177
regulation of protein modification by small protein conjugation or removal (GO:1903320)	239	28	10.16	+	2.76	4.98e-06	0.000224
positive regulation of viral process (GO:0048524)	111	13	4.72	+	2.76	0.00166	0.0344
M phase (GO:0000279)	171	20	7.27	+	2.75	0.00011	0.0035
mitotic M phase (GO:0000087)	171	20	7.27	+	2.75	0.00011	0.00349
establishment of localization in cell (GO:0051649)	2378	278	101.05	+	2.75	8.37e-54	1.33e-49
Ras protein signal transduction (GO:0007265)	180	21	7.65	+	2.75	7.76e-05	0.00259
nucleoside phosphate biosynthetic process (GO:1901293)	240	28	10.2	+	2.75	5.35e-06	0.000239
mitochondrial respiratory chain complex assembly (GO:0033108)	103	12	4.38	+	2.74	0.00257	0.0486
regulation of gene expression, epigenetic (GO:0040029)	172	20	7.31	+	2.74	0.000119	0.00374
regulation of chromosome organization (GO:0033044)	284	33	12.07	+	2.73	8.62e-07	4.94e-05
regulation of protein ubiquitination (GO:0031396)	207	24	8.8	+	2.73	2.7e-05	0.00105
cellular response to hypoxia (GO:0071456)	190	22	8.07	+	2.72	5.86e-05	0.00203
microtubule-based transport (GO:0099111)	190	22	8.07	+	2.72	5.86e-05	0.00202
positive regulation of chromatin organization (GO:1905269)	121	14	5.14	+	2.72	0.00125	0.027
secretion by cell (GO:0032940)	977	113	41.51	+	2.72	3.57e-20	7.54e-18
cellular response to decreased oxygen levels (GO:0036294)	199	23	8.46	+	2.72	4.12e-05	0.00151
regulation of histone modification (GO:0031056)	156	18	6.63	+	2.72	0.000278	0.00778
regulation of protein stability (GO:0031647)	304	35	12.92	+	2.71	4.92e-07	3.01e-05
positive regulation of cellular protein localization (GO:1903829)	304	35	12.92	+	2.71	4.92e-07	3e-05
export from cell (GO:0140352)	1025	118	43.55	+	2.71	6.02e-21	1.37e-18
nitrogen compound transport (GO:0071705)	1861	214	79.08	+	2.71	5.87e-39	4.23e-36
positive regulation of DNA metabolic process (GO:0051054)	209	24	8.88	+	2.7	3.11e-05	0.00119
regulation of peptide transport (GO:0090087)	655	75	27.83	+	2.69	2.06e-13	2.45e-11
regulation of exocytosis (GO:0017157)	203	23	8.63	+	2.67	5.44e-05	0.00191
regulation of protein binding (GO:0043393)	212	24	9.01	+	2.66	3.82e-05	0.00141
regulation of stem cell differentiation (GO:2000736)	115	13	4.89	+	2.66	0.00221	0.0433
regulation of establishment of planar polarity (GO:0090175)	115	13	4.89	+	2.66	0.00221	0.0433
response to unfolded protein (GO:0006986)	169	19	7.18	+	2.65	0.000257	0.0073
ncRNA metabolic process (GO:0034660)	525	59	22.31	+	2.64	1.61e-10	1.47e-08
cellular response to starvation (GO:0009267)	196	22	8.33	+	2.64	8.88e-05	0.00289
transition metal ion transport (GO:0000041)	125	14	5.31	+	2.64	0.00165	0.0342
RNA processing (GO:0006396)	929	104	39.48	+	2.63	1.25e-17	2.2e-15
regulation of protein dephosphorylation (GO:0035304)	143	16	6.08	+	2.63	0.000803	0.0186
cell activation involved in immune response (GO:0002263)	626	70	26.6	+	2.63	3.24e-12	3.48e-10
vesicle organization (GO:0016050)	313	35	13.3	+	2.63	1.37e-06	7.35e-05
posttranscriptional regulation of gene expression (GO:0010608)	555	62	23.58	+	2.63	6.36e-11	6.01e-09
regulation of cell cycle G2/M phase transition (GO:1902749)	215	24	9.14	+	2.63	4.69e-05	0.00169
autophagy (GO:0006914)	306	34	13	+	2.61	2.12e-06	0.000109
process utilizing autophagic mechanism (GO:0061919)	306	34	13	+	2.61	2.12e-06	0.000108
proteasomal protein catabolic process (GO:0010498)	351	39	14.91	+	2.61	3.31e-07	2.09e-05
regulation of G2/M transition of mitotic cell cycle (GO:0010389)	198	22	8.41	+	2.61	0.000102	0.00325
leukocyte activation involved in immune response (GO:0002366)	622	69	26.43	+	2.61	6.38e-12	6.66e-10
RNA splicing (GO:0008380)	410	45	17.42	+	2.58	4.73e-08	3.34e-06
mitochondrion organization (GO:0007005)	465	51	19.76	+	2.58	5.77e-09	4.57e-07
protein localization (GO:0008104)	2198	241	93.4	+	2.58	3.16e-41	3.58e-38
positive regulation of translation (GO:0045727)	137	15	5.82	+	2.58	0.00141	0.0301
negative regulation of translation (GO:0017148)	137	15	5.82	+	2.58	0.00141	0.0301
negative regulation of proteolysis (GO:0045861)	349	38	14.83	+	2.56	6.59e-07	3.88e-05
monovalent inorganic cation homeostasis (GO:0055067)	147	16	6.25	+	2.56	0.00105	0.0234
Fc receptor signaling pathway (GO:0038093)	239	26	10.16	+	2.56	4.95e-05	0.00176
regulation of proteasomal protein catabolic process (GO:0061136)	184	20	7.82	+	2.56	0.000269	0.0076
chromatin remodeling (GO:0006338)	175	19	7.44	+	2.56	0.000383	0.0101
platelet degranulation (GO:0002576)	129	14	5.48	+	2.55	0.00216	0.0424
regulation of generation of precursor metabolites and energy (GO:0043467)	166	18	7.05	+	2.55	0.000547	0.0133
regulation of protein secretion (GO:0050708)	342	37	14.53	+	2.55	1.05e-06	5.84e-05
regulation of binding (GO:0051098)	370	40	15.72	+	2.54	3.75e-07	2.34e-05
response to acid chemical (GO:0001101)	139	15	5.91	+	2.54	0.0016	0.0339
negative regulation of protein-containing complex assembly (GO:0031333)	139	15	5.91	+	2.54	0.0016	0.0338
positive regulation of protein catabolic process (GO:0045732)	232	25	9.86	+	2.54	7.68e-05	0.00256
regulation of cellular protein localization (GO:1903827)	568	61	24.14	+	2.53	4.35e-10	3.87e-08
positive regulation of cellular amide metabolic process (GO:0034250)	168	18	7.14	+	2.52	0.000622	0.0149
secretion (GO:0046903)	1093	117	46.44	+	2.52	2.33e-18	4.3e-16
regulation of neuron apoptotic process (GO:0043523)	215	23	9.14	+	2.52	0.000167	0.00506
regulation of organelle assembly (GO:1902115)	187	20	7.95	+	2.52	0.0005	0.0124
regulation of hormone levels (GO:0010817)	533	57	22.65	+	2.52	1.97e-09	1.69e-07
positive regulation of organelle organization (GO:0010638)	608	65	25.84	+	2.52	1.21e-10	1.13e-08
antigen processing and presentation of exogenous peptide antigen (GO:0002478)	178	19	7.56	+	2.51	0.000729	0.0172
regulation of neurotransmitter levels (GO:0001505)	216	23	9.18	+	2.51	0.000173	0.0052
membrane docking (GO:0022406)	179	19	7.61	+	2.5	0.000749	0.0176
endoplasmic reticulum to Golgi vesicle-mediated transport (GO:0006888)	198	21	8.41	+	2.5	0.000364	0.00971
positive regulation of protein secretion (GO:0050714)	170	18	7.22	+	2.49	0.00109	0.0242
positive regulation of DNA-binding transcription factor activity (GO:0051091)	274	29	11.64	+	2.49	2.28e-05	0.00091
cellular localization (GO:0051641)	3005	318	127.69	+	2.49	9.78e-54	7.76e-50
G2/M transition of mitotic cell cycle (GO:0000086)	142	15	6.03	+	2.49	0.00194	0.0392
regulation of cellular catabolic process (GO:0031329)	866	91	36.8	+	2.47	3.99e-14	5.07e-12
vacuole organization (GO:0007033)	143	15	6.08	+	2.47	0.00207	0.041
establishment of vesicle localization (GO:0051650)	201	21	8.54	+	2.46	0.000404	0.0105
regulation of translation (GO:0006417)	374	39	15.89	+	2.45	1.64e-06	8.68e-05
response to insulin (GO:0032868)	240	25	10.2	+	2.45	0.000106	0.00338
positive regulation of cell projection organization (GO:0031346)	356	37	15.13	+	2.45	3.41e-06	0.000163
regulation of axonogenesis (GO:0050770)	164	17	6.97	+	2.44	0.00173	0.0356
antigen processing and presentation (GO:0019882)	222	23	9.43	+	2.44	0.00022	0.00636
regulation of chromatin organization (GO:1902275)	213	22	9.05	+	2.43	0.000316	0.00869
negative regulation of cellular amide metabolic process (GO:0034249)	155	16	6.59	+	2.43	0.00252	0.0481
regulation of protein localization (GO:0032880)	960	99	40.79	+	2.43	8.01e-15	1.08e-12
regulation of apoptotic signaling pathway (GO:2001233)	359	37	15.25	+	2.43	3.7e-06	0.000171
protein localization to cell periphery (GO:1990778)	233	24	9.9	+	2.42	0.000167	0.00505
regulation of neuron death (GO:1901214)	321	33	13.64	+	2.42	1.52e-05	0.000627
antigen processing and presentation of exogenous antigen (GO:0019884)	185	19	7.86	+	2.42	0.000911	0.0207
cellular nitrogen compound biosynthetic process (GO:0044271)	1578	162	67.05	+	2.42	5.7e-24	1.59e-21
regulation of cellular localization (GO:0060341)	848	87	36.03	+	2.41	5.55e-13	6.33e-11
regulation of macroautophagy (GO:0016241)	166	17	7.05	+	2.41	0.00185	0.0376
negative regulation of neuron death (GO:1901215)	215	22	9.14	+	2.41	0.000345	0.00932
cellular response to insulin stimulus (GO:0032869)	176	18	7.48	+	2.41	0.00132	0.0284
mRNA processing (GO:0006397)	489	50	20.78	+	2.41	6.22e-08	4.32e-06
regulation of peptide secretion (GO:0002791)	372	38	15.81	+	2.4	2.95e-06	0.000145
positive regulation of cell growth (GO:0030307)	167	17	7.1	+	2.4	0.00191	0.0386
regulation of hormone secretion (GO:0046883)	276	28	11.73	+	2.39	5.72e-05	0.00199
protein polyubiquitination (GO:0000209)	326	33	13.85	+	2.38	1.74e-05	0.00071
cell-cell signaling by wnt (GO:0198738)	346	35	14.7	+	2.38	9.02e-06	0.000389
Wnt signaling pathway (GO:0016055)	346	35	14.7	+	2.38	9.02e-06	0.000388
regulation of catabolic process (GO:0009894)	1029	104	43.72	+	2.38	7.72e-15	1.06e-12
vesicle localization (GO:0051648)	208	21	8.84	+	2.38	0.000541	0.0132
positive regulation of neurogenesis (GO:0050769)	228	23	9.69	+	2.37	0.00029	0.00805
macromolecule localization (GO:0033036)	2561	258	108.82	+	2.37	1.47e-38	9.71e-36
negative regulation of transferase activity (GO:0051348)	298	30	12.66	+	2.37	5.01e-05	0.00177
cellular catabolic process (GO:0044248)	1830	184	77.76	+	2.37	2.83e-26	8.81e-24
organonitrogen compound biosynthetic process (GO:1901566)	1403	141	59.62	+	2.37	6.57e-20	1.37e-17
organic substance transport (GO:0071702)	2229	224	94.71	+	2.36	1.05e-32	4.25e-30
ubiquitin-dependent protein catabolic process (GO:0006511)	539	54	22.9	+	2.36	3.71e-08	2.65e-06
biological phase (GO:0044848)	270	27	11.47	+	2.35	0.000146	0.00454
mitotic cell cycle phase (GO:0098763)	270	27	11.47	+	2.35	0.000146	0.00453
cell cycle phase (GO:0022403)	270	27	11.47	+	2.35	0.000146	0.00452
response to topologically incorrect protein (GO:0035966)	190	19	8.07	+	2.35	0.00112	0.0247
regulation of DNA metabolic process (GO:0051052)	380	38	16.15	+	2.35	4.14e-06	0.00019
regulation of signal transduction by p53 class mediator (GO:1901796)	181	18	7.69	+	2.34	0.0016	0.0338
regulation of cellular component size (GO:0032535)	393	39	16.7	+	2.34	3.52e-06	0.000167
positive regulation of protein-containing complex assembly (GO:0031334)	252	25	10.71	+	2.33	0.000302	0.00835
regulation of synaptic plasticity (GO:0048167)	192	19	8.16	+	2.33	0.00122	0.0266
modification-dependent protein catabolic process (GO:0019941)	546	54	23.2	+	2.33	5.14e-08	3.61e-06
cellular response to nutrient levels (GO:0031669)	243	24	10.33	+	2.32	0.000274	0.0077
negative regulation of apoptotic signaling pathway (GO:2001234)	233	23	9.9	+	2.32	0.000371	0.00982
positive regulation of peptide secretion (GO:0002793)	193	19	8.2	+	2.32	0.00127	0.0276
cellular protein-containing complex assembly (GO:0034622)	824	81	35.01	+	2.31	2.6e-11	2.54e-09
regulation of dephosphorylation (GO:0035303)	214	21	9.09	+	2.31	0.000717	0.017
purine ribonucleotide metabolic process (GO:0009150)	316	31	13.43	+	2.31	4.73e-05	0.0017
regulation of microtubule-based process (GO:0032886)	245	24	10.41	+	2.31	0.000451	0.0115
antigen processing and presentation of peptide antigen (GO:0048002)	194	19	8.24	+	2.3	0.00133	0.0286
endosomal transport (GO:0016197)	235	23	9.99	+	2.3	0.000636	0.0152
regulation of DNA-binding transcription factor activity (GO:0051090)	441	43	18.74	+	2.29	1.92e-06	9.95e-05
cellular response to peptide hormone stimulus (GO:0071375)	277	27	11.77	+	2.29	0.000176	0.00527
cellular protein catabolic process (GO:0044257)	637	62	27.07	+	2.29	8.95e-09	6.99e-07
regulation of cellular amide metabolic process (GO:0034248)	433	42	18.4	+	2.28	2.83e-06	0.00014
protein catabolic process (GO:0030163)	691	67	29.36	+	2.28	2.96e-09	2.51e-07
modification-dependent macromolecule catabolic process (GO:0043632)	557	54	23.67	+	2.28	1.09e-07	7.38e-06
regulation of secretion by cell (GO:1903530)	630	61	26.77	+	2.28	2.1e-08	1.58e-06
purine nucleotide metabolic process (GO:0006163)	341	33	14.49	+	2.28	3.16e-05	0.0012
protein maturation (GO:0051604)	238	23	10.11	+	2.27	0.000678	0.0162
negative regulation of kinase activity (GO:0033673)	259	25	11.01	+	2.27	0.000359	0.00962
ribose phosphate metabolic process (GO:0019693)	343	33	14.57	+	2.26	5.31e-05	0.00187
ribonucleotide metabolic process (GO:0009259)	333	32	14.15	+	2.26	4.69e-05	0.00169
organic substance catabolic process (GO:1901575)	1782	171	75.72	+	2.26	2.5e-22	6.01e-20
regulation of protein-containing complex assembly (GO:0043254)	459	44	19.5	+	2.26	1.97e-06	0.000102
positive regulation of supramolecular fiber organization (GO:1902905)	200	19	8.5	+	2.24	0.00176	0.0361
cellular response to extracellular stimulus (GO:0031668)	274	26	11.64	+	2.23	0.00031	0.00855
response to peptide hormone (GO:0043434)	403	38	17.12	+	2.22	1.45e-05	0.0006
positive regulation of cell cycle process (GO:0090068)	297	28	12.62	+	2.22	0.000189	0.00559
positive regulation of catabolic process (GO:0009896)	467	44	19.84	+	2.22	3.66e-06	0.000171
response to drug (GO:0042493)	393	37	16.7	+	2.22	1.97e-05	0.000799
cellular response to peptide (GO:1901653)	340	32	14.45	+	2.21	8.63e-05	0.00283
positive regulation of transport (GO:0051050)	939	88	39.9	+	2.21	4e-11	3.87e-09
nucleobase-containing compound transport (GO:0015931)	267	25	11.35	+	2.2	0.000475	0.012
regulation of autophagy (GO:0010506)	342	32	14.53	+	2.2	9.12e-05	0.00295
leukocyte activation (GO:0045321)	931	87	39.56	+	2.2	5.89e-11	5.63e-09
small GTPase mediated signal transduction (GO:0007264)	268	25	11.39	+	2.2	0.000493	0.0123
regulation of secretion (GO:0051046)	687	64	29.19	+	2.19	2.74e-08	2.01e-06
purine-containing compound metabolic process (GO:0072521)	376	35	15.98	+	2.19	4.09e-05	0.0015
positive regulation of cellular component organization (GO:0051130)	1161	108	49.33	+	2.19	2.57e-13	3.02e-11
establishment of organelle localization (GO:0051656)	398	37	16.91	+	2.19	2.41e-05	0.000953
regulation of metal ion transport (GO:0010959)	398	37	16.91	+	2.19	2.41e-05	0.000951
positive regulation of cellular catabolic process (GO:0031331)	399	37	16.95	+	2.18	3.73e-05	0.00139
proteolysis involved in cellular protein catabolic process (GO:0051603)	604	56	25.67	+	2.18	2.19e-07	1.42e-05
regulation of cysteine-type endopeptidase activity involved in apoptotic process (GO:0043281)	217	20	9.22	+	2.17	0.00232	0.0449
negative regulation of protein kinase activity (GO:0006469)	239	22	10.16	+	2.17	0.0013	0.0282
catabolic process (GO:0009056)	2103	193	89.36	+	2.16	3.05e-23	7.93e-21
spindle organization (GO:0007051)	229	21	9.73	+	2.16	0.00179	0.0367
regulation of muscle system process (GO:0090257)	229	21	9.73	+	2.16	0.00179	0.0366
response to nutrient levels (GO:0031667)	502	46	21.33	+	2.16	4.69e-06	0.000213
response to oxygen levels (GO:0070482)	382	35	16.23	+	2.16	7.58e-05	0.00254
negative regulation of mitotic cell cycle phase transition (GO:1901991)	219	20	9.31	+	2.15	0.00246	0.047
regulation of cysteine-type endopeptidase activity (GO:2000116)	241	22	10.24	+	2.15	0.0014	0.03
response to steroid hormone (GO:0048545)	285	26	12.11	+	2.15	0.000682	0.0162
membrane organization (GO:0061024)	921	84	39.14	+	2.15	4.23e-10	3.81e-08
response to peptide (GO:1901652)	484	44	20.57	+	2.14	9.32e-06	0.000398
leukocyte mediated immunity (GO:0002443)	760	69	32.29	+	2.14	1.74e-08	1.32e-06
DNA conformation change (GO:0071103)	309	28	13.13	+	2.13	0.000398	0.0104
regulation of innate immune response (GO:0045088)	298	27	12.66	+	2.13	0.00053	0.013
endomembrane system organization (GO:0010256)	453	41	19.25	+	2.13	1.61e-05	0.00066
response to hypoxia (GO:0001666)	344	31	14.62	+	2.12	0.000187	0.00556
positive regulation of cell development (GO:0010720)	300	27	12.75	+	2.12	0.00056	0.0136
response to extracellular stimulus (GO:0009991)	534	48	22.69	+	2.12	3.64e-06	0.000171
response to decreased oxygen levels (GO:0036293)	356	32	15.13	+	2.12	0.000215	0.00626
mitotic cell cycle phase transition (GO:0044772)	290	26	12.32	+	2.11	0.000768	0.0179
nucleotide metabolic process (GO:0009117)	435	39	18.48	+	2.11	3.16e-05	0.0012
protein-DNA complex subunit organization (GO:0071824)	246	22	10.45	+	2.1	0.00169	0.035
positive regulation of response to biotic stimulus (GO:0002833)	246	22	10.45	+	2.1	0.00169	0.0349
negative regulation of cell cycle phase transition (GO:1901988)	235	21	9.99	+	2.1	0.00221	0.0433
cell activation (GO:0001775)	1076	96	45.72	+	2.1	5.36e-11	5.16e-09
regulation of vesicle-mediated transport (GO:0060627)	516	46	21.93	+	2.1	7.15e-06	0.000314
negative regulation of cell death (GO:0060548)	1025	91	43.55	+	2.09	2.52e-10	2.28e-08
regulation of transporter activity (GO:0032409)	293	26	12.45	+	2.09	0.000836	0.0192
post-translational protein modification (GO:0043687)	361	32	15.34	+	2.09	0.000239	0.00684
negative regulation of cellular component organization (GO:0051129)	711	63	30.21	+	2.09	2.2e-07	1.41e-05
positive regulation of secretion by cell (GO:1903532)	316	28	13.43	+	2.09	0.000499	0.0124
cell surface receptor signaling pathway involved in cell-cell signaling (GO:1905114)	418	37	17.76	+	2.08	9.46e-05	0.00304
cellular response to hormone stimulus (GO:0032870)	532	47	22.61	+	2.08	8.75e-06	0.000378
interspecies interaction between organisms (GO:0044419)	2129	188	90.47	+	2.08	8.59e-21	1.89e-18
regulation of cellular response to stress (GO:0080135)	691	61	29.36	+	2.08	4.16e-07	2.58e-05
negative regulation of cell cycle process (GO:0010948)	329	29	13.98	+	2.07	0.000594	0.0143
gene expression (GO:0010467)	2105	185	89.45	+	2.07	2.8e-20	6e-18
regulation of canonical Wnt signaling pathway (GO:0060828)	296	26	12.58	+	2.07	0.000917	0.0208
response to endoplasmic reticulum stress (GO:0034976)	262	23	11.13	+	2.07	0.00209	0.0413
regulation of organelle organization (GO:0033043)	1211	106	51.46	+	2.06	1.71e-11	1.71e-09
nucleoside phosphate metabolic process (GO:0006753)	447	39	18.99	+	2.05	6.14e-05	0.0021
cell cycle phase transition (GO:0044770)	298	26	12.66	+	2.05	0.000979	0.022
positive regulation of secretion (GO:0051047)	344	30	14.62	+	2.05	0.000478	0.012
regulation of cell cycle process (GO:0010564)	769	67	32.68	+	2.05	1.45e-07	9.52e-06
RNA metabolic process (GO:0016070)	1619	141	68.79	+	2.05	4e-15	5.77e-13
regulation of proteolysis (GO:0030162)	735	64	31.23	+	2.05	3.47e-07	2.17e-05
rhythmic process (GO:0048511)	276	24	11.73	+	2.05	0.0017	0.0349
negative regulation of gene expression (GO:0010629)	2024	176	86	+	2.05	7.98e-19	1.54e-16
negative regulation of programmed cell death (GO:0043069)	932	81	39.6	+	2.05	7.06e-09	5.57e-07
negative regulation of transport (GO:0051051)	449	39	19.08	+	2.04	6.5e-05	0.00221
negative regulation of phosphorylation (GO:0042326)	461	40	19.59	+	2.04	5.12e-05	0.00181
negative regulation of apoptotic process (GO:0043066)	912	79	38.75	+	2.04	1.32e-08	1.02e-06
negative regulation of catalytic activity (GO:0043086)	820	71	34.84	+	2.04	8.15e-08	5.65e-06
negative regulation of hydrolase activity (GO:0051346)	462	40	19.63	+	2.04	5.3e-05	0.00187
cellular response to external stimulus (GO:0071496)	348	30	14.79	+	2.03	0.00053	0.0131
regulation of mitotic cell cycle phase transition (GO:1901990)	419	36	17.8	+	2.02	0.000161	0.00491
response to hormone (GO:0009725)	818	70	34.76	+	2.01	1.33e-07	8.76e-06
regulation of transmembrane transporter activity (GO:0022898)	281	24	11.94	+	2.01	0.00198	0.0398
response to organonitrogen compound (GO:0010243)	1001	85	42.53	+	2	8.65e-09	6.79e-07
regulation of endopeptidase activity (GO:0052548)	424	36	18.02	+	2	0.000185	0.00552
response to inorganic substance (GO:0010035)	542	46	23.03	+	2	2.82e-05	0.00109
negative regulation of protein metabolic process (GO:0051248)	1110	94	47.17	+	1.99	1.18e-09	1.03e-07
negative regulation of phosphate metabolic process (GO:0045936)	579	49	24.6	+	1.99	1.37e-05	0.000573
negative regulation of phosphorus metabolic process (GO:0010563)	580	49	24.65	+	1.99	1.41e-05	0.000586
negative regulation of cellular protein metabolic process (GO:0032269)	1054	89	44.79	+	1.99	4.92e-09	3.94e-07
regulation of supramolecular fiber organization (GO:1902903)	379	32	16.1	+	1.99	0.000547	0.0133
cellular macromolecule biosynthetic process (GO:0034645)	1636	138	69.52	+	1.99	9.81e-14	1.21e-11
negative regulation of macromolecule metabolic process (GO:0010605)	2908	245	123.57	+	1.98	3.51e-25	1.03e-22
cell division (GO:0051301)	501	42	21.29	+	1.97	9.4e-05	0.00303
protein-containing complex assembly (GO:0065003)	1302	109	55.32	+	1.97	8.48e-11	7.96e-09
response to nitrogen compound (GO:1901698)	1087	91	46.19	+	1.97	3.56e-09	2.94e-07
positive regulation of transferase activity (GO:0051347)	693	58	29.45	+	1.97	3.16e-06	0.000152
response to metal ion (GO:0010038)	371	31	15.76	+	1.97	0.000772	0.018
regulation of neuron projection development (GO:0010975)	444	37	18.87	+	1.96	0.000244	0.00698
negative regulation of organelle organization (GO:0010639)	336	28	14.28	+	1.96	0.00122	0.0267
supramolecular fiber organization (GO:0097435)	504	42	21.42	+	1.96	9.85e-05	0.00316
vesicle-mediated transport (GO:0016192)	1972	164	83.79	+	1.96	7.23e-16	1.1e-13
regulation of cell cycle phase transition (GO:1901987)	457	38	19.42	+	1.96	0.000194	0.0057
regulation of programmed cell death (GO:0043067)	1529	127	64.97	+	1.95	3.56e-12	3.79e-10
monovalent inorganic cation transport (GO:0015672)	422	35	17.93	+	1.95	0.00043	0.0111
transport (GO:0006810)	4574	379	194.36	+	1.95	1.48e-41	1.96e-38
regulation of cell death (GO:0010941)	1666	138	70.79	+	1.95	4.01e-13	4.65e-11
organelle assembly (GO:0070925)	773	64	32.85	+	1.95	1.66e-06	8.78e-05
protein-containing complex subunit organization (GO:0043933)	1547	128	65.74	+	1.95	3.05e-12	3.34e-10
negative regulation of metabolic process (GO:0009892)	3155	261	134.06	+	1.95	5.31e-26	1.62e-23
regulation of Wnt signaling pathway (GO:0030111)	375	31	15.93	+	1.95	0.000843	0.0194
regulation of transport (GO:0051049)	1805	149	76.7	+	1.94	4.51e-14	5.68e-12
regulation of apoptotic process (GO:0042981)	1496	123	63.57	+	1.93	1.42e-11	1.43e-09
macromolecule biosynthetic process (GO:0009059)	1682	138	71.47	+	1.93	8.1e-13	9.11e-11
cellular response to growth factor stimulus (GO:0071363)	500	41	21.25	+	1.93	0.000149	0.00459
cellular response to nitrogen compound (GO:1901699)	659	54	28	+	1.93	1.2e-05	0.000504
establishment of localization (GO:0051234)	4713	386	200.26	+	1.93	1.93e-41	2.36e-38
cellular response to stress (GO:0033554)	1761	144	74.83	+	1.92	2.5e-13	2.96e-11
organelle localization (GO:0051640)	612	50	26.01	+	1.92	3.34e-05	0.00126
cellular response to organonitrogen compound (GO:0071417)	601	49	25.54	+	1.92	4.44e-05	0.00161
regulation of peptidase activity (GO:0052547)	454	37	19.29	+	1.92	0.000446	0.0114
immune effector process (GO:0002252)	1095	89	46.53	+	1.91	2.3e-08	1.71e-06
cellular component biogenesis (GO:0044085)	2654	215	112.77	+	1.91	8.58e-20	1.77e-17
regulation of anatomical structure size (GO:0090066)	531	43	22.56	+	1.91	0.000148	0.00457
regulation of plasma membrane bounded cell projection organization (GO:0120035)	630	51	26.77	+	1.91	2.93e-05	0.00113
apoptotic process (GO:0006915)	916	74	38.92	+	1.9	5.76e-07	3.46e-05
negative regulation of protein modification process (GO:0031400)	620	50	26.35	+	1.9	3.91e-05	0.00144
regulation of neurogenesis (GO:0050767)	360	29	15.3	+	1.9	0.00172	0.0353
regulation of cytoskeleton organization (GO:0051493)	534	43	22.69	+	1.9	0.000156	0.00475
regulation of transferase activity (GO:0051338)	1031	83	43.81	+	1.89	9.26e-08	6.33e-06
microtubule-based movement (GO:0007018)	348	28	14.79	+	1.89	0.0022	0.0431
cellular chemical homeostasis (GO:0055082)	749	60	31.83	+	1.89	7.43e-06	0.000325
cellular response to endogenous stimulus (GO:0071495)	1149	92	48.82	+	1.88	3.07e-08	2.22e-06
organelle organization (GO:0006996)	3586	287	152.38	+	1.88	9.2e-27	2.98e-24
negative regulation of molecular function (GO:0044092)	1176	94	49.97	+	1.88	1.87e-08	1.41e-06
response to endogenous stimulus (GO:0009719)	1420	113	60.34	+	1.87	6.84e-10	6.03e-08
response to growth factor (GO:0070848)	528	42	22.44	+	1.87	0.000225	0.0065
cell death (GO:0008219)	1086	86	46.15	+	1.86	1.17e-07	7.81e-06
programmed cell death (GO:0012501)	1049	83	44.57	+	1.86	2.54e-07	1.62e-05
cellular nitrogen compound metabolic process (GO:0034641)	3405	269	144.69	+	1.86	6.45e-24	1.73e-21
nucleic acid metabolic process (GO:0090304)	2241	177	95.22	+	1.86	4.29e-15	6.08e-13
regulation of cell projection organization (GO:0031344)	646	51	27.45	+	1.86	5.54e-05	0.00194
regulation of small molecule metabolic process (GO:0062012)	457	36	19.42	+	1.85	0.000741	0.0175
cellular homeostasis (GO:0019725)	889	70	37.78	+	1.85	2.3e-06	0.000117
regulation of mitotic cell cycle (GO:0007346)	597	47	25.37	+	1.85	0.000152	0.00467
regulation of response to biotic stimulus (GO:0002831)	408	32	17.34	+	1.85	0.00204	0.0407
positive regulation of cellular component biogenesis (GO:0044089)	536	42	22.78	+	1.84	0.000369	0.00981
positive regulation of protein kinase activity (GO:0045860)	536	42	22.78	+	1.84	0.000369	0.00979
regulation of cellular component biogenesis (GO:0044087)	970	76	41.22	+	1.84	1.15e-06	6.37e-05
regulation of actin filament-based process (GO:0032970)	409	32	17.38	+	1.84	0.00207	0.0411
nucleobase-containing compound metabolic process (GO:0006139)	2743	214	116.56	+	1.84	6.83e-18	1.23e-15
transmembrane receptor protein tyrosine kinase signaling pathway (GO:0007169)	526	41	22.35	+	1.83	0.000492	0.0123
cellular cation homeostasis (GO:0030003)	632	49	26.85	+	1.82	0.000155	0.00474
positive regulation of molecular function (GO:0044093)	1835	142	77.97	+	1.82	2.13e-11	2.12e-09
organonitrogen compound catabolic process (GO:1901565)	1088	84	46.23	+	1.82	4.26e-07	2.63e-05
cation transmembrane transport (GO:0098655)	636	49	27.02	+	1.81	0.000161	0.0049
regulation of cell cycle (GO:0051726)	1209	93	51.37	+	1.81	1.44e-07	9.51e-06
regulation of cell development (GO:0060284)	495	38	21.03	+	1.81	0.000809	0.0187
enzyme linked receptor protein signaling pathway (GO:0007167)	732	56	31.1	+	1.8	6.66e-05	0.00225
negative regulation of protein phosphorylation (GO:0001933)	419	32	17.8	+	1.8	0.00239	0.046
chemical homeostasis (GO:0048878)	1128	86	47.93	+	1.79	6.34e-07	3.75e-05
cellular biosynthetic process (GO:0044249)	2703	206	114.86	+	1.79	3.56e-16	5.48e-14
regulation of hydrolase activity (GO:0051336)	1302	99	55.32	+	1.79	8.2e-08	5.66e-06
heterocycle metabolic process (GO:0046483)	2937	223	124.8	+	1.79	1.72e-17	2.97e-15
nucleobase-containing small molecule metabolic process (GO:0055086)	527	40	22.39	+	1.79	0.000767	0.0179
cellular ion homeostasis (GO:0006873)	647	49	27.49	+	1.78	0.000194	0.00569
cellular response to organic cyclic compound (GO:0071407)	502	38	21.33	+	1.78	0.00123	0.0268
positive regulation of protein metabolic process (GO:0051247)	1706	129	72.49	+	1.78	7.01e-10	6.14e-08
cation transport (GO:0006812)	835	63	35.48	+	1.78	2.95e-05	0.00114
response to wounding (GO:0009611)	544	41	23.12	+	1.77	0.000897	0.0205
phosphorylation (GO:0016310)	1301	98	55.28	+	1.77	1.25e-07	8.31e-06
chromatin organization (GO:0006325)	704	53	29.91	+	1.77	0.000157	0.00478
cation homeostasis (GO:0055080)	704	53	29.91	+	1.77	0.000157	0.00477
positive regulation of kinase activity (GO:0033674)	613	46	26.05	+	1.77	0.00041	0.0106
cellular aromatic compound metabolic process (GO:0006725)	2987	224	126.92	+	1.76	6.26e-17	1.05e-14
cellular response to oxygen-containing compound (GO:1901701)	1072	80	45.55	+	1.76	3.53e-06	0.000167
[truncated: 173 more rows]
