# Supplementary material for: Mitochondrial gene expression in single cells shape pancreatic beta cells' sub-populations and explain variation in insulin pathway
Source: Sci Rep. 2021 Jan 11;11:466. doi: 10.1038/s41598-020-80334-w (PMC7801437; doi:10.1038/s41598-020-80334-w)
Supplement: Supplementary file 6 — Supplementary Table S5. [file 41598_2020_80334_MOESM6_ESM.xlsx]

## Sheet: OXPHOS structural & assembly
OXPHOS markers per dataset (human Datasets I,II,III and IV)
Dataset I combined analysis (all donors from dataset I): highlighted in yellow are consistent genes across individuals (also significant in each individual analysed)
	p.value	avg_logFC	pct.1	pct.2	FDR	cluster	gene
COX4I1	4.21431e-30	0.312479	0.965	0.916	3.11859e-28	HE	COX4I1
ATP5E	1.30704e-28	0.298188	0.992	0.992	9.6721e-27	HE	ATP5E
ATP5L	6.16202e-27	0.31706	0.904	0.814	4.5599e-25	HE	ATP5L
COX8A	1.00891e-25	0.299532	0.982	0.957	7.4659e-24	HE	COX8A
NDUFB4	2.59513e-24	0.359601	0.764	0.634	1.9204e-22	HE	NDUFB4
COX6A1	1.07883e-22	0.297594	0.89	0.816	7.98336e-21	HE	COX6A1
NDUFA13	1.47e-22	0.331903	0.757	0.58	1.0878e-20	HE	NDUFA13
COX6C	2.14345e-20	0.295716	0.739	0.597	1.58616e-18	HE	COX6C
COX7C	1.18253e-19	0.265442	0.943	0.903	8.75075e-18	HE	COX7C
ATP5D	1.25061e-18	0.278133	0.845	0.701	9.25451e-17	HE	ATP5D
COX7A2	1.26677e-18	0.293865	0.902	0.811	9.37409e-17	HE	COX7A2
UQCR11	2.79878e-18	0.248965	0.898	0.809	2.0711e-16	HE	UQCR11
ATP5J2	4.31002e-18	0.270011	0.735	0.58	3.18941e-16	HE	ATP5J2
ATP5G2	6.47622e-18	0.289255	0.896	0.843	4.7924e-16	HE	ATP5G2
NDUFA6	5.0352e-17	0.292611	0.599	0.44	3.72605e-15	HE	NDUFA6
NDUFS5	8.28635e-17	0.261279	0.82	0.716	6.1319e-15	HE	NDUFS5
ATP5G3	9.80604e-17	0.281979	0.744	0.577	7.25647e-15	HE	ATP5G3
ATP5G1	1.91378e-16	0.263633	0.63	0.433	1.4162e-14	HE	ATP5G1
NDUFB2	1.10022e-15	0.245853	0.77	0.642	8.14165e-14	HE	NDUFB2
ATPIF1	2.80521e-15	0.270816	0.717	0.569	2.07586e-13	HE	ATPIF1
NDUFS6	3.5967e-15	0.25227	0.752	0.58	2.66156e-13	HE	NDUFS6
UQCRQ	5.56166e-14	0.239129	0.787	0.714	4.11563e-12	HE	UQCRQ
COX6B1	1.27492e-13	0.225309	0.814	0.709	9.43441e-12	HE	COX6B1
COX5B	2.69518e-13	0.230173	0.733	0.627	1.99444e-11	HE	COX5B
NDUFA1	9.92137e-12	0.231621	0.731	0.587	7.34182e-10	HE	NDUFA1
NDUFB11	1.28488e-11	0.215536	0.716	0.595	9.50812e-10	HE	NDUFB11
ATP5B	1.97043e-11	0.206031	0.781	0.696	1.45812e-09	HE	ATP5B
COX5A	4.00449e-11	0.20437	0.56	0.408	2.96332e-09	HE	COX5A
ATP5I	6.08718e-11	0.198523	0.743	0.637	4.50451e-09	HE	ATP5I
ATP5A1	2.2363e-09	0.205841	0.681	0.57	1.65486e-07	HE	ATP5A1
NDUFB8	6.45763e-09	0.182579	0.748	0.637	4.77864e-07	HE	NDUFB8
ATP5H	7.60006e-09	0.181409	0.551	0.428	5.62405e-07	HE	ATP5H
NDUFC2	1.2644e-08	0.188253	0.559	0.462	9.35655e-07	HE	NDUFC2
ATP5F1	1.27656e-08	0.176317	0.688	0.575	9.44653e-07	HE	ATP5F1
NDUFA3	1.38677e-08	0.166126	0.53	0.398	1.02621e-06	HE	NDUFA3
ATP5J	2.66027e-08	0.174844	0.593	0.523	1.9686e-06	HE	ATP5J
UQCRC1	3.38336e-08	0.15933	0.501	0.396	2.50369e-06	HE	UQCRC1
NDUFA11	4.37996e-08	0.166413	0.708	0.61	3.24117e-06	HE	NDUFA11
COX7B	4.47772e-08	0.166764	0.562	0.448	3.31352e-06	HE	COX7B
NDUFB6	5.73204e-08	0.153149	0.434	0.314	4.24171e-06	HE	NDUFB6
NDUFS7	5.9712e-08	0.157704	0.514	0.408	4.41869e-06	HE	NDUFS7
NDUFA2	1.50475e-07	0.161275	0.634	0.527	1.11352e-05	HE	NDUFA2
NDUFS2	1.61245e-07	0.14662	0.392	0.278	1.19321e-05	HE	NDUFS2
NDUFB10	1.95253e-07	0.157201	0.601	0.498	1.44487e-05	HE	NDUFB10
UQCRH	2.06907e-07	0.159011	0.688	0.597	1.53111e-05	HE	UQCRH
NDUFC1	3.37971e-07	0.156529	0.543	0.46	2.50099e-05	HE	NDUFC1
UQCR10	3.8323e-07	0.150522	0.738	0.656	2.8359e-05	HE	UQCR10
NDUFS8	5.11294e-07	0.145072	0.471	0.373	3.78357e-05	HE	NDUFS8
CYC1	5.52901e-07	0.15612	0.582	0.49	4.09147e-05	HE	CYC1
NDUFA8	5.90085e-07	0.126616	0.336	0.226	4.36663e-05	HE	NDUFA8
UQCRB	5.92757e-07	0.169879	0.802	0.729	4.3864e-05	HE	UQCRB
NDUFB1	7.76058e-07	0.157575	0.482	0.403	5.74283e-05	HE	NDUFB1
NDUFB7	1.4469e-06	0.140916	0.473	0.368	0.000107071	HE	NDUFB7
NDUFV2	1.97836e-06	0.136272	0.412	0.314	0.000146399	HE	NDUFV2
NDUFS3	3.40982e-06	0.128543	0.361	0.264	0.000252327	HE	NDUFS3
NDUFV3	1.06844e-05	0.130577	0.562	0.463	0.000790642	HE	NDUFV3
NDUFA10	1.23102e-05	0.127401	0.367	0.266	0.000910952	HE	NDUFA10
UQCRC2	1.34032e-05	0.118201	0.359	0.258	0.000991834	HE	UQCRC2
NDUFB9	1.68916e-05	0.134143	0.743	0.676	0.00124998	HE	NDUFB9
COX7A1	3.82368e-05	0.150783	0.311	0.249	0.00282952	HE	COX7A1
ATP5O	5.73469e-05	0.128815	0.5	0.39	0.00424367	HE	ATP5O
SDHA	6.96302e-05	0.0967056	0.309	0.197	0.00515264	HE	SDHA
NDUFA4	8.15804e-05	0.106413	0.345	0.251	0.00603695	HE	NDUFA4
SDHC	0.000300051	0.110542	0.603	0.564	0.0222038	HE	SDHC
NDUFAB1	0.000482275	0.11186	0.455	0.383	0.0356883	HE	NDUFAB1
ATP5C1	0.00206574	0.0900282	0.436	0.383	0.152864	HE	ATP5C1
NDUFA5	0.00220541	0.091007	0.493	0.433	0.163201	HE	NDUFA5
NDUFS1	0.00307576	0.0817831	0.319	0.266	0.227606	HE	NDUFS1
UQCRFS1	0.00324313	0.0782362	0.418	0.355	0.239991	HE	UQCRFS1
SDHD	0.00971851	0.0727247	0.375	0.301	0.71917	HE	SDHD
SDHB	0.0114249	0.0703773	0.367	0.326	0.845445	HE	SDHB
NDUFB5	0.0131862	0.0648014	0.33	0.284	0.975782	HE	NDUFB5
NDUFB3	0.0206494	0.0712426	0.406	0.343	1	HE	NDUFB3
NDUFA9	0.0685591	0.0440348	0.316	0.266	1	HE	NDUFA9
Datasets II and III : assigned in yellow are consistent genes across datasets II and III of fludigum C1 platform. Assigned in bold are consistent significant genes across the mapping method, per dataset.
dataset II combined analysis - non-unique mapping									dataset II combined analysis - unique mapping
	p.value	avg_logFC	pct.1	pct.2	FDR	cluster	gene			p.value	avg_logFC	pct.1	pct.2	FDR	cluster	gene
NDUFV2	1.2458e-15	0.0213178	0.42	0.306	7.59937e-14	LE	NDUFV2		NDUFV2	1.65522e-16	0.0308243	0.502	0.393	1.00969e-14	LE	NDUFV2
NDUFB4	0.000952801	0.00895472	0.987	0.917	0.0581209	LE	NDUFB4		NDUFA12	0.00124876	0.0140713	0.889	0.808	0.0761742	LE	NDUFA12
NDUFB11	0.00117427	0.00847853	0.966	0.87	0.0716303	LE	NDUFB11		NDUFA9	0.0427843	0.00148866	0.717	0.633	1	LE	NDUFA9
NDUFS4	0.00971824	0.00400374	0.803	0.704	0.592812	LE	NDUFS4		COX8A	1.48587e-13	0.09605	0.983	0.989	9.06378e-12	HE	COX8A
SDHB	0.0115636	0.0141888	0.774	0.63	0.705381	LE	SDHB		COX5A	2.55017e-11	0.032907	0.633	0.649	1.55561e-09	HE	COX5A
UQCRC2	0.0143918	0.0381213	0.753	0.602	0.8779	LE	UQCRC2		COX6A1	8.29148e-11	0.058979	0.991	1	5.0578e-09	HE	COX6A1
NDUFA12	0.0202479	0.0459395	0.898	0.796	1	LE	NDUFA12		NDUFB3	1.66712e-09	0.0971318	0.908	0.946	1.01694e-07	HE	NDUFB3
NDUFA4	0.0383424	0.00509425	0.756	0.63	1	LE	NDUFA4		NDUFB7	2.28613e-09	0.0385905	0.79	0.853	1.39454e-07	HE	NDUFB7
UQCRC1	0.0548332	0.0291905	0.675	0.546	1	LE	UQCRC1		NDUFS8	2.37915e-08	0.0212339	0.677	0.756	1.45128e-06	HE	NDUFS8
NDUFS1	0.107579	0.0184586	0.407	0.287	1	LE	NDUFS1		UQCRQ	4.62182e-08	0.101124	0.987	0.989	2.81931e-06	HE	UQCRQ
COX7A2	0.124694	0.0064543	1	0.991	1	LE	COX7A2		NDUFA13	6.75086e-08	0.0162858	0.956	0.946	4.11803e-06	HE	NDUFA13
NDUFV3	0.180217	0.00740515	0.903	0.843	1	LE	NDUFV3		COX7C	1.37641e-07	0.103286	1	1	8.3961e-06	HE	COX7C
NDUFA6	0.203333	0.00911961	0.848	0.769	1	LE	NDUFA6		NDUFS6	1.62431e-06	0.0236895	0.699	0.72	9.90831e-05	HE	NDUFS6
CYC1	0.317519	0.00971928	0.491	0.463	1	LE	CYC1		COX7A1	1.85234e-06	0.0436532	0.607	0.674	0.000112993	HE	COX7A1
NDUFA9	0.390911	0.00310464	0.677	0.593	1	LE	NDUFA9		NDUFB8	2.60912e-06	0.0175931	0.974	0.982	0.000159156	HE	NDUFB8
NDUFB5	0.459712	0.00843704	0.787	0.769	1	LE	NDUFB5		COX5B	3.38526e-06	0.0892937	0.961	0.964	0.000206501	HE	COX5B
NDUFAB1	0.598317	0.0134721	0.895	0.861	1	LE	NDUFAB1		NDUFA11	6.47514e-06	0.00750206	0.825	0.871	0.000394983	HE	NDUFA11
UQCRB	0.652254	0.0262417	0.997	0.991	1	LE	UQCRB		NDUFA4	7.88569e-06	0.0250943	0.686	0.767	0.000481027	HE	NDUFA4
SDHA	0.703284	0.00297268	0.409	0.352	1	LE	SDHA		NDUFC1	1.77093e-05	0.0780474	0.983	0.975	0.00108027	HE	NDUFC1
NDUFS8	4.49603e-10	0.0195155	0.639	0.753	2.74258e-08	HE	NDUFS8		NDUFA8	4.2302e-05	0.0204706	0.52	0.62	0.00258042	HE	NDUFA8
COX8A	3.12606e-09	0.0634261	0.972	0.992	1.9069e-07	HE	COX8A		NDUFB11	4.79252e-05	0.0330879	0.908	0.968	0.00292344	HE	NDUFB11
NDUFB7	6.37656e-08	0.025953	0.731	0.845	3.8897e-06	HE	NDUFB7		NDUFS4	6.3391e-05	0.0255623	0.738	0.81	0.00386685	HE	NDUFS4
NDUFS7	1.06001e-05	0.0289092	0.657	0.745	0.000646608	HE	NDUFS7		NDUFA3	0.000135876	0.0332914	0.952	0.95	0.00828844	HE	NDUFA3
COX5A	1.48289e-05	0.0242595	0.648	0.64	0.000904566	HE	COX5A		COX6B1	0.000162563	0.0536904	0.969	0.982	0.00991633	HE	COX6B1
NDUFA8	1.76133e-05	0.0186927	0.463	0.598	0.00107441	HE	NDUFA8		UQCR10	0.000186952	0.0368403	0.943	0.993	0.0114041	HE	UQCR10
UQCR10	5.22767e-05	0.0110914	0.898	0.99	0.00318888	HE	UQCR10		NDUFB2	0.000316398	0.0903753	0.996	1	0.0193003	HE	NDUFB2
NDUFB3	7.74591e-05	0.0580366	0.898	0.94	0.00472501	HE	NDUFB3		NDUFS7	0.000339676	0.0329298	0.707	0.763	0.0207202	HE	NDUFS7
COX6A1	0.000159047	0.0199766	1	0.997	0.00970184	HE	COX6A1		NDUFS2	0.000374539	0.0260234	0.59	0.688	0.0228469	HE	NDUFS2
NDUFA10	0.000202445	0.0556092	0.583	0.643	0.0123491	HE	NDUFA10		UQCR11	0.00044189	0.0295156	0.991	0.986	0.0269553	HE	UQCR11
COX6B1	0.000521046	0.0366018	0.944	0.979	0.0317838	HE	COX6B1		NDUFB5	0.000533377	0.0670033	0.782	0.803	0.032536	HE	NDUFB5
COX5B	0.000681905	0.0296486	0.926	0.963	0.0415962	HE	COX5B		UQCRH	0.000951058	0.0453657	0.852	0.867	0.0580146	HE	UQCRH
UQCRQ	0.000828433	0.0452206	0.981	0.992	0.0505344	HE	UQCRQ		NDUFB4	0.0010406	0.0265395	0.956	0.986	0.0634765	HE	NDUFB4
NDUFB9	0.000937261	0.0265311	0.954	0.961	0.0571729	HE	NDUFB9		SDHD	0.00107977	0.0327586	0.76	0.824	0.0658662	HE	SDHD
NDUFS2	0.00371798	0.00884109	0.546	0.693	0.226797	HE	NDUFS2		NDUFA5	0.00210004	0.0959373	0.917	0.939	0.128103	HE	NDUFA5
NDUFS3	0.00576261	0.0246409	0.519	0.514	0.351519	HE	NDUFS3		COX7A2	0.00225428	0.0666828	0.996	1	0.137511	HE	COX7A2
COX7C	0.00738119	0.0499433	1	1	0.450253	HE	COX7C		COX4I1	0.00231	0.0897124	0.978	0.993	0.14091	HE	COX4I1
NDUFB8	0.0077266	0.00998111	0.972	0.974	0.471322	HE	NDUFB8		UQCRC2	0.00283021	0.00626816	0.686	0.756	0.172643	HE	UQCRC2
NDUFA13	0.0119913	0.00854046	0.954	0.961	0.731468	HE	NDUFA13		NDUFB9	0.00298968	0.0409632	0.943	0.961	0.182371	HE	NDUFB9
NDUFC2	0.0175574	0.00883774	0.889	0.958	1	HE	NDUFC2		NDUFA1	0.00302951	0.0899926	1	1	0.1848	HE	NDUFA1
UQCRH	0.017663	0.0106266	0.806	0.887	1	HE	UQCRH		NDUFB1	0.00381242	0.0362084	0.978	0.989	0.232558	HE	NDUFB1
COX7A1	0.0187432	0.0146395	0.574	0.669	1	HE	COX7A1		NDUFA10	0.00402719	0.045258	0.576	0.642	0.245659	HE	NDUFA10
SDHD	0.0209886	0.00133049	0.694	0.814	1	HE	SDHD		UQCRFS1	0.0045907	0.0287013	0.651	0.652	0.280033	HE	UQCRFS1
NDUFA11	0.0265679	0.00135259	0.796	0.858	1	HE	NDUFA11		NDUFA6	0.00516317	0.00593249	0.777	0.846	0.314953	HE	NDUFA6
COX4I1	0.0380127	0.0430852	0.972	0.995	1	HE	COX4I1		NDUFS1	0.00814514	0.00619969	0.354	0.434	0.496854	HE	NDUFS1
NDUFV1	0.0435648	0.00651609	0.435	0.493	1	HE	NDUFV1		NDUFV1	0.00873112	0.0154201	0.45	0.513	0.532598	HE	NDUFV1
NDUFC1	0.045212	0.0133774	0.981	0.974	1	HE	NDUFC1		NDUFB6	0.0106583	0.0376382	0.886	0.932	0.650157	HE	NDUFB6
NDUFA5	0.0615273	0.0409709	0.88	0.934	1	HE	NDUFA5		COX6C	0.0202066	0.0777031	1	1	1	HE	COX6C
NDUFB6	0.0829004	0.0124806	0.861	0.929	1	HE	NDUFB6		UQCRC1	0.0216057	0.000878265	0.611	0.713	1	HE	UQCRC1
NDUFS6	0.109226	0.00861132	0.694	0.714	1	HE	NDUFS6		NDUFC2	0.035408	0.00483456	0.913	0.961	1	HE	NDUFC2
NDUFA1	0.111185	0.0200296	1	1	1	HE	NDUFA1		SDHB	0.0368234	0.0160657	0.707	0.781	1	HE	SDHB
NDUFA2	0.111587	0.0194088	0.852	0.892	1	HE	NDUFA2		NDUFB10	0.0645995	0.0286241	0.651	0.613	1	HE	NDUFB10
NDUFB2	0.112258	0.0363114	0.991	1	1	HE	NDUFB2		NDUFS5	0.066891	0.043319	0.974	0.986	1	HE	NDUFS5
COX7B	0.155762	0.0175099	0.963	0.984	1	HE	COX7B		COX7B	0.0877957	0.0486778	0.969	0.978	1	HE	COX7B
UQCRFS1	0.324257	0.0195635	0.639	0.617	1	HE	UQCRFS1		NDUFA2	0.111802	0.0282165	0.869	0.896	1	HE	NDUFA2
SDHC	0.48473	0.0184264	0.537	0.546	1	HE	SDHC		SDHC	0.117759	0.0141268	0.528	0.584	1	HE	SDHC
NDUFB1	0.544832	0.00593783	0.972	0.99	1	HE	NDUFB1		UQCRB	0.221624	0.0401854	0.996	0.996	1	HE	UQCRB
NDUFS5	0.58028	0.0193432	0.963	0.979	1	HE	NDUFS5		NDUFV3	0.265064	0.018427	0.869	0.903	1	HE	NDUFV3
NDUFA3	0.615568	0.000930027	0.926	0.955	1	HE	NDUFA3		NDUFAB1	0.360698	0.00943993	0.873	0.885	1	HE	NDUFAB1
NDUFB10	0.671167	0.00999052	0.657	0.64	1	HE	NDUFB10		CYC1	0.380567	0.0104194	0.493	0.516	1	HE	CYC1
COX6C	0.839719	0.00512338	1	1	1	HE	COX6C		SDHA	0.475147	0.0161585	0.41	0.401	1	HE	SDHA
UQCR11	0.92781	0.00459772	0.981	0.982	1	HE	UQCR11		NDUFS3	0.683431	0.00769396	0.515	0.516	1	HE	NDUFS3
dataset III combined analysis - non-unique mapping									dataset III combined analysis - unique mapping
	p.value	avg_logFC	pct.1	pct.2	FDR	cluster	gene			p.value	avg_logFC	pct.1	pct.2	FDR	cluster	gene
NDUFC2	4.59281e-07	0.0212202	0.974	0.962	2.80162e-05	LE	NDUFC2		NDUFC2	1.85992e-06	0.0255775	0.974	0.962	0.000113455	LE	NDUFC2
NDUFV2	0.000212752	0.0185828	0.329	0.192	0.0129779	LE	NDUFV2		NDUFV2	0.000249087	0.0233579	0.329	0.192	0.0151943	LE	NDUFV2
UQCRC1	0.00498744	0.170249	0.882	0.538	0.304234	LE	UQCRC1		UQCRC1	0.00504751	0.202072	0.882	0.538	0.307898	LE	UQCRC1
NDUFB8	0.00678953	0.00726719	0.987	0.923	0.414162	LE	NDUFB8		NDUFB8	0.0117692	0.00784622	0.987	0.923	0.717919	LE	NDUFB8
CYC1	0.0390441	0.0409174	0.434	0.346	1	LE	CYC1		NDUFB5	0.0328555	0.00604245	0.921	0.692	1	LE	NDUFB5
NDUFB5	0.0395287	0.0121709	0.921	0.692	1	LE	NDUFB5		CYC1	0.0472227	0.0526891	0.434	0.346	1	LE	CYC1
NDUFB6	0.124847	0.0565322	0.974	0.962	1	LE	NDUFB6		UQCRFS1	0.149311	0.0232158	0.632	0.5	1	LE	UQCRFS1
NDUFB10	0.153094	0.0116053	0.737	0.692	1	LE	NDUFB10		NDUFB6	0.158224	0.0667267	0.974	0.962	1	LE	NDUFB6
UQCRFS1	0.153135	0.018309	0.632	0.5	1	LE	UQCRFS1		NDUFB10	0.169347	0.0144338	0.737	0.692	1	LE	NDUFB10
NDUFA8	0.220717	0.0180711	0.645	0.423	1	LE	NDUFA8		NDUFA8	0.178896	0.0167221	0.645	0.423	1	LE	NDUFA8
NDUFS2	0.23812	0.109773	0.75	0.538	1	LE	NDUFS2		NDUFS2	0.250838	0.127062	0.75	0.538	1	LE	NDUFS2
NDUFA6	0.277195	0.0119328	0.921	0.769	1	LE	NDUFA6		NDUFA6	0.274212	0.0142007	0.921	0.769	1	LE	NDUFA6
NDUFB2	0.385887	0.0377057	1	1	1	LE	NDUFB2		NDUFV1	0.452906	0.043024	0.632	0.462	1	LE	NDUFV1
NDUFV1	0.474392	0.0387449	0.632	0.462	1	LE	NDUFV1		NDUFB2	0.472937	0.0352628	1	1	1	LE	NDUFB2
NDUFB4	0.597165	0.0493685	1	1	1	LE	NDUFB4		NDUFS1	0.603898	0.0299513	0.592	0.462	1	LE	NDUFS1
NDUFS1	0.61087	0.0268648	0.592	0.462	1	LE	NDUFS1		NDUFA3	0.671032	0.0183224	1	1	1	LE	NDUFA3
NDUFA3	0.635969	0.0179507	1	1	1	LE	NDUFA3		SDHD	0.716712	0.0193905	0.868	0.808	1	LE	SDHD
NDUFB11	0.659297	0.00351966	0.974	0.923	1	LE	NDUFB11		NDUFB4	0.741335	0.0507972	1	1	1	LE	NDUFB4
SDHA	0.71212	0.00420324	0.566	0.5	1	LE	SDHA		SDHA	0.746749	0.00413008	0.566	0.5	1	LE	SDHA
NDUFA13	0.721478	0.000118529	0.605	0.5	1	LE	NDUFA13		SDHB	0.790694	0.0121603	0.921	0.923	1	LE	SDHB
SDHD	0.721553	0.0160519	0.868	0.808	1	LE	SDHD		NDUFA10	0.856877	0.056098	0.724	0.692	1	LE	NDUFA10
SDHB	0.822037	0.0182976	0.921	0.923	1	LE	SDHB		NDUFA4	0.962157	0.011235	0.868	0.846	1	LE	NDUFA4
NDUFA10	0.836753	0.0476313	0.724	0.692	1	LE	NDUFA10		NDUFB1	0.973169	0.00245303	1	1	1	LE	NDUFB1
NDUFB1	0.934772	0.00492523	1	1	1	LE	NDUFB1		NDUFA9	1.98479e-11	0.0668542	0.808	0.763	1.21072e-09	HE	NDUFA9
NDUFA4	0.95648	0.00934646	0.868	0.846	1	LE	NDUFA4		UQCRH	1.17969e-06	0.0683172	0.808	0.961	7.19612e-05	HE	UQCRH
COX7A2	0.990822	0.00164401	1	1	1	LE	COX7A2		NDUFA5	0.000212307	0.0834377	0.846	0.974	0.0129507	HE	NDUFA5
NDUFA9	6.62658e-12	0.0478638	0.808	0.763	4.04221e-10	HE	NDUFA9		SDHC	0.00119576	0.0362966	0.423	0.763	0.0729416	HE	SDHC
UQCRH	1.54998e-06	0.0496837	0.808	0.961	9.45485e-05	HE	UQCRH		NDUFA11	0.00317725	0.00703945	0.885	0.829	0.193812	HE	NDUFA11
NDUFA5	0.000190196	0.0576633	0.846	0.974	0.0116019	HE	NDUFA5		UQCRQ	0.00416872	0.174178	1	1	0.254292	HE	UQCRQ
SDHC	0.000708335	0.0328713	0.423	0.763	0.0432084	HE	SDHC		COX5A	0.00909766	0.0270823	0.615	0.684	0.554957	HE	COX5A
COX5A	0.00691975	0.0199548	0.615	0.684	0.422105	HE	COX5A		COX6A1	0.0178169	0.0355503	1	1	1	HE	COX6A1
UQCRQ	0.00713769	0.135182	1	1	0.435399	HE	UQCRQ		NDUFA1	0.0192825	0.203755	1	1	1	HE	NDUFA1
NDUFA11	0.00998033	0.0048368	0.885	0.829	0.6088	HE	NDUFA11		UQCRB	0.0360344	0.0432445	1	1	1	HE	UQCRB
COX6A1	0.0168199	0.0238366	1	1	1	HE	COX6A1		NDUFB9	0.0362143	0.0511764	0.846	0.947	1	HE	NDUFB9
NDUFA1	0.0212849	0.166552	1	1	1	HE	NDUFA1		NDUFS8	0.0564911	0.0127388	0.731	0.921	1	HE	NDUFS8
UQCRB	0.0226688	0.029815	1	1	1	HE	UQCRB		NDUFB3	0.0565326	0.048356	0.923	0.987	1	HE	NDUFB3
NDUFB9	0.0309978	0.0381902	0.846	0.947	1	HE	NDUFB9		COX5B	0.073688	0.0984566	1	0.987	1	HE	COX5B
NDUFB3	0.0593291	0.0338728	0.923	0.987	1	HE	NDUFB3		UQCRC2	0.102745	0.149419	0.808	0.829	1	HE	UQCRC2
NDUFS8	0.0673723	0.00567415	0.731	0.921	1	HE	NDUFS8		UQCR10	0.123935	0.0343753	1	0.987	1	HE	UQCR10
COX5B	0.0727743	0.0749541	1	0.987	1	HE	COX5B		NDUFS7	0.157595	0.050966	0.846	0.868	1	HE	NDUFS7
UQCRC2	0.110596	0.114265	0.808	0.829	1	HE	UQCRC2		NDUFA12	0.20426	0.028564	0.885	0.947	1	HE	NDUFA12
NDUFS7	0.143785	0.0359127	0.846	0.868	1	HE	NDUFS7		COX6B1	0.216518	0.0458478	1	1	1	HE	COX6B1
UQCR10	0.159788	0.020103	1	0.987	1	HE	UQCR10		COX8A	0.234442	0.0230967	0.962	1	1	HE	COX8A
COX6B1	0.219609	0.031786	1	1	1	HE	COX6B1		NDUFA2	0.276717	0.0551102	0.885	0.934	1	HE	NDUFA2
NDUFA12	0.248465	0.0175228	0.885	0.947	1	HE	NDUFA12		NDUFV3	0.375943	0.0358918	0.885	0.921	1	HE	NDUFV3
COX8A	0.264128	0.0154941	0.962	1	1	HE	COX8A		COX7C	0.443177	0.073055	1	1	1	HE	COX7C
NDUFA2	0.292619	0.0434106	0.885	0.934	1	HE	NDUFA2		UQCR11	0.46219	0.0237234	1	0.961	1	HE	UQCR11
NDUFV3	0.395654	0.0256885	0.885	0.921	1	HE	NDUFV3		NDUFB7	0.470034	0.0229397	0.923	0.882	1	HE	NDUFB7
UQCR11	0.448822	0.0173749	1	0.961	1	HE	UQCR11		COX7A1	0.60693	0.031722	0.615	0.632	1	HE	COX7A1
NDUFB7	0.460598	0.0165457	0.923	0.882	1	HE	NDUFB7		COX7B	0.617504	0.0619446	0.962	0.987	1	HE	COX7B
COX7C	0.497154	0.0546014	1	1	1	HE	COX7C		NDUFAB1	0.654332	0.0254358	0.846	0.908	1	HE	NDUFAB1
COX7B	0.658725	0.044688	0.962	0.987	1	HE	COX7B		NDUFB11	0.661749	0.000231191	0.923	0.974	1	HE	NDUFB11
COX7A1	0.6594	0.0239174	0.615	0.632	1	HE	COX7A1		NDUFA13	0.681332	5.68601e-06	0.5	0.605	1	HE	NDUFA13
NDUFAB1	0.688268	0.0179974	0.846	0.908	1	HE	NDUFAB1		NDUFC1	0.724101	0.0381348	1	1	1	HE	NDUFC1
NDUFC1	0.802981	0.02698	1	1	1	HE	NDUFC1		NDUFS6	0.777162	0.000661978	0.731	0.75	1	HE	NDUFS6
NDUFS6	0.820856	0.00020206	0.731	0.75	1	HE	NDUFS6		COX6C	0.820867	0.0189671	1	1	1	HE	COX6C
NDUFS3	0.864168	0.0292005	0.577	0.553	1	HE	NDUFS3		NDUFS3	0.826299	0.0405195	0.577	0.553	1	HE	NDUFS3
COX6C	0.887972	0.00666587	1	1	1	HE	COX6C		NDUFS5	0.93518	0.0242621	1	1	1	HE	NDUFS5
NDUFS5	0.948982	0.0124203	1	1	1	HE	NDUFS5		COX4I1	0.994879	0.0253243	1	1	1	HE	COX4I1
COX4I1	0.997771	0.0139261	1	1	1	HE	COX4I1		COX7A2	0.998577	0.00903736	1	1	1	HE	COX7A2
dataset IV combined analysis (all donors from dataset IV): assigned in yellow are consistent genes across individuals (also significant in each individual analysed)
p_val	avg_logFC	pct.1	pct.2	p_val_adj	cluster	gene
5.47023e-45	0.383205	1	1	1.74758e-43	LE	COX8A
6.35482e-45	0.423136	1	0.996	1.74758e-43	LE	COX7A2
3.17635e-44	0.443713	1	0.979	5.82332e-43	LE	COX7C
1.3382e-42	0.423919	1	0.982	1.84002e-41	LE	COX6C
2.56501e-42	0.434017	1	0.982	2.82151e-41	LE	UQCRB
2.82192e-39	0.500165	0.994	0.905	2.58676e-38	LE	NDUFA5
3.75226e-37	0.410281	1	0.996	2.9482e-36	LE	UQCRQ
6.33002e-34	0.499517	0.973	0.876	4.35189e-33	LE	UQCRH
1.19679e-33	0.385263	1	0.986	7.31374e-33	LE	COX4I1
2.19923e-32	0.43266	0.994	0.922	1.20958e-31	LE	NDUFAB1
3.01469e-32	0.429739	0.994	0.94	1.50734e-31	LE	NDUFB2
1.39452e-31	0.45523	0.988	0.915	6.39157e-31	LE	NDUFS5
3.33938e-27	0.381487	1	0.986	1.41282e-26	LE	NDUFA1
1.18073e-26	0.38564	1	0.933	4.63858e-26	LE	NDUFC1
3.90829e-26	0.40597	0.982	0.943	1.43304e-25	LE	COX6A1
4.30158e-26	0.428276	0.973	0.894	1.47867e-25	LE	NDUFB1
1.34528e-25	0.399912	0.991	0.929	4.35239e-25	LE	NDUFB4
3.41825e-25	0.431612	0.982	0.883	1.04447e-24	LE	NDUFB9
4.22354e-25	0.434581	0.985	0.862	1.2226e-24	LE	NDUFC2
4.45241e-25	0.41699	0.979	0.88	1.22441e-24	LE	NDUFB6
7.25643e-24	0.373854	0.994	0.947	1.90049e-23	LE	COX7B
2.41007e-23	0.440385	0.945	0.841	6.02517e-23	LE	COX5A
1.31384e-22	0.41337	0.97	0.83	3.14179e-22	LE	NDUFB5
1.55061e-22	0.401042	0.967	0.869	3.55349e-22	LE	UQCR11
2.03154e-22	0.410601	0.952	0.823	4.4694e-22	LE	NDUFB3
3.42647e-22	0.375794	0.982	0.94	7.2483e-22	LE	NDUFB11
2.82828e-21	0.43692	0.836	0.597	5.76132e-21	LE	NDUFS3
1.7003e-20	0.408309	0.9	0.724	3.33987e-20	LE	NDUFV3
2.07769e-20	0.383926	0.955	0.834	3.94045e-20	LE	NDUFA12
7.46131e-19	0.384045	0.948	0.827	1.36791e-18	LE	CYC1
8.2883e-19	0.391114	0.897	0.647	1.47051e-18	LE	NDUFA2
2.03301e-17	0.375083	0.927	0.77	3.49423e-17	LE	UQCR10
4.71844e-17	0.371437	0.842	0.664	7.86406e-17	LE	NDUFS4
8.3592e-17	0.39237	0.912	0.714	1.32377e-16	LE	COX5B
8.42398e-17	0.375703	0.927	0.859	1.32377e-16	LE	COX6B1
2.81945e-16	0.39923	0.87	0.682	4.3075e-16	LE	NDUFA4
2.50084e-15	0.351826	0.903	0.83	3.71747e-15	LE	UQCRC2
2.90226e-13	0.326079	0.833	0.661	4.20064e-13	LE	UQCRFS1
5.49918e-13	0.334989	0.782	0.625	7.75525e-13	LE	SDHA
1.07578e-12	0.318356	0.833	0.682	1.4792e-12	LE	SDHC
2.47955e-12	0.312311	0.809	0.618	3.32622e-12	LE	NDUFB8
3.60771e-12	0.324812	0.624	0.367	4.72438e-12	LE	SDHD
1.46457e-11	0.333603	0.794	0.654	1.87329e-11	LE	NDUFS6
1.86216e-11	0.319118	0.555	0.314	2.32769e-11	LE	NDUFA6
3.19027e-11	0.295855	0.885	0.735	3.89922e-11	LE	NDUFS2
1.33153e-10	0.301235	0.736	0.53	1.59205e-10	LE	NDUFA10
1.379e-09	0.280201	0.63	0.392	1.61372e-09	LE	NDUFB10
2.23983e-09	0.26187	0.591	0.396	2.55981e-09	LE	NDUFA8
2.28056e-09	0.27501	0.876	0.77	2.55981e-09	LE	SDHB
4.62003e-09	0.254752	0.633	0.442	5.08203e-09	LE	NDUFA9
6.14943e-08	0.24867	0.561	0.375	6.63174e-08	LE	UQCRC1
3.7133e-06	0.208669	0.558	0.389	3.92753e-06	LE	NDUFA11
4.91512e-06	0.192821	0.452	0.272	5.1006e-06	LE	NDUFS1
0.000116654	0.174582	0.533	0.378	0.000118814	LE	NDUFA13
0.00230014	0.144778	0.524	0.428	0.00230014	LE	NDUFS8

## Sheet: Whole genome
Whole genome markers per dataset (human Datasets I,II,III and IV)
Dataset I combined analysis (all donors from dataset I): highlighted in yellow are consistent genes across individuals (also significant in each individual analysed)
	p.value	avg_logFC	pct.1	pct.2	FDR	cluster	gene
MT.CYB	9.40732e-89	0.4587	1	1	2.6952e-85	HE	MT.CYB
MT.CO2	1.08472e-82	0.409763	1	1	3.10772e-79	HE	MT.CO2
MT.ND3	2.5215e-77	0.450991	1	1	7.22411e-74	HE	MT.ND3
MT.CO3	2.50851e-66	0.390063	1	1	7.18689e-63	HE	MT.CO3
MT.ATP6	1.25559e-54	0.328215	1	1	3.59726e-51	HE	MT.ATP6
MT.ND1	1.09202e-44	0.296092	1	1	3.12863e-41	HE	MT.ND1
MT.CO1	1.58689e-41	0.303799	1	1	4.54643e-38	HE	MT.CO1
MT.ND4	1.39138e-30	0.260225	1	1	3.98631e-27	HE	MT.ND4
MT.ND5	1.6703e-28	0.290771	1	0.975	4.7854e-25	HE	MT.ND5
MT.ND4L	4.60164e-24	0.399363	0.747	0.453	1.31837e-20	HE	MT.ND4L
SYT5	8.83719e-19	0.40174	0.559	0.303	2.53185e-15	HE	SYT5
SCG2	4.51215e-16	0.347275	0.953	0.89	1.29273e-12	HE	SCG2
PAPPA2	4.5177e-12	0.280319	0.659	0.443	1.29432e-08	HE	PAPPA2
GLIS2.AS1	4.29089e-11	0.259872	0.576	0.368	1.22934e-07	HE	GLIS2.AS1
MUC13	2.73609e-08	0.255649	0.746	0.585	7.83891e-05	HE	MUC13
Metazoa-SRP	1.22558e-10	0.320501	0.933	0.944	3.5113e-07	LE	Metazoa-SRP
SST	4.37089e-07	0.462898	0.813	0.801	0.00125226	LE	SST
AP000350.10	8.4364e-06	0.406945	0.552	0.542	0.0241703	LE	AP000350.10
ZKSCAN1	9.16592e-06	0.265559	0.639	0.635	0.0262604	LE	ZKSCAN1
DSP	5.9245e-05	0.252816	0.666	0.666	0.169737	LE	DSP
BNIP3	0.000119146	0.294317	0.6	0.606	0.341353	LE	BNIP3
EGFL7	0.000276273	0.337871	0.433	0.402	0.791523	LE	EGFL7
AC100830.3	0.000387641	0.29514	0.331	0.295	1	LE	AC100830.3
CENPK	0.000632168	0.274965	0.56	0.579	1	LE	CENPK
RHOBTB3	0.000773581	0.258289	0.523	0.506	1	LE	RHOBTB3
ZNRF1	0.00418745	0.250266	0.416	0.407	1	LE	ZNRF1
SMIM24	0.00477456	0.255265	0.56	0.557	1	LE	SMIM24
NDRG1	0.00536731	0.767728	0.446	0.465	1	LE	NDRG1
LDHA	0.0059163	0.263966	0.488	0.486	1	LE	LDHA
Datasets II and III : assigned in yellow are consistent genes across datasets II and III of fludigum C1 platform. Assigned in bold are consistent significant genes across the mapping method, per dataset.
dataset II combined analysis - non-unique mapping									dataset II combined analysis - unique mapping
	p.value	avg_logFC	pct.1	pct.2	FDR	cluster	gene			p.value	avg_logFC	pct.1	pct.2	FDR	cluster	gene
SKIL	1.29589e-07	0.274224	0.814	0.556	0.000957661	LE	SKIL		MT-ND4	1.69923e-108	0.991985	1	1	1.27799e-104	HE	MT-ND4
H3F3B	6.89524e-06	0.281936	1	0.981	0.0509558	LE	H3F3B		MT-CO2	2.89498e-106	0.946769	1	1	2.17732e-102	HE	MT-CO2
MT-ND4	4.04182e-89	1.01653	1	1	2.98691e-85	HE	MT-ND4		MT-CO3	1.01446e-98	0.911827	1	1	7.62974e-95	HE	MT-CO3
MT-CO2	1.03482e-86	0.964967	1	1	7.64729e-83	HE	MT-CO2		MT-ATP8	4.72124e-94	0.63972	1	1	3.55084e-90	HE	MT-ATP8
MT-CO3	2.05939e-83	0.928256	1	1	1.52189e-79	HE	MT-CO3		MT-ND5	8.43457e-89	0.848429	1	1	6.34364e-85	HE	MT-ND5
MT-ND5	7.93691e-75	0.847662	1	1	5.86538e-71	HE	MT-ND5		MT-ND6	1.86937e-87	0.7362	1	1	1.40595e-83	HE	MT-ND6
MT-CYB	7.22028e-73	1.02302	1	1	5.33579e-69	HE	MT-CYB		MT-CYB	1.29546e-86	1.00878	1	1	9.74315e-83	HE	MT-CYB
MT-ATP6	3.70163e-72	0.818659	1	1	2.73551e-68	HE	MT-ATP6		MT-ATP6	7.32887e-82	0.799949	1	1	5.51205e-78	HE	MT-ATP6
MT-ATP8	9.79491e-71	0.606126	1	1	7.23844e-67	HE	MT-ATP8		MT-ND2	5.03891e-76	0.747888	1	1	3.78976e-72	HE	MT-ND2
MT-ND2	8.57922e-68	0.770207	1	1	6.34004e-64	HE	MT-ND2		MT-ND4L	5.0169e-72	0.657676	1	1	3.77321e-68	HE	MT-ND4L
MT-ND6	5.41727e-66	0.700323	1	1	4.00336e-62	HE	MT-ND6		MT-ND3	5.35046e-72	0.564822	1	1	4.02408e-68	HE	MT-ND3
MT-RNR2	6.20959e-60	0.867622	1	1	4.58889e-56	HE	MT-RNR2		MT-RNR2	1.32988e-65	0.822331	1	1	1.0002e-61	HE	MT-RNR2
MT-ND3	7.50631e-60	0.536126	1	1	5.54717e-56	HE	MT-ND3		MT-ND1	2.13533e-62	0.743792	1	1	1.60598e-58	HE	MT-ND1
MT-ND4L	1.06298e-58	0.651379	1	1	7.85545e-55	HE	MT-ND4L		MT-CO1	2.64938e-51	0.838979	1	1	1.9926e-47	HE	MT-CO1
MT-ND1	1.65763e-58	0.775843	1	1	1.22499e-54	HE	MT-ND1		MT-RNR1	6.04896e-40	0.480996	1	1	4.54942e-36	HE	MT-RNR1
MT-CO1	1.26014e-38	0.849856	1	1	9.31247e-35	HE	MT-CO1		MT-TP	3.18955e-24	0.314452	1	1	2.39886e-20	HE	MT-TP
MT-RNR1	2.38311e-34	0.463109	1	1	1.76112e-30	HE	MT-RNR1		MAN1A1	4.46851e-08	0.302136	0.956	0.95	0.000336076	HE	MAN1A1
MT-TP	1.95167e-14	0.276645	1	1	1.44228e-10	HE	MT-TP		SCG2	5.07529e-06	0.267627	0.996	1	0.0381713	HE	SCG2
dataset III combined analysis - non-unique mapping									CPE	6.9047e-06	0.265629	1	1	0.0519302	HE	CPE
	p.value	avg_logFC	pct.1	pct.2	FDR	cluster	gene		dataset III combined analysis - unique mapping
PLS1	9.46366e-05	0.274121	0.855	0.731	0.791635	LE	PLS1			p.value	avg_logFC	pct.1	pct.2	FDR	cluster	gene
SLC30A7	0.000339538	0.330502	0.789	0.423	1	LE	SLC30A7		EIF2S3	3.43449e-05	0.28807	0.974	0.615	0.287089	LE	EIF2S3
THUMPD1	0.0014246	0.262957	0.947	0.692	1	LE	THUMPD1		TPM3	3.81727e-05	0.278076	1	0.808	0.319086	LE	TPM3
SRSF3	0.00366478	0.272653	1	0.923	1	LE	SRSF3		PTCD3	5.08249e-05	0.251858	0.829	0.462	0.424845	LE	PTCD3
MT-ND4L	2.61413e-25	0.955229	1	1	2.18672e-21	HE	MT-ND4L		PLS1	0.000173624	0.327681	0.855	0.731	1	LE	PLS1
MT-ND4	3.95973e-23	1.16259	1	1	3.31231e-19	HE	MT-ND4		ENSG00000279159	0.00017632	0.289675	0.75	0.577	1	LE	ENSG00000279159
MT-CO2	5.62246e-23	1.04383	1	1	4.70319e-19	HE	MT-CO2		RAP1GDS1	0.000432765	0.28091	0.816	0.5	1	LE	RAP1GDS1
MT-ND3	1.90306e-22	0.413316	1	1	1.59191e-18	HE	MT-ND3		SLC30A7	0.000439324	0.389624	0.789	0.423	1	LE	SLC30A7
MT-CO3	6.05087e-20	1.01161	1	1	5.06155e-16	HE	MT-CO3		TSC1	0.000487425	0.256186	0.763	0.538	1	LE	TSC1
MT-RNR2	1.62122e-19	1.10469	1	1	1.35615e-15	HE	MT-RNR2		CAMK2G	0.00111491	0.279081	0.789	0.615	1	LE	CAMK2G
MT-ATP6	2.47615e-19	0.879341	1	1	2.0713e-15	HE	MT-ATP6		MAP2	0.00175341	0.277595	0.882	0.769	1	LE	MAP2
MT-ND1	7.23073e-19	0.972054	1	1	6.04851e-15	HE	MT-ND1		THUMPD1	0.00177012	0.300973	0.947	0.692	1	LE	THUMPD1
MT-ATP8	1.51603e-18	0.645145	1	1	1.26816e-14	HE	MT-ATP8		COPG1	0.00314923	0.256963	0.855	0.692	1	LE	COPG1
MT-CYB	3.96671e-18	1.05313	1	1	3.31816e-14	HE	MT-CYB		SRSF3	0.00374621	0.286708	1	0.923	1	LE	SRSF3
MT-ND5	1.30018e-17	1.08344	1	1	1.0876e-13	HE	MT-ND5		RAB21	0.00796501	0.254759	0.895	0.692	1	LE	RAB21
MT-ND6	1.56251e-17	0.973569	1	1	1.30704e-13	HE	MT-ND6		MT-ND4L	4.01316e-25	1.02536	1	1	3.3546e-21	HE	MT-ND4L
MT-ND2	3.84272e-16	0.927659	1	1	3.21444e-12	HE	MT-ND2		MT-ND4	2.034e-23	1.20642	1	1	1.70022e-19	HE	MT-ND4
MT-RNR1	1.10646e-12	0.647386	1	1	9.25553e-09	HE	MT-RNR1		MT-CO2	6.0668e-23	1.08474	1	1	5.07124e-19	HE	MT-CO2
MT-CO1	1.38421e-09	1.10379	1	1	1.1579e-05	HE	MT-CO1		MT-ND3	1.46047e-22	0.493942	1	1	1.22081e-18	HE	MT-ND3
SLC35B1	1.23942e-08	0.354805	0.885	0.763	0.000103678	HE	SLC35B1		MT-CO3	2.66788e-20	1.06381	1	1	2.23008e-16	HE	MT-CO3
SERPINE2	1.40357e-07	0.277548	0.731	0.763	0.00117409	HE	SERPINE2		MT-RNR2	6.18976e-20	1.14508	1	1	5.17402e-16	HE	MT-RNR2
TSPAN3	7.19101e-06	0.299128	0.846	0.961	0.0601528	HE	TSPAN3		MT-ATP6	8.95917e-20	0.944055	1	1	7.48897e-16	HE	MT-ATP6
AKR1A1	0.00167916	0.276025	0.731	0.789	1	HE	AKR1A1		MT-ND1	2.25755e-19	1.02837	1	1	1.88708e-15	HE	MT-ND1
TENT5C	0.00982913	0.3505	1	0.987	1	HE	TENT5C		MT-ATP8	1.03839e-18	0.728893	1	1	8.67987e-15	HE	MT-ATP8
									MT-CYB	2.52933e-18	1.09688	1	1	2.11427e-14	HE	MT-CYB
									MT-ND5	4.41731e-18	1.1377	1	1	3.69243e-14	HE	MT-ND5
									MT-ND6	8.57526e-18	1.04918	1	1	7.16806e-14	HE	MT-ND6
									MT-ND2	2.57057e-16	0.983636	1	1	2.14874e-12	HE	MT-ND2
									MT-RNR1	7.03258e-13	0.723978	1	1	5.87853e-09	HE	MT-RNR1
									MT-CO1	4.66863e-10	1.14969	1	1	3.9025e-06	HE	MT-CO1
									SLC35B1	2.06467e-08	0.433939	0.885	0.763	0.000172585	HE	SLC35B1
									ID2	3.99133e-08	0.300982	0.615	0.605	0.000333635	HE	ID2
									SERPINE2	1.38034e-07	0.343493	0.731	0.763	0.00115382	HE	SERPINE2
									DUSP1	2.3452e-06	0.297375	0.769	0.816	0.0196035	HE	DUSP1
									HECTD1	2.76056e-06	0.260744	0.615	0.868	0.0230755	HE	HECTD1
									TSPAN3	7.74401e-06	0.374184	0.846	0.961	0.0647322	HE	TSPAN3
									LEPROTL1	1.54094e-05	0.256225	0.769	0.855	0.128807	HE	LEPROTL1
									PTPRN2	1.73263e-05	0.309767	0.923	0.934	0.144831	HE	PTPRN2
									TMEM106C	6.51121e-05	0.300392	0.654	0.803	0.544272	HE	TMEM106C
									EEF1AKMT3	8.0073e-05	0.297679	0.385	0.276	0.669331	HE	EEF1AKMT3
									SESN3	8.85159e-05	0.283299	0.769	0.829	0.739905	HE	SESN3
									ATP5PB	0.000122544	0.289152	1	0.974	1	HE	ATP5PB
									C6orf106	0.000141309	0.31671	0.423	0.553	1	HE	C6orf106
									SLC25A3	0.000206502	0.263368	0.808	0.947	1	HE	SLC25A3
									HNRNPH2	0.00024161	0.262813	0.923	0.947	1	HE	HNRNPH2
									AKR1A1	0.00171241	0.329646	0.731	0.789	1	HE	AKR1A1
									SERF2	0.00208809	0.256939	1	1	1	HE	SERF2
									TENT5C	0.00669663	0.406303	1	0.987	1	HE	TENT5C
									USP11	0.00694807	0.258026	0.885	0.934	1	HE	USP11
									TMEM9	0.00862471	0.2834	0.962	0.921	1	HE	TMEM9
dataset IV combined analysis (all donors from dataset IV): assigned in yellow are consistent genes across individuals (also significant in each individual analysed)
p_val	avg_logFC	pct.1	pct.2	p_val_adj	cluster	gene
1.66268e-121	0.351757	1	1	4.62806e-117	HE	MT-ND4
1.86603e-120	0.376474	1	1	5.1941e-116	HE	MT-ND3
2.92185e-120	0.427604	1	1	8.13297e-116	HE	MT-CO2
7.61728e-115	0.359434	1	1	2.12027e-110	HE	MT-CO3
3.69976e-106	0.356937	1	1	1.02983e-101	HE	MT-ATP6
1.04709e-104	0.40959	1	1	2.91457e-100	HE	MT-ND2
7.29051e-88	0.353042	1	1	2.02931e-83	HE	MT-CYB
5.76234e-87	0.351211	1	1	1.60395e-82	HE	MT-ND1
7.75562e-80	0.358255	1	1	2.15878e-75	HE	MT-CO1
3.21729e-75	0.355358	1	1	8.95533e-71	HE	GNAS
3.33699e-72	0.362351	1	1	9.28852e-68	HE	MT-ND6
1.49e-70	0.321849	1	1	4.14741e-66	HE	MT-ND5
1.34025e-68	0.265776	1	1	3.73057e-64	HE	MT-RNR2
8.12896e-63	0.42145	1	0.996	2.26269e-58	HE	RPS6
1.08978e-61	0.406143	1	1	3.0334e-57	HE	CPE
5.07969e-56	0.378516	1	1	1.41393e-51	HE	TPT1
5.48007e-56	0.404648	1	1	1.52538e-51	HE	RPL5
3.55037e-55	0.412202	1	1	9.88246e-51	HE	RPL34
6.70547e-55	0.345633	1	1	1.86647e-50	HE	MT-RNR1
7.08829e-55	0.410626	1	1	1.97302e-50	HE	PRKAR1A
3.31998e-52	0.363768	1	1	9.24117e-48	HE	RPL15
1.03771e-51	0.294688	1	1	2.88845e-47	HE	PCSK2
1.53621e-51	0.398442	1	1	4.27605e-47	HE	CHGB
3.82743e-51	0.320183	1	1	1.06537e-46	HE	MT-ATP8
4.88322e-51	0.40949	1	1	1.35924e-46	HE	SCG2
9.37308e-51	0.409607	1	1	2.609e-46	HE	RPS12
1.62628e-50	0.327707	1	1	4.52675e-46	HE	CALM1
5.69244e-50	0.411688	1	0.986	1.58449e-45	HE	RPS3
1.1459e-49	0.351222	1	1	3.18962e-45	HE	ITM2B
2.50546e-49	0.355079	1	1	6.97393e-45	HE	RPL13A
3.89673e-49	0.509793	0.997	0.989	1.08466e-44	HE	HDLBP
6.44488e-49	0.423576	1	1	1.79393e-44	HE	PEBP1
1.18023e-48	0.386064	1	1	3.28517e-44	HE	RPL11
1.92691e-48	0.3714	1	1	5.36355e-44	HE	RPL31
3.90308e-48	0.436155	1	1	1.08642e-43	HE	RPS27
5.16955e-48	0.433857	1	0.996	1.43894e-43	HE	ATP5MG
6.21225e-48	0.47203	1	0.982	1.72918e-43	HE	RPL10A
8.72203e-48	0.349204	1	1	2.42778e-43	HE	MYL6
3.21463e-47	0.43556	1	0.996	8.94791e-43	HE	RPS21
4.19008e-47	0.495883	1	0.986	1.16631e-42	HE	PAM
1.6364e-46	0.391006	1	1	4.55492e-42	HE	RPS27A
2.5579e-46	0.441699	1	1	7.11991e-42	HE	RPS5
2.81149e-46	0.350962	1	1	7.82578e-42	HE	ATP5F1E
4.42949e-46	0.379612	1	1	1.23295e-41	HE	ALDH1A1
4.66525e-46	0.392017	1	1	1.29857e-41	HE	TTC3
4.72286e-46	0.421298	1	1	1.31461e-41	HE	RPL32
6.9404e-46	0.419727	1	0.996	1.93186e-41	HE	RPL14
1.20733e-45	0.385938	1	1	3.3606e-41	HE	CFL1
1.7638e-45	0.366266	1	1	4.90955e-41	HE	BEX1
2.04598e-45	0.498533	1	0.975	5.695e-41	HE	CSTB
4.71258e-45	0.365199	1	1	1.31175e-40	HE	TMBIM6
5.47023e-45	0.383205	1	1	1.52264e-40	HE	COX8A
5.6034e-45	0.39364	1	1	1.55971e-40	HE	RPS16
6.35482e-45	0.423136	1	0.996	1.76887e-40	HE	COX7A2
7.43345e-45	0.4339	1	0.996	2.0691e-40	HE	UBA52
7.64425e-45	0.426926	1	0.993	2.12778e-40	HE	SCGN
1.61992e-44	0.546982	0.994	0.975	4.50904e-40	HE	MAGED1
3.17635e-44	0.443713	1	0.979	8.84138e-40	HE	COX7C
3.49928e-44	0.353705	1	1	9.74025e-40	HE	MT-ND4L
3.86365e-44	0.407829	1	1	1.07545e-39	HE	RPL23
6.14688e-44	0.415539	1	1	1.71098e-39	HE	RPS20
6.31954e-44	0.413243	1	1	1.75904e-39	HE	ATP6AP2
9.51377e-44	0.346675	1	1	2.64816e-39	HE	RPL38
1.06744e-43	0.424376	1	0.993	2.97122e-39	HE	SNRPN
1.59932e-43	0.431457	1	0.989	4.45171e-39	HE	CHCHD2
1.60006e-43	0.460481	0.997	0.986	4.45376e-39	HE	ATP5F1A
3.25092e-43	0.375659	1	1	9.04893e-39	HE	RPS2
4.62074e-43	0.50995	0.997	0.933	1.28618e-38	HE	PARK7
9.16875e-43	0.421718	1	0.996	2.55212e-38	HE	IDS
9.71712e-43	0.483331	1	0.993	2.70476e-38	HE	RPS4X
1.3382e-42	0.423919	1	0.982	3.72488e-38	HE	COX6C
1.5529e-42	0.375591	1	1	4.3225e-38	HE	CD63
1.89776e-42	0.407183	1	0.993	5.28241e-38	HE	COX17
2.56501e-42	0.434017	1	0.982	7.1397e-38	HE	UQCRB
2.62422e-42	0.511179	0.994	0.968	7.30451e-38	HE	QDPR
3.60748e-42	0.41466	1	1	1.00414e-37	HE	RPL3
5.69574e-42	0.423817	1	0.993	1.58541e-37	HE	EEF2
5.99693e-42	0.408297	1	1	1.66925e-37	HE	RPL37
9.40662e-42	0.443776	1	0.979	2.61833e-37	HE	ATP1B1
1.05999e-41	0.4134	1	0.989	2.95047e-37	HE	PFN2
1.1064e-41	0.421718	1	1	3.07965e-37	HE	EPCAM
1.11107e-41	0.387708	1	0.996	3.09265e-37	HE	BEX3
1.13185e-41	0.497048	0.997	0.982	3.1505e-37	HE	ATP5MC3
1.32188e-41	0.378207	1	0.996	3.67944e-37	HE	RPL13
2.03267e-41	0.432382	1	0.993	5.65795e-37	HE	RAB3B
2.37392e-41	0.288482	1	1	6.60781e-37	HE	MALAT1
5.3858e-41	0.338259	1	1	1.49914e-36	HE	RPS24
5.64372e-41	0.408735	1	0.996	1.57093e-36	HE	CALM2
6.15158e-41	0.326231	1	1	1.71229e-36	HE	HSP90AB1
9.12545e-41	0.436805	1	0.993	2.54007e-36	HE	TSPAN3
1.02684e-40	0.38082	1	1	2.85821e-36	HE	NAA20
1.24816e-40	0.462415	0.997	0.989	3.47426e-36	HE	TMED10
2.14537e-40	0.429756	1	1	5.97164e-36	HE	RPL12
2.31974e-40	0.420242	1	0.982	6.45698e-36	HE	EID1
3.01341e-40	0.378494	1	0.996	8.38784e-36	HE	TUSC3
3.14996e-40	0.368508	1	0.996	8.76791e-36	HE	RPS11
4.01034e-40	0.462992	0.997	0.986	1.11628e-35	HE	NORAD
4.80799e-40	0.433771	0.997	0.986	1.33831e-35	HE	CLTC
4.90838e-40	0.429042	1	0.986	1.36625e-35	HE	UBL5
5.25166e-40	0.423104	1	0.993	1.4618e-35	HE	MRFAP1
5.45935e-40	0.484083	0.991	0.986	1.51961e-35	HE	HSPA8
5.85438e-40	0.467768	1	0.982	1.62957e-35	HE	RPL10
6.83526e-40	0.385098	1	0.993	1.90259e-35	HE	ATP5MC2
6.97873e-40	0.416816	1	1	1.94253e-35	HE	YWHAB
7.08916e-40	0.460786	0.997	0.954	1.97327e-35	HE	KDELR1
9.19926e-40	0.367919	1	1	2.56061e-35	HE	RPL37A
1.17643e-39	0.418614	0.997	0.996	3.27458e-35	HE	RPL35A
1.65649e-39	0.418742	1	0.982	4.61085e-35	HE	RPS13
1.88943e-39	0.384431	1	0.993	5.25922e-35	HE	EIF4G2
1.94208e-39	0.508325	0.997	0.951	5.40578e-35	HE	TMEM258
2.36305e-39	0.604841	0.991	0.898	6.57754e-35	HE	CNIH2
2.57432e-39	0.527501	0.994	0.908	7.16561e-35	HE	RPL36AL
2.82192e-39	0.500165	0.994	0.905	7.8548e-35	HE	NDUFA5
3.59155e-39	0.474305	0.994	0.982	9.99708e-35	HE	ACLY
7.5214e-39	0.399517	1	0.993	2.09358e-34	HE	OAZ1
8.38957e-39	0.398995	1	0.993	2.33524e-34	HE	HINT1
8.45515e-39	0.424296	1	0.996	2.35349e-34	HE	ARF1
1.25084e-38	0.410608	1	0.989	3.48173e-34	HE	TPD52
1.42359e-38	0.30033	1	1	3.96257e-34	HE	CD99
1.56312e-38	0.361128	1	0.996	4.35094e-34	HE	RPL19
1.75138e-38	0.386499	1	0.996	4.87496e-34	HE	TMEM59
2.31488e-38	0.437327	1	0.986	6.44346e-34	HE	CANX
2.50144e-38	0.43649	1	0.996	6.96275e-34	HE	SARAF
3.22254e-38	0.488056	1	0.951	8.96994e-34	HE	SPCS1
3.43919e-38	0.466284	0.997	0.975	9.573e-34	HE	CYB5R3
3.47147e-38	0.346093	1	1	9.66284e-34	HE	RPS8
3.50466e-38	0.448561	1	0.968	9.75522e-34	HE	LAMP2
3.80496e-38	0.518714	0.994	0.954	1.05911e-33	HE	NPTN
4.11066e-38	0.411674	1	0.989	1.1442e-33	HE	SLC30A8
5.00569e-38	0.398709	1	0.986	1.39333e-33	HE	RPL7A
5.03281e-38	0.4034	1	1	1.40088e-33	HE	ARFGEF3
6.66064e-38	0.391956	1	1	1.85399e-33	HE	CD81
6.90328e-38	0.407871	1	0.986	1.92153e-33	HE	RPS7
8.33699e-38	0.385228	1	1	2.3206e-33	HE	RACK1
9.85335e-38	0.457443	0.991	0.989	2.74268e-33	HE	RPL36
1.3771e-37	0.482891	1	0.961	3.83315e-33	HE	QPCT
1.80528e-37	0.368909	1	1	5.02501e-33	HE	CSDE1
2.55196e-37	0.337235	1	1	7.10339e-33	HE	SPINT2
2.81793e-37	0.423617	1	0.993	7.84371e-33	HE	SSR1
3.75226e-37	0.410281	1	0.996	1.04444e-32	HE	UQCRQ
5.52705e-37	0.416273	1	0.989	1.53845e-32	HE	SEPT2
5.56862e-37	0.44352	0.997	0.972	1.55003e-32	HE	RAB2A
1.17574e-36	0.436375	1	0.996	3.27269e-32	HE	VGF
1.54316e-36	0.471686	0.991	0.979	4.29538e-32	HE	ATP1A1
1.93009e-36	0.448322	1	0.965	5.37241e-32	HE	NDFIP1
2.33684e-36	0.440739	0.997	0.961	6.50458e-32	HE	RPL27
2.45617e-36	0.47397	0.994	0.947	6.83674e-32	HE	ATP5F1B
2.98912e-36	0.383248	1	0.996	8.3202e-32	HE	SEC62
3.08241e-36	0.250908	1	1	8.5799e-32	HE	TTR
3.13003e-36	0.486762	0.982	0.926	8.71244e-32	HE	MORF4L2
3.30127e-36	0.486932	0.997	0.926	9.18909e-32	HE	CNTN1
3.60565e-36	0.370301	1	0.989	1.00363e-31	HE	KIAA1324
3.61631e-36	0.406052	0.997	0.993	1.0066e-31	HE	RPL23A
5.32649e-36	0.477733	0.994	0.958	1.48263e-31	HE	DAP
5.70777e-36	0.429245	0.997	0.972	1.58876e-31	HE	BEX2
5.76407e-36	0.460269	0.997	0.929	1.60443e-31	HE	TMED4
6.47224e-36	0.406855	1	0.996	1.80155e-31	HE	PABPC1
6.52721e-36	0.340091	1	1	1.81685e-31	HE	CCNI
9.61167e-36	0.380999	1	0.993	2.67541e-31	HE	RPL21
1.16457e-35	0.430687	0.994	0.989	3.24158e-31	HE	YWHAQ
1.40063e-35	0.478051	0.997	0.965	3.89866e-31	HE	RPS3A
1.40481e-35	0.464315	0.997	0.94	3.91029e-31	HE	RAB1A
1.50214e-35	0.489736	0.991	0.926	4.18119e-31	HE	SEC61B
1.51241e-35	0.343138	1	1	4.20979e-31	HE	RPS29
2.42423e-35	0.37682	0.997	0.993	6.74784e-31	HE	SCG3
2.4862e-35	0.423767	1	0.993	6.92033e-31	HE	SCARB2
3.23718e-35	0.486139	0.991	0.961	9.01069e-31	HE	AHCYL1
3.27819e-35	0.445655	1	0.958	9.12484e-31	HE	PCBD1
4.06911e-35	0.368536	1	0.996	1.13264e-30	HE	RPL27A
4.52466e-35	0.399498	1	0.989	1.25944e-30	HE	RPL9
4.6939e-35	0.513616	0.991	0.947	1.30655e-30	HE	RPSA
4.72963e-35	0.371162	1	1	1.31649e-30	HE	SRP14
5.0678e-35	0.45604	0.997	0.965	1.41062e-30	HE	REEP5
5.70949e-35	0.472961	0.994	0.961	1.58924e-30	HE	CD46
7.00166e-35	0.401921	1	0.996	1.94891e-30	HE	RPL4
7.0324e-35	0.341415	1	1	1.95747e-30	HE	EIF1
7.05232e-35	0.361396	1	0.993	1.96301e-30	HE	TMEM176B
7.81634e-35	0.399723	1	0.989	2.17568e-30	HE	CDC42
8.51804e-35	0.377725	0.997	0.993	2.371e-30	HE	PTPRN
8.9027e-35	0.40936	1	0.972	2.47807e-30	HE	SOD1
9.38192e-35	0.504737	0.985	0.883	2.61146e-30	HE	TAF7
1.02104e-34	0.469861	0.994	0.915	2.84207e-30	HE	SUB1
1.11789e-34	0.430504	0.991	0.961	3.11164e-30	HE	DYNLL1
1.16687e-34	0.503918	0.979	0.859	3.248e-30	HE	ARL1
1.23811e-34	0.403689	1	0.996	3.44629e-30	HE	GNB1
1.54748e-34	0.385076	0.997	0.989	4.3074e-30	HE	PTPRN2
1.99942e-34	0.523952	0.982	0.887	5.56538e-30	HE	RPS15A
2.07305e-34	0.365028	1	1	5.77035e-30	HE	RTN4
2.89224e-34	0.463311	0.994	0.968	8.05056e-30	HE	PARM1
2.9353e-34	0.453092	0.985	0.968	8.17041e-30	HE	GPX3
3.31452e-34	0.53901	0.976	0.88	9.22598e-30	HE	EEF1B2
3.99033e-34	0.468627	0.991	0.958	1.11071e-29	HE	NPM1
4.60751e-34	0.455509	1	0.958	1.2825e-29	HE	TM9SF2
4.64373e-34	0.471551	0.982	0.926	1.29258e-29	HE	SCOC
6.33002e-34	0.499517	0.973	0.876	1.76196e-29	HE	UQCRH
7.2677e-34	0.401594	0.997	0.993	2.02296e-29	HE	BEX4
9.02467e-34	0.382214	0.991	0.996	2.51202e-29	HE	FAU
1.19679e-33	0.385263	1	0.986	3.33128e-29	HE	COX4I1
1.42337e-33	0.450322	0.985	0.982	3.96195e-29	HE	SEC31A
1.82066e-33	0.471268	0.994	0.933	5.06781e-29	HE	LAPTM4A
1.95913e-33	0.524669	0.964	0.852	5.45324e-29	HE	NACA
3.35437e-33	0.447075	0.994	0.954	9.33688e-29	HE	OCIAD1
3.91452e-33	0.422257	1	0.965	1.08961e-28	HE	NAP1L1
4.69359e-33	0.402758	1	0.975	1.30646e-28	HE	BNIP3
5.02942e-33	0.385029	1	0.989	1.39994e-28	HE	PRRC2C
6.8475e-33	0.43867	1	0.947	1.906e-28	HE	LRP11
7.13189e-33	0.42243	0.997	0.943	1.98516e-28	HE	PAPOLA
1.08199e-32	0.394123	1	0.996	3.01172e-28	HE	SLC22A17
1.18691e-32	0.393405	0.997	0.972	3.30378e-28	HE	MARCH6
1.50026e-32	0.431164	1	0.961	4.17598e-28	HE	ATP2A2
1.57057e-32	0.423498	1	0.933	4.37168e-28	HE	RAB7A
2.03246e-32	0.431066	0.994	0.947	5.65736e-28	HE	ATP6V1G1
2.19923e-32	0.43266	0.994	0.922	6.12156e-28	HE	NDUFAB1
3.01469e-32	0.429739	0.994	0.94	8.39139e-28	HE	NDUFB2
4.15389e-32	0.319726	1	0.996	1.15624e-27	HE	PSAP
4.22404e-32	0.449338	0.994	0.979	1.17576e-27	HE	NUCB2
5.82017e-32	0.446585	0.988	0.951	1.62004e-27	HE	RAN
6.21666e-32	0.467818	1	0.979	1.73041e-27	HE	GCH1
6.75948e-32	0.474668	0.985	0.898	1.8815e-27	HE	PRDX5
7.27793e-32	0.488109	0.991	0.972	2.02581e-27	HE	ERO1B
7.37997e-32	0.407267	1	0.979	2.05421e-27	HE	RPLP2
7.67796e-32	0.312572	1	1	2.13716e-27	HE	SLC7A2
7.79115e-32	0.369057	1	0.996	2.16867e-27	HE	RPLP1
7.96171e-32	0.461845	0.985	0.926	2.21614e-27	HE	ARPC3
9.48206e-32	0.437283	0.991	0.958	2.63933e-27	HE	H2AFY
1.0507e-31	0.426561	0.988	0.929	2.92464e-27	HE	YIPF6
1.0675e-31	0.496511	0.979	0.919	2.9714e-27	HE	TMED2
1.07133e-31	0.418225	1	0.989	2.98205e-27	HE	SERF2
1.18199e-31	0.463184	0.982	0.943	3.29007e-27	HE	ARCN1
1.2528e-31	0.522016	0.97	0.746	3.48718e-27	HE	AKR7A2
1.38451e-31	0.429501	0.997	0.947	3.85378e-27	HE	PRDX3
1.39452e-31	0.45523	0.988	0.915	3.88166e-27	HE	NDUFS5
1.42808e-31	0.416741	0.994	0.968	3.97506e-27	HE	UBE2D3
2.21215e-31	0.457909	0.994	0.922	6.15752e-27	HE	ATP5IF1
2.34259e-31	0.412265	0.994	0.968	6.5206e-27	HE	ATRX
2.63055e-31	0.458859	0.994	0.929	7.32213e-27	HE	ARHGAP1
2.94147e-31	0.48803	0.973	0.873	8.18757e-27	HE	ACP1
3.44928e-31	0.451209	0.997	0.965	9.60107e-27	HE	PPDPF
3.48096e-31	0.465471	0.982	0.88	9.68926e-27	HE	DDB1
4.47864e-31	0.388344	1	0.986	1.24663e-26	HE	EIF4A2
5.34025e-31	0.476522	0.991	0.919	1.48646e-26	HE	SRPRA
6.41241e-31	0.458753	0.994	0.954	1.78489e-26	HE	ANXA5
7.41191e-31	0.409794	0.997	0.986	2.0631e-26	HE	SEC11C
9.0294e-31	0.406171	1	0.961	2.51333e-26	HE	STXBP1
9.70399e-31	0.377259	1	0.993	2.70111e-26	HE	UBC
9.74834e-31	0.38937	0.997	0.996	2.71345e-26	HE	CD59
1.00698e-30	0.417326	0.997	0.979	2.80292e-26	HE	TGOLN2
1.06412e-30	0.463463	0.985	0.887	2.96197e-26	HE	ENSG00000269888
1.27277e-30	0.456935	0.997	0.968	3.54275e-26	HE	DBI
1.28594e-30	0.418094	1	0.993	3.57942e-26	HE	HSP90B1
1.5026e-30	0.441309	0.994	0.972	4.1825e-26	HE	CACNA1A
1.74456e-30	0.450578	0.982	0.873	4.85599e-26	HE	PLEKHB2
1.84371e-30	0.402102	1	0.982	5.13198e-26	HE	CD164
1.89308e-30	0.427645	0.994	0.972	5.2694e-26	HE	UBA1
2.11783e-30	0.377015	0.997	0.989	5.89497e-26	HE	YBX1
2.50287e-30	0.473	0.979	0.883	6.96673e-26	HE	SNAP25
2.56888e-30	0.462321	0.997	0.958	7.15047e-26	HE	FNDC3A
2.95301e-30	0.519446	0.97	0.806	8.21972e-26	HE	EPRS
2.98508e-30	0.446204	0.988	0.901	8.30896e-26	HE	SF3B2
3.32775e-30	0.417303	0.991	0.958	9.2628e-26	HE	ANXA7
3.5122e-30	0.440808	1	0.968	9.77621e-26	HE	SLC25A6
3.76152e-30	0.41511	0.985	0.951	1.04702e-25	HE	GRSF1
3.99264e-30	0.362561	1	0.989	1.11135e-25	HE	ARPC2
4.04368e-30	0.454217	1	0.958	1.12556e-25	HE	DYNC1H1
4.12912e-30	0.478214	0.994	0.901	1.14934e-25	HE	ENSG00000226396
4.42998e-30	0.475436	0.961	0.837	1.23308e-25	HE	TMED7
4.47784e-30	0.443179	0.988	0.961	1.24641e-25	HE	RPL6
4.59266e-30	0.47198	0.991	0.922	1.27837e-25	HE	GNS
4.8771e-30	0.449949	0.976	0.926	1.35754e-25	HE	ADAR
4.96576e-30	0.376329	1	0.989	1.38222e-25	HE	RAB11A
5.05269e-30	0.457997	0.982	0.961	1.40642e-25	HE	MYL12B
6.04623e-30	0.451516	0.991	0.961	1.68297e-25	HE	ELL2
6.27902e-30	0.404808	0.994	0.958	1.74776e-25	HE	HACD3
6.74753e-30	0.449215	1	0.947	1.87817e-25	HE	YWHAZ
6.78847e-30	0.493895	0.936	0.767	1.88957e-25	HE	NDUFAF3
6.93881e-30	0.454084	0.979	0.905	1.93142e-25	HE	MAGED2
7.59755e-30	0.417459	0.994	0.961	2.11478e-25	HE	ATP5MF
7.78159e-30	0.493179	0.967	0.943	2.16601e-25	HE	SSR2
8.06582e-30	0.489791	0.955	0.848	2.24512e-25	HE	ERLEC1
8.38269e-30	0.412875	0.994	0.958	2.33332e-25	HE	ATP5PF
9.76025e-30	0.588024	0.964	0.837	2.71676e-25	HE	FEV
1.04987e-29	0.448871	0.961	0.876	2.9223e-25	HE	PREPL
1.16432e-29	0.474331	0.988	0.926	3.24089e-25	HE	SLC7A8
1.28314e-29	0.535034	0.915	0.675	3.57161e-25	HE	ERP44
1.32723e-29	0.388732	0.985	0.975	3.69433e-25	HE	ENSA
1.59139e-29	0.392968	0.991	0.979	4.42964e-25	HE	LRPAP1
1.67157e-29	0.317929	1	0.993	4.65283e-25	HE	TM4SF4
1.93638e-29	0.471448	0.985	0.898	5.38991e-25	HE	ITFG1
2.02192e-29	0.591955	0.945	0.823	5.62801e-25	HE	ADGRG1
2.09903e-29	0.394717	1	0.982	5.84264e-25	HE	APLP1
2.18198e-29	0.467528	0.967	0.841	6.07354e-25	HE	RCAN2
2.24886e-29	0.473204	0.982	0.933	6.25969e-25	HE	RPL41
2.81027e-29	0.469131	0.976	0.883	7.82238e-25	HE	USO1
3.08836e-29	0.457803	0.982	0.876	8.59644e-25	HE	VKORC1
3.39034e-29	0.405277	1	0.94	9.43701e-25	HE	BRK1
3.68922e-29	0.488535	0.955	0.781	1.02689e-24	HE	MDH1
4.10544e-29	0.484591	0.942	0.788	1.14275e-24	HE	IER3IP1
4.3036e-29	0.340381	1	0.996	1.19791e-24	HE	DDX5
4.39571e-29	0.420741	0.997	0.968	1.22355e-24	HE	PTMA
4.57801e-29	0.487035	0.964	0.859	1.27429e-24	HE	C1orf122
5.09465e-29	0.368636	1	1	1.4181e-24	HE	PAX6
5.24647e-29	0.311188	0.997	0.996	1.46035e-24	HE	DDX17
5.34846e-29	0.406688	0.988	0.943	1.48874e-24	HE	ATP5MPL
5.81676e-29	0.418489	0.988	0.954	1.61909e-24	HE	SKP1
6.77004e-29	0.405384	0.997	0.951	1.88444e-24	HE	KPNB1
7.23109e-29	0.42137	0.994	0.954	2.01277e-24	HE	SLC25A3
7.37085e-29	0.434141	0.979	0.869	2.05168e-24	HE	ATP6V1F
7.6078e-29	0.333431	1	1	2.11763e-24	HE	PKM
7.82352e-29	0.404915	0.988	0.929	2.17768e-24	HE	PFDN5
8.67788e-29	0.371765	1	0.989	2.41549e-24	HE	GOLGA4
9.04296e-29	0.403861	0.994	0.958	2.51711e-24	HE	COPA
9.59701e-29	0.369278	1	0.993	2.67133e-24	HE	RHOA
1.0977e-28	0.452734	0.982	0.926	3.05546e-24	HE	SERP1
1.25584e-28	0.430517	0.985	0.943	3.49563e-24	HE	FKBP1A
1.25726e-28	0.344257	1	0.996	3.4996e-24	HE	DSTN
1.36977e-28	0.414701	0.988	0.968	3.81274e-24	HE	PSMB1
1.4802e-28	0.458802	0.988	0.905	4.12013e-24	HE	CD99L2
1.56173e-28	0.425621	0.988	0.922	4.34707e-24	HE	RAB10
1.87539e-28	0.503094	0.979	0.816	5.22014e-24	HE	TSPAN2
1.95079e-28	0.369021	1	0.996	5.43001e-24	HE	TMEM176A
2.01014e-28	0.479239	0.976	0.876	5.59522e-24	HE	SEC11A
2.08533e-28	0.471565	0.967	0.827	5.80451e-24	HE	TFG
2.08811e-28	0.465837	0.955	0.841	5.81224e-24	HE	TMEM230
2.08858e-28	0.389128	1	0.989	5.81357e-24	HE	DSP
2.16146e-28	0.465532	0.991	0.88	6.01641e-24	HE	KDELR2
2.26985e-28	0.401368	0.985	0.936	6.31812e-24	HE	ANKH
2.34535e-28	0.432494	0.982	0.915	6.5283e-24	HE	PGRMC2
2.65794e-28	0.414057	1	0.943	7.39837e-24	HE	EI24
3.22363e-28	0.487906	0.93	0.749	8.97297e-24	HE	SNHG16
3.23154e-28	0.45287	0.958	0.869	8.99498e-24	HE	SCP2
3.90046e-28	0.434229	0.988	0.943	1.08569e-23	HE	GFPT1
4.16061e-28	0.368122	0.994	0.979	1.15811e-23	HE	DYNLRB1
4.90765e-28	0.387305	0.991	0.954	1.36604e-23	HE	PPIA
6.67021e-28	0.395741	0.994	0.972	1.85665e-23	HE	KIF5B
7.01961e-28	0.42254	0.991	0.947	1.95391e-23	HE	DZIP3
7.43614e-28	0.422702	0.988	0.947	2.06985e-23	HE	RPLP0
8.06971e-28	0.448681	0.991	0.894	2.2462e-23	HE	ARF4
8.08789e-28	0.374322	0.994	0.979	2.25126e-23	HE	SMARCA2
8.23038e-28	0.484142	0.952	0.827	2.29093e-23	HE	CFAP36
9.01678e-28	0.40449	0.994	0.986	2.50982e-23	HE	MAN1A1
9.72569e-28	0.364079	1	0.986	2.70715e-23	HE	AKAP9
9.78335e-28	0.438631	0.988	0.905	2.7232e-23	HE	CASC4
1.08634e-27	0.405339	0.991	0.965	3.02382e-23	HE	C12orf75
1.10138e-27	0.415014	0.982	0.922	3.0657e-23	HE	SND1
1.33441e-27	0.448888	0.988	0.908	3.71432e-23	HE	DAD1
1.41021e-27	0.392042	0.997	0.954	3.92533e-23	HE	HNRNPU
1.5123e-27	0.403792	0.988	0.929	4.20947e-23	HE	GLG1
1.84479e-27	0.437015	0.979	0.912	5.13498e-23	HE	MAPK1IP1L
1.87512e-27	0.454767	0.982	0.894	5.2194e-23	HE	SCAMP1
1.93736e-27	0.506735	0.897	0.717	5.39264e-23	HE	PPA1
1.97553e-27	0.48709	0.976	0.862	5.49889e-23	HE	RPS17
2.28061e-27	0.472948	0.997	0.883	6.34808e-23	HE	HSD17B12
2.29173e-27	0.349176	0.997	0.986	6.37903e-23	HE	MORF4L1
2.37767e-27	0.349881	1	0.975	6.61823e-23	HE	SON
2.49455e-27	0.403759	0.991	0.954	6.94358e-23	HE	TM9SF3
2.51043e-27	0.428851	0.988	0.908	6.98777e-23	HE	MYO1D
2.76579e-27	0.476725	0.942	0.855	7.69858e-23	HE	ENSG00000234742
2.8559e-27	0.471322	0.979	0.88	7.94939e-23	HE	RPS28
2.90324e-27	0.460087	0.964	0.887	8.08116e-23	HE	DPP6
3.32064e-27	0.396806	0.997	0.979	9.243e-23	HE	APP
3.33938e-27	0.381487	1	0.986	9.29518e-23	HE	NDUFA1
3.404e-27	0.453804	0.967	0.898	9.47505e-23	HE	COPB1
3.74078e-27	0.384913	0.991	0.979	1.04125e-22	HE	CYSTM1
4.13887e-27	0.415924	0.985	0.958	1.15205e-22	HE	PDIA3
4.22434e-27	0.457823	0.985	0.919	1.17584e-22	HE	LMAN1
4.47246e-27	0.42888	0.97	0.883	1.24491e-22	HE	GOLGA2
4.51775e-27	0.381052	1	0.968	1.25752e-22	HE	PPIG
4.83233e-27	0.45067	0.961	0.883	1.34508e-22	HE	MLF2
5.40886e-27	0.436729	0.97	0.89	1.50556e-22	HE	GHITM
5.63444e-27	0.463022	0.955	0.792	1.56835e-22	HE	TMEM167A
6.13711e-27	0.412952	1	0.933	1.70826e-22	HE	SELENOT
6.92148e-27	0.406567	0.979	0.929	1.92659e-22	HE	TCEAL3
7.07786e-27	0.318661	1	1	1.97012e-22	HE	ZKSCAN1
7.97262e-27	0.431861	0.982	0.926	2.21918e-22	HE	LAMP1
8.41005e-27	0.501788	0.912	0.731	2.34094e-22	HE	PRRC1
8.51261e-27	0.448452	0.967	0.873	2.36949e-22	HE	ATP5PO
9.12329e-27	0.406378	0.985	0.972	2.53947e-22	HE	CAPZB
9.23622e-27	0.413626	0.991	0.947	2.5709e-22	HE	JTB
9.36732e-27	0.351459	1	0.989	2.60739e-22	HE	UBXN4
1.02087e-26	0.390485	0.994	0.965	2.84158e-22	HE	CMIP
1.06712e-26	0.393922	0.991	0.926	2.97033e-22	HE	TBCA
1.12303e-26	0.414964	0.985	0.89	3.12596e-22	HE	COPZ1
1.1272e-26	0.453617	0.97	0.841	3.13756e-22	HE	ATP5MD
1.14287e-26	0.433624	0.991	0.933	3.18118e-22	HE	RPL30
1.18073e-26	0.38564	1	0.933	3.28656e-22	HE	NDUFC1
1.26775e-26	0.402591	0.994	0.929	3.52878e-22	HE	SNU13
1.30903e-26	0.465156	0.973	0.855	3.64368e-22	HE	CCDC186
1.33142e-26	0.456235	0.985	0.866	3.70602e-22	HE	EMC7
1.50913e-26	0.418534	0.991	0.936	4.20067e-22	HE	ARX
1.60231e-26	0.430884	0.976	0.887	4.46004e-22	HE	ATP6V1A
1.77747e-26	0.441352	0.973	0.827	4.94758e-22	HE	HMGN3
1.92164e-26	0.38902	0.994	0.947	5.34888e-22	HE	PJA2
1.97063e-26	0.436298	0.976	0.898	5.48525e-22	HE	HSPE1
1.97883e-26	0.413397	0.988	0.94	5.50807e-22	HE	MSI2
2.17349e-26	0.372026	0.994	0.972	6.04992e-22	HE	ARF3
2.29303e-26	0.450957	0.97	0.898	6.38266e-22	HE	RPL26
2.42652e-26	0.301739	1	1	6.75421e-22	HE	HSP90AA1
2.5761e-26	0.41243	0.997	0.947	7.17058e-22	HE	MYH10
2.74335e-26	0.392393	0.991	0.968	7.6361e-22	HE	ACADVL
2.81559e-26	0.459111	0.967	0.852	7.83719e-22	HE	SEC24D
2.98497e-26	0.41418	0.994	0.929	8.30866e-22	HE	DNAJA1
3.10707e-26	0.38329	0.994	0.965	8.64854e-22	HE	SAP18
3.45839e-26	0.468064	0.952	0.82	9.62643e-22	HE	PRAF2
3.46021e-26	0.47562	0.961	0.841	9.63148e-22	HE	PTBP3
3.64511e-26	0.439849	0.991	0.919	1.01462e-21	HE	PPM1K
3.80789e-26	0.367904	0.994	0.961	1.05993e-21	HE	RPL8
3.90829e-26	0.40597	0.982	0.943	1.08787e-21	HE	COX6A1
3.93335e-26	0.41748	0.982	0.929	1.09485e-21	HE	HSPD1
4.15978e-26	0.448658	0.961	0.866	1.15788e-21	HE	PIGT
4.30158e-26	0.428276	0.973	0.894	1.19734e-21	HE	NDUFB1
4.49294e-26	0.418738	0.976	0.89	1.25061e-21	HE	ROMO1
4.53884e-26	0.342816	1	0.986	1.26339e-21	HE	TERF2IP
4.68021e-26	0.405237	0.988	0.926	1.30274e-21	HE	SRP9
4.8094e-26	0.493692	0.864	0.633	1.3387e-21	HE	PRNP
5.06006e-26	0.430017	0.942	0.859	1.40847e-21	HE	GPBP1
5.30838e-26	0.394254	0.985	0.979	1.47759e-21	HE	C1orf43
6.33929e-26	0.412795	0.976	0.933	1.76454e-21	HE	MYO6
7.15079e-26	0.441604	0.952	0.876	1.99042e-21	HE	PAFAH1B2
7.35096e-26	0.387168	0.994	0.975	2.04614e-21	HE	MAP1B
8.3234e-26	0.382073	0.991	0.922	2.31682e-21	HE	ZC3H11A
9.81251e-26	0.365987	0.991	0.982	2.73131e-21	HE	HNRNPK
1.12468e-25	0.439561	0.964	0.887	3.13054e-21	HE	NRCAM
1.12627e-25	0.40552	0.961	0.905	3.13498e-21	HE	TRMT112
1.13471e-25	0.471855	0.942	0.788	3.15846e-21	HE	SSR3
1.28007e-25	0.413368	0.994	0.975	3.56309e-21	HE	CPNE3
1.344e-25	0.478734	0.973	0.848	3.74103e-21	HE	TMED3
1.34528e-25	0.399912	0.991	0.929	3.7446e-21	HE	NDUFB4
1.3626e-25	0.476798	0.915	0.608	3.79281e-21	HE	HIGD2A
1.3914e-25	0.368366	1	0.972	3.87296e-21	HE	CST3
1.48426e-25	0.433889	0.982	0.848	4.13145e-21	HE	ATP5PB
1.64644e-25	0.408966	0.976	0.929	4.58286e-21	HE	TPI1
1.69344e-25	0.422702	0.976	0.926	4.71368e-21	HE	ITGB1
1.82865e-25	0.396431	0.997	0.933	5.09005e-21	HE	PSMB4
1.92278e-25	0.433862	0.958	0.806	5.35205e-21	HE	ATP6V1D
2.30818e-25	0.411746	0.988	0.94	6.42482e-21	HE	PPP1CB
2.3413e-25	0.300994	1	1	6.517e-21	HE	ENSG00000233762
2.76288e-25	0.409229	0.967	0.951	7.69049e-21	HE	FBXO9
2.8613e-25	0.414199	0.991	0.943	7.96443e-21	HE	RPL24
2.99984e-25	0.424215	0.955	0.837	8.35007e-21	HE	GPI
3.14259e-25	0.393244	0.991	0.958	8.7474e-21	HE	KTN1
3.2714e-25	0.386572	0.988	0.933	9.10595e-21	HE	SF3B1
3.31551e-25	0.392156	0.985	0.933	9.22871e-21	HE	NENF
3.41825e-25	0.431612	0.982	0.883	9.51471e-21	HE	NDUFB9
3.60898e-25	0.390838	0.982	0.912	1.00456e-20	HE	ATP6V1B2
3.73881e-25	0.42468	0.973	0.816	1.0407e-20	HE	NBDY
4.01793e-25	0.338259	1	0.993	1.11839e-20	HE	CBX6
4.03195e-25	0.416944	0.952	0.898	1.12229e-20	HE	RAD23B
4.10416e-25	0.461927	0.967	0.837	1.14239e-20	HE	RPN2
4.13111e-25	0.414595	0.982	0.929	1.14989e-20	HE	VDAC3
4.17307e-25	0.417289	0.961	0.876	1.16158e-20	HE	RPS14
4.22354e-25	0.434581	0.985	0.862	1.17562e-20	HE	NDUFC2
4.24036e-25	0.406307	0.997	0.951	1.1803e-20	HE	HNRNPC
4.45241e-25	0.41699	0.979	0.88	1.23933e-20	HE	NDUFB6
4.5112e-25	0.410939	0.991	0.905	1.25569e-20	HE	ATP5F1C
5.13317e-25	0.413875	0.982	0.905	1.42882e-20	HE	SEC61G
5.42237e-25	0.481108	0.994	0.958	1.50932e-20	HE	ABCC8
5.47856e-25	0.419878	0.976	0.905	1.52496e-20	HE	CCT2
5.53097e-25	0.434845	0.979	0.859	1.53955e-20	HE	ATRAID
5.54884e-25	0.428698	0.985	0.848	1.54452e-20	HE	PNMA2
5.61053e-25	0.422414	0.997	0.933	1.56169e-20	HE	HIGD1A
6.04115e-25	0.329858	0.994	0.996	1.68155e-20	HE	LARP1
6.19111e-25	0.457289	0.979	0.901	1.7233e-20	HE	RAB3GAP2
6.86286e-25	0.401608	0.979	0.915	1.91028e-20	HE	WNK1
7.57132e-25	0.357577	0.997	0.986	2.10748e-20	HE	RAC1
7.65066e-25	0.444708	0.924	0.792	2.12956e-20	HE	TMF1
7.99471e-25	0.520027	0.894	0.714	2.22533e-20	HE	AKR1A1
8.56371e-25	0.379275	0.994	0.947	2.38371e-20	HE	TOMM7
9.49412e-25	0.403302	0.988	0.951	2.64269e-20	HE	HMGN1
1.05415e-24	0.231903	1	1	2.93423e-20	HE	CLU
1.1082e-24	0.406695	0.997	0.947	3.08468e-20	HE	ENO1
1.17527e-24	0.428976	0.948	0.802	3.27137e-20	HE	ANKRD17
1.24372e-24	0.462602	0.958	0.855	3.46189e-20	HE	ERGIC3
1.27324e-24	0.569842	0.909	0.731	3.54408e-20	HE	CFC1
1.36877e-24	0.415971	0.982	0.912	3.80998e-20	HE	ITM2C
1.37479e-24	0.384778	0.997	0.961	3.82673e-20	HE	MOB1B
1.42756e-24	0.420825	0.979	0.908	3.97361e-20	HE	SELENOF
1.50707e-24	0.334463	1	0.989	4.19494e-20	HE	SRSF11
1.51434e-24	0.3985	0.991	0.919	4.21517e-20	HE	INA
1.62281e-24	0.420399	0.945	0.823	4.51708e-20	HE	PTK2
1.7005e-24	0.375806	0.997	0.958	4.73333e-20	HE	GNAI2
1.78209e-24	0.406588	0.979	0.883	4.96045e-20	HE	ARPC5
1.8462e-24	0.373392	0.997	0.954	5.13889e-20	HE	ARPP19
1.84834e-24	0.388168	0.985	0.912	5.14485e-20	HE	GDI1
2.05572e-24	0.37361	0.994	0.961	5.72209e-20	HE	CIRBP
2.10627e-24	0.448602	0.891	0.728	5.8628e-20	HE	PRDX6
2.15492e-24	0.436244	0.927	0.781	5.99822e-20	HE	COPS6
2.22742e-24	0.47707	0.982	0.915	6.20002e-20	HE	LAPTM4B
2.27386e-24	0.509163	0.942	0.802	6.32928e-20	HE	PLCXD3
2.58847e-24	0.390945	0.994	0.94	7.20502e-20	HE	GABARAPL2
2.89461e-24	0.440755	0.936	0.809	8.05715e-20	HE	RBBP7
3.22786e-24	0.387329	0.997	0.965	8.98475e-20	HE	VPS13C
3.24271e-24	0.431133	0.97	0.912	9.02609e-20	HE	TSPAN7
3.33927e-24	0.420818	0.955	0.802	9.29486e-20	HE	RNF7
3.47065e-24	0.310299	1	1	9.66056e-20	HE	GCG
3.51752e-24	0.402314	0.985	0.933	9.79103e-20	HE	VCP
3.78644e-24	0.45665	0.961	0.869	1.05395e-19	HE	ATP13A3
4.13894e-24	0.372542	0.985	0.972	1.15207e-19	HE	SCRN1
5.16281e-24	0.390706	0.997	0.947	1.43707e-19	HE	SLC25A5
5.4527e-24	0.436895	0.942	0.834	1.51776e-19	HE	RPS26
5.68883e-24	0.4587	0.952	0.848	1.58348e-19	HE	MDH2
5.71884e-24	0.453822	0.903	0.721	1.59184e-19	HE	RRAGA
5.9273e-24	0.446626	0.964	0.89	1.64986e-19	HE	G6PC3
6.03337e-24	0.323613	1	0.993	1.67939e-19	HE	VAMP2
6.25636e-24	0.416009	0.97	0.859	1.74146e-19	HE	PPP3CB
6.40079e-24	0.449738	0.958	0.823	1.78166e-19	HE	VPS35
6.41006e-24	0.382863	1	0.954	1.78424e-19	HE	SLC29A4
6.42118e-24	0.35454	0.994	0.975	1.78733e-19	HE	HNRNPDL
6.95579e-24	0.468608	0.933	0.827	1.93615e-19	HE	PRDX4
7.05073e-24	0.351884	0.991	0.986	1.96257e-19	HE	HIPK2
7.20495e-24	0.432128	0.9	0.728	2.0055e-19	HE	PTS
7.25643e-24	0.373854	0.994	0.947	2.01983e-19	HE	COX7B
7.58421e-24	0.393403	0.97	0.883	2.11107e-19	HE	RAB14
8.36825e-24	0.415279	0.952	0.809	2.3293e-19	HE	STRAP
8.90661e-24	0.481074	0.906	0.735	2.47915e-19	HE	OSTC
9.11645e-24	0.430352	0.93	0.799	2.53756e-19	HE	SEC13
9.19096e-24	0.431348	0.967	0.876	2.5583e-19	HE	AP3D1
9.22351e-24	0.435611	0.948	0.809	2.56736e-19	HE	MTCH2
9.25996e-24	0.410428	0.982	0.926	2.57751e-19	HE	PRXL2A
9.37123e-24	0.338429	1	0.986	2.60848e-19	HE	GRN
9.94436e-24	0.378303	0.982	0.951	2.76801e-19	HE	PTGES3
1.0233e-23	0.435678	0.961	0.841	2.84835e-19	HE	SVIP
1.02542e-23	0.429785	0.952	0.806	2.85426e-19	HE	HSPA4
1.07763e-23	0.423747	0.903	0.788	2.99959e-19	HE	TMEM219
1.22296e-23	0.37604	0.991	0.954	3.40412e-19	HE	VAPA
1.27857e-23	0.299868	1	1	3.55889e-19	HE	H3F3B
1.30509e-23	0.390094	0.994	0.947	3.63271e-19	HE	MPC2
1.58208e-23	0.39331	0.967	0.919	4.40371e-19	HE	SERINC3
1.67047e-23	0.402995	0.982	0.908	4.64977e-19	HE	ENSG00000260822
1.87048e-23	0.309744	0.997	0.993	5.20649e-19	HE	HNRNPA2B1
1.88772e-23	0.40597	0.973	0.88	5.25447e-19	HE	RTN3
1.89137e-23	0.445908	0.936	0.813	5.26463e-19	HE	VPS41
1.94378e-23	0.319682	0.994	0.989	5.41051e-19	HE	SRRM2
1.97398e-23	0.451228	0.924	0.806	5.49457e-19	HE	ALDH9A1
1.97546e-23	0.419357	0.976	0.89	5.4987e-19	HE	GOLGB1
2.12534e-23	0.424701	0.976	0.926	5.91588e-19	HE	KCNMA1
2.17123e-23	0.38178	0.948	0.869	6.04363e-19	HE	RNF11
2.35934e-23	0.418196	0.945	0.827	6.56723e-19	HE	UBE2D2
2.41007e-23	0.440385	0.945	0.841	6.70843e-19	HE	COX5A
2.48429e-23	0.442698	0.912	0.788	6.91502e-19	HE	CNIH1
2.58313e-23	0.356034	0.991	0.954	7.19014e-19	HE	WAC
2.62009e-23	0.485538	0.803	0.537	7.29302e-19	HE	RCN1
2.70009e-23	0.410326	0.976	0.883	7.51571e-19	HE	SRSF2
2.70727e-23	0.427335	0.97	0.883	7.53568e-19	HE	SORT1
2.79311e-23	0.381976	0.982	0.898	7.77462e-19	HE	TCEAL4
2.80202e-23	0.389083	0.985	0.919	7.79942e-19	HE	SYP
2.96244e-23	0.439963	0.985	0.905	8.24594e-19	HE	B2M
3.05184e-23	0.389299	0.988	0.936	8.4948e-19	HE	NONO
3.11566e-23	0.433042	0.918	0.767	8.67244e-19	HE	TMEM248
3.24549e-23	0.420442	0.945	0.887	9.03383e-19	HE	CLCN3
3.2729e-23	0.447867	0.867	0.633	9.11013e-19	HE	PTPRA
3.30911e-23	0.413984	0.948	0.862	9.21091e-19	HE	TMEM30A
3.42978e-23	0.510365	0.97	0.88	9.54678e-19	HE	XBP1
3.4667e-23	0.410393	0.942	0.83	9.64955e-19	HE	DDX1
3.51637e-23	0.405019	0.958	0.855	9.78781e-19	HE	MRPL33
3.77332e-23	0.434867	0.915	0.77	1.0503e-18	HE	ATP2B4
3.77488e-23	0.455229	0.967	0.855	1.05074e-18	HE	MPV17
4.43172e-23	0.431662	0.942	0.792	1.23357e-18	HE	ADIPOR1
4.47036e-23	0.451298	0.927	0.696	1.24433e-18	HE	REXO2
4.64941e-23	0.45318	0.912	0.703	1.29416e-18	HE	CNPY2
4.66701e-23	0.39578	0.973	0.88	1.29906e-18	HE	SRSF3
5.27693e-23	0.412478	0.979	0.901	1.46883e-18	HE	SNX3
5.62949e-23	0.435738	0.906	0.763	1.56697e-18	HE	DCTN2
5.82038e-23	0.433335	0.894	0.792	1.6201e-18	HE	PSMC2
6.1908e-23	0.396435	0.979	0.919	1.72321e-18	HE	ST13
6.27104e-23	0.406397	0.976	0.901	1.74555e-18	HE	ISCU
6.54552e-23	0.429049	0.93	0.784	1.82194e-18	HE	TMCO3
7.09895e-23	0.436331	0.933	0.792	1.97599e-18	HE	TMEM9
7.31386e-23	0.380091	0.988	0.929	2.03581e-18	HE	ATP6V1E1
7.58707e-23	0.433537	0.93	0.76	2.11186e-18	HE	IPO7
8.05996e-23	0.367085	0.985	0.965	2.24349e-18	HE	FAM120A
8.31827e-23	0.429472	0.93	0.82	2.31539e-18	HE	CMPK1
8.54646e-23	0.406756	0.964	0.845	2.37891e-18	HE	CHMP2A
9.10156e-23	0.405707	0.982	0.901	2.53342e-18	HE	TPP1
9.28451e-23	0.406323	0.942	0.816	2.58434e-18	HE	ILF3
9.74799e-23	0.390679	0.979	0.901	2.71335e-18	HE	PPP2CB
9.97497e-23	0.413756	0.955	0.809	2.77653e-18	HE	SRSF6
1.03798e-22	0.478302	0.839	0.65	2.88922e-18	HE	ENSG00000244398
1.0688e-22	0.38766	0.964	0.887	2.975e-18	HE	SH3KBP1
1.12973e-22	0.413772	0.933	0.802	3.14461e-18	HE	FBXW11
1.23666e-22	0.370462	0.994	0.958	3.44223e-18	HE	RPL7
1.31384e-22	0.41337	0.97	0.83	3.65708e-18	HE	NDUFB5
1.32437e-22	0.521031	0.891	0.721	3.68639e-18	HE	SEZ6L
1.37513e-22	0.420652	0.952	0.799	3.82768e-18	HE	TM2D3
1.38603e-22	0.406074	0.988	0.954	3.85802e-18	HE	ASAH1
1.42206e-22	0.436007	0.876	0.657	3.9583e-18	HE	UQCC2
1.46853e-22	0.407028	0.939	0.83	4.08765e-18	HE	TMEM33
1.48662e-22	0.430809	0.958	0.823	4.138e-18	HE	YIPF3
1.52405e-22	0.400968	0.964	0.792	4.2422e-18	HE	ANAPC16
1.54504e-22	0.417442	0.973	0.869	4.30062e-18	HE	SLC25A4
1.55061e-22	0.401042	0.967	0.869	4.31613e-18	HE	UQCR11
1.59756e-22	0.396054	0.979	0.894	4.4468e-18	HE	IMPAD1
1.60194e-22	0.401232	0.985	0.915	4.45899e-18	HE	HNRNPA1
1.65207e-22	0.4238	0.942	0.813	4.59854e-18	HE	TSTD1
1.76228e-22	0.373165	0.991	0.968	4.90531e-18	HE	SLC25A39
1.76743e-22	0.422129	0.958	0.855	4.91965e-18	HE	ATP6V0E1
1.89751e-22	0.350456	1	0.993	5.28172e-18	HE	ACTB
1.97904e-22	0.40669	0.97	0.915	5.50867e-18	HE	SDC2
2.001e-22	0.425557	0.933	0.756	5.56978e-18	HE	UBE2R2
2.00683e-22	0.404576	0.973	0.834	5.58601e-18	HE	UBE2K
2.03154e-22	0.410601	0.952	0.823	5.6548e-18	HE	NDUFB3
2.14866e-22	0.421951	0.948	0.799	5.98079e-18	HE	PCMT1
2.21152e-22	0.4197	0.93	0.82	6.15578e-18	HE	CCT3
2.21166e-22	0.462475	0.945	0.848	6.15615e-18	HE	SYT4
2.24046e-22	0.444845	0.921	0.746	6.23632e-18	HE	COPB2
2.26558e-22	0.444126	0.897	0.795	6.30623e-18	HE	VOPP1
2.48751e-22	0.367409	0.979	0.919	6.92398e-18	HE	SEM1
2.61335e-22	0.401269	0.985	0.922	7.27426e-18	HE	EIF2AK1
2.71764e-22	0.404672	0.976	0.88	7.56455e-18	HE	YWHAG
2.77749e-22	0.42468	0.958	0.837	7.73115e-18	HE	PPP1CC
2.86557e-22	0.392136	0.964	0.876	7.9763e-18	HE	KHDRBS1
2.92273e-22	0.418967	0.955	0.802	8.13542e-18	HE	C5orf15
2.9945e-22	0.338102	0.997	0.986	8.3352e-18	HE	PURA
3.24369e-22	0.355278	0.991	0.958	9.0288e-18	HE	RBM39
3.32171e-22	0.405172	0.955	0.869	9.24599e-18	HE	ANAPC5
3.42647e-22	0.375794	0.982	0.94	9.53757e-18	HE	NDUFB11
3.47693e-22	0.375244	0.985	0.915	9.67802e-18	HE	NUCB1
3.57378e-22	0.440981	0.927	0.813	9.94762e-18	HE	PHF3
3.60301e-22	0.416691	0.994	0.968	1.0029e-17	HE	CTSB
3.86489e-22	0.470752	0.839	0.59	1.07579e-17	HE	MAGEH1
3.90503e-22	0.363382	0.985	0.919	1.08697e-17	HE	VPS37A
3.95416e-22	0.419476	0.958	0.859	1.10064e-17	HE	POMP
4.18284e-22	0.429784	0.979	0.89	1.16429e-17	HE	IGFBP7
4.18763e-22	0.429913	0.97	0.901	1.16563e-17	HE	PLP2
4.44828e-22	0.438221	0.958	0.845	1.23818e-17	HE	CREB3L2
4.51404e-22	0.412277	0.958	0.823	1.25648e-17	HE	UBE2V2
4.70152e-22	0.432645	0.961	0.887	1.30867e-17	HE	PLPP5
4.75754e-22	0.407311	0.958	0.866	1.32426e-17	HE	TOR1AIP2
4.75884e-22	0.432303	0.973	0.912	1.32462e-17	HE	MT-TP
4.81143e-22	0.414142	0.906	0.717	1.33926e-17	HE	TBC1D9B
4.90557e-22	0.419549	0.918	0.739	1.36546e-17	HE	TMEM205
5.27422e-22	0.388655	0.967	0.883	1.46808e-17	HE	SMARCA5
5.42377e-22	0.432065	0.891	0.678	1.50971e-17	HE	MRPL3
5.52436e-22	0.435984	0.918	0.795	1.53771e-17	HE	FUCA2
5.60471e-22	0.458687	0.891	0.724	1.56007e-17	HE	SMPD1
5.61623e-22	0.435017	0.906	0.77	1.56328e-17	HE	TUFM
5.80779e-22	0.47963	0.945	0.823	1.6166e-17	HE	TSPAN13
6.31405e-22	0.353284	0.994	0.929	1.75752e-17	HE	KIF1A
6.34626e-22	0.361988	0.988	0.965	1.76648e-17	HE	XRCC5
6.3751e-22	0.465613	0.964	0.852	1.77451e-17	HE	NLRP1
6.38956e-22	0.441211	0.891	0.696	1.77853e-17	HE	PRELID3B
6.68044e-22	0.403137	0.958	0.813	1.8595e-17	HE	TLN1
6.92533e-22	0.424839	0.924	0.806	1.92766e-17	HE	GNG2
7.05134e-22	0.386709	0.982	0.88	1.96274e-17	HE	SLIRP
7.31783e-22	0.373807	0.973	0.926	2.03692e-17	HE	N4BP2L2
7.36742e-22	0.423623	0.93	0.774	2.05072e-17	HE	ARFGEF2
7.60024e-22	0.406288	0.952	0.845	2.11553e-17	HE	LMBRD1
8.08387e-22	0.431612	0.918	0.816	2.25014e-17	HE	TCEAL9
8.25493e-22	0.40739	0.973	0.873	2.29776e-17	HE	ARL6IP5
8.34267e-22	0.401736	0.97	0.859	2.32218e-17	HE	SYNCRIP
8.80385e-22	0.40055	0.948	0.859	2.45055e-17	HE	SMC3
8.81829e-22	0.393338	0.976	0.88	2.45457e-17	HE	PSMA7
1.02735e-21	0.460963	0.861	0.615	2.85963e-17	HE	COMMD6
1.08943e-21	0.412995	0.955	0.898	3.03242e-17	HE	EIF3A
1.09904e-21	0.414539	0.97	0.862	3.05917e-17	HE	SAR1B
1.10877e-21	0.5272	0.864	0.728	3.08626e-17	HE	SMOC1
1.17398e-21	0.442799	0.97	0.876	3.26778e-17	HE	ALCAM
1.24266e-21	0.423439	0.912	0.788	3.45894e-17	HE	NME4
1.25039e-21	0.449759	0.864	0.625	3.48047e-17	HE	LIPA
1.50452e-21	0.418742	0.942	0.83	4.18784e-17	HE	CAPZA1
1.60989e-21	0.385799	0.952	0.898	4.48112e-17	HE	ETNK1
1.67517e-21	0.424773	0.912	0.721	4.66283e-17	HE	NT5C3A
1.69462e-21	0.358831	0.985	0.954	4.71698e-17	HE	ACTR2
1.78723e-21	0.436628	0.979	0.929	4.97475e-17	HE	SLC3A2
1.78742e-21	0.422146	0.958	0.816	4.9753e-17	HE	EIF1AX
1.92247e-21	0.489958	0.845	0.65	5.35119e-17	HE	RGS9
2.16737e-21	0.453774	0.839	0.601	6.03287e-17	HE	MGST2
2.18029e-21	0.363629	0.985	0.926	6.06883e-17	HE	C11orf58
2.22449e-21	0.390974	0.991	0.975	6.19187e-17	HE	PAK3
2.29594e-21	0.429127	0.882	0.664	6.39074e-17	HE	TOMM70
2.3139e-21	0.50646	0.961	0.887	6.44074e-17	HE	MUC13
2.36508e-21	0.439972	0.903	0.77	6.58321e-17	HE	MTCH1
2.50031e-21	0.354068	0.994	0.922	6.95962e-17	HE	SEZ6L2
2.53874e-21	0.456236	0.861	0.781	7.06658e-17	HE	CHST9
2.7199e-21	0.418702	0.927	0.76	7.57085e-17	HE	ACBD3
2.82828e-21	0.43692	0.836	0.597	7.87253e-17	HE	NDUFS3
2.84983e-21	0.387452	0.967	0.862	7.93251e-17	HE	MRPL42
3.04017e-21	0.443217	0.888	0.76	8.46231e-17	HE	KRT10
3.09787e-21	0.375103	1	0.989	8.62293e-17	HE	PALLD
3.13473e-21	0.371672	0.964	0.915	8.72552e-17	HE	RDH11
3.18633e-21	0.435747	0.833	0.608	8.86914e-17	HE	SSB
3.45076e-21	0.397088	0.924	0.756	9.60518e-17	HE	ZNHIT1
3.48186e-21	0.399177	0.952	0.827	9.69175e-17	HE	PCNP
3.5969e-21	0.428552	0.894	0.668	1.0012e-16	HE	LGMN
3.65784e-21	0.377685	0.982	0.947	1.01816e-16	HE	PPT1
4.1022e-21	0.420693	0.958	0.887	1.14185e-16	HE	TIMP1
4.29695e-21	0.441424	0.897	0.792	1.19605e-16	HE	ENSG00000136026
4.41828e-21	0.422361	0.982	0.912	1.22983e-16	HE	RPS15
4.46692e-21	0.423226	0.958	0.837	1.24337e-16	HE	RPS25
4.61387e-21	0.373866	0.985	0.94	1.28427e-16	HE	NAV1
4.64943e-21	0.319818	0.997	0.979	1.29417e-16	HE	TMX4
4.65872e-21	0.416313	0.927	0.76	1.29676e-16	HE	EFR3A
4.73313e-21	0.34349	0.991	0.982	1.31747e-16	HE	MTRNR2L12
4.83086e-21	0.450011	0.791	0.541	1.34467e-16	HE	TMEM208
4.9581e-21	0.390615	0.961	0.862	1.38009e-16	HE	PPP2CA
5.06501e-21	0.418141	0.924	0.816	1.40984e-16	HE	PSMB5
5.06816e-21	0.406341	0.909	0.813	1.41072e-16	HE	MRPL57
5.17588e-21	0.328849	0.994	0.94	1.44071e-16	HE	ATP9A
5.25932e-21	0.372805	0.994	0.919	1.46393e-16	HE	HNRNPH1
5.30885e-21	0.404231	0.924	0.83	1.47772e-16	HE	SCFD1
5.38279e-21	0.40518	0.973	0.936	1.4983e-16	HE	PERP
5.55194e-21	0.421943	0.939	0.802	1.54538e-16	HE	RANBP2
5.80618e-21	0.4512	0.93	0.802	1.61615e-16	HE	ATP6V0B
5.94791e-21	0.387623	0.997	0.986	1.6556e-16	HE	ACTG1
6.05009e-21	0.377125	0.945	0.809	1.68404e-16	HE	ABI2
6.09683e-21	0.445211	0.806	0.594	1.69705e-16	HE	ENSG00000226084
6.47928e-21	0.400609	0.97	0.912	1.80351e-16	HE	CDH1
6.54914e-21	0.425466	0.93	0.799	1.82295e-16	HE	GGA2
6.67454e-21	0.399807	0.921	0.753	1.85786e-16	HE	SNRPD2
6.73325e-21	0.385136	0.982	0.926	1.8742e-16	HE	ATP2B1
7.04597e-21	0.432907	0.939	0.781	1.96125e-16	HE	TRAM1
7.16555e-21	0.425439	0.939	0.834	1.99453e-16	HE	RPL22
7.17577e-21	0.36026	0.988	0.919	1.99738e-16	HE	ARL3
7.40696e-21	0.370202	0.997	0.947	2.06173e-16	HE	RHOBTB3
7.41814e-21	0.347215	0.997	0.982	2.06484e-16	HE	PFN1
7.59648e-21	0.31424	1	0.996	2.11448e-16	HE	MAFB
7.63079e-21	0.411166	0.942	0.862	2.12403e-16	HE	GDI2
7.77786e-21	0.440842	0.861	0.647	2.16497e-16	HE	TXNDC12
8.02295e-21	0.384373	0.921	0.749	2.23319e-16	HE	NFU1
8.98785e-21	0.418767	0.906	0.76	2.50177e-16	HE	RSL1D1
9.15895e-21	0.440068	0.891	0.746	2.54939e-16	HE	LDOC1
1.0425e-20	0.360597	0.982	0.958	2.90181e-16	HE	VDAC1
1.16045e-20	0.36645	0.985	0.933	3.23012e-16	HE	SET
1.16145e-20	0.373122	0.985	0.933	3.23291e-16	HE	ERP29
1.1775e-20	0.393309	0.973	0.841	3.27758e-16	HE	ANXA6
1.17974e-20	0.353452	0.994	0.954	3.28379e-16	HE	ATXN2
1.18727e-20	0.406616	0.958	0.869	3.30477e-16	HE	PDLIM5
1.27554e-20	0.406674	0.945	0.823	3.55047e-16	HE	BCAP31
1.28793e-20	0.463043	0.809	0.576	3.58495e-16	HE	SLC39A6
1.3059e-20	0.286697	1	0.996	3.63496e-16	HE	SST
1.33995e-20	0.403427	0.942	0.866	3.72975e-16	HE	CAMK2B
1.35181e-20	0.414168	0.93	0.767	3.76277e-16	HE	MYCBP2
1.4567e-20	0.382771	0.964	0.83	4.05472e-16	HE	SEPT7
1.51608e-20	0.454226	0.952	0.834	4.22e-16	HE	IDI1
1.51641e-20	0.416792	0.933	0.781	4.22091e-16	HE	SLC35B1
1.53124e-20	0.407434	0.9	0.784	4.2622e-16	HE	NPDC1
1.58268e-20	0.387762	0.948	0.841	4.40539e-16	HE	ZCRB1
1.68703e-20	0.417293	0.839	0.622	4.69585e-16	HE	MRPS35
1.7003e-20	0.408309	0.9	0.724	4.73277e-16	HE	NDUFV3
1.72108e-20	0.411954	0.927	0.746	4.79062e-16	HE	ARPC1A
1.77516e-20	0.379653	0.973	0.876	4.94116e-16	HE	HSBP1
1.78122e-20	0.37849	0.976	0.88	4.95802e-16	HE	SEC63
1.7861e-20	0.406355	0.933	0.76	4.9716e-16	HE	ATP5MC1
1.83968e-20	0.381971	0.927	0.784	5.12074e-16	HE	SF3B5
1.85244e-20	0.329087	0.997	0.965	5.15626e-16	HE	MACF1
1.91024e-20	0.368043	0.982	0.929	5.31714e-16	HE	KIDINS220
2.07769e-20	0.383926	0.955	0.834	5.78325e-16	HE	NDUFA12
2.11887e-20	0.38737	0.958	0.862	5.89789e-16	HE	VPS13A
2.18084e-20	0.383387	0.973	0.912	6.07036e-16	HE	TAX1BP1
2.20814e-20	0.412384	0.903	0.668	6.14635e-16	HE	SPRYD3
2.24786e-20	0.382199	0.939	0.82	6.25691e-16	HE	CCDC47
2.31068e-20	0.42964	0.894	0.71	6.43177e-16	HE	TMEM165
2.47178e-20	0.329638	0.985	0.954	6.88019e-16	HE	PUM1
2.47618e-20	0.368307	0.982	0.968	6.89244e-16	HE	KCNJ6
2.51968e-20	0.449299	0.906	0.728	7.01352e-16	HE	HEXB
2.59046e-20	0.361277	0.958	0.929	7.21054e-16	HE	HUWE1
2.7509e-20	0.400976	0.939	0.848	7.65713e-16	HE	PNRC2
2.79996e-20	0.340226	0.991	0.965	7.79369e-16	HE	RAD21
2.81176e-20	0.42081	0.906	0.7	7.82655e-16	HE	TCEAL8
2.86325e-20	0.397938	0.955	0.823	7.96984e-16	HE	ANP32B
2.90704e-20	0.393683	0.903	0.806	8.09174e-16	HE	TNKS
3.15222e-20	0.392898	0.988	0.947	8.77422e-16	HE	EIF4B
3.22977e-20	0.412299	0.955	0.943	8.99007e-16	HE	CDC42EP3
3.35533e-20	0.477228	0.824	0.583	9.33956e-16	HE	RBP1
3.36688e-20	0.411636	0.921	0.739	9.37171e-16	HE	BACE1
3.37183e-20	0.363885	0.964	0.905	9.38549e-16	HE	ZNF207
3.38658e-20	0.357894	0.991	0.989	9.42656e-16	HE	ENPP2
3.41362e-20	0.404006	0.939	0.781	9.50181e-16	HE	CNBP
3.50864e-20	0.353209	0.991	0.958	9.7663e-16	HE	CADPS
3.52211e-20	0.403135	0.909	0.802	9.80379e-16	HE	PSMA5
3.58312e-20	0.396779	0.958	0.876	9.97362e-16	HE	TRIP11
3.76194e-20	0.390097	0.967	0.876	1.04714e-15	HE	HPS1
3.88854e-20	0.376039	0.955	0.89	1.08238e-15	HE	TRIM44
3.93529e-20	0.395921	0.979	0.876	1.09539e-15	HE	CD151
3.94501e-20	0.388943	0.952	0.859	1.09809e-15	HE	POLR2K
4.10821e-20	0.370879	0.955	0.855	1.14352e-15	HE	ADD1
4.25249e-20	0.403889	0.961	0.841	1.18368e-15	HE	DDX21
4.55897e-20	0.410801	0.903	0.728	1.26899e-15	HE	NOP58
4.68202e-20	0.372922	0.955	0.862	1.30324e-15	HE	PAFAH1B1
4.86425e-20	0.390046	0.939	0.82	1.35396e-15	HE	NIPBL
4.89317e-20	0.4037	0.918	0.788	1.36201e-15	HE	RPL6P27
5.4859e-20	0.372037	0.958	0.929	1.527e-15	HE	TMED8
5.92742e-20	0.417559	0.791	0.58	1.6499e-15	HE	BRD7
5.99062e-20	0.344103	0.979	0.915	1.66749e-15	HE	HNRNPA3
5.99065e-20	0.37158	0.982	0.894	1.6675e-15	HE	CNOT7
6.18358e-20	0.364214	0.973	0.887	1.7212e-15	HE	ESD
6.23218e-20	0.395569	0.936	0.781	1.73473e-15	HE	TMEM263
6.33952e-20	0.397698	0.888	0.774	1.76461e-15	HE	LINC00667
6.66143e-20	0.34312	0.982	0.958	1.85421e-15	HE	NCKAP1
6.98726e-20	0.403179	0.955	0.795	1.9449e-15	HE	GSPT1
7.19204e-20	0.401949	0.894	0.749	2.0019e-15	HE	MRPL20
7.61074e-20	0.372269	0.915	0.799	2.11845e-15	HE	CIAO2B
7.62895e-20	0.387057	0.903	0.781	2.12352e-15	HE	SCAMP2
7.66215e-20	0.372922	0.961	0.898	2.13276e-15	HE	DCTN1
7.88279e-20	0.405818	0.961	0.816	2.19418e-15	HE	ATP5PD
8.05598e-20	0.432892	0.882	0.728	2.24238e-15	HE	MIA2
8.1305e-20	0.397185	0.927	0.767	2.26312e-15	HE	THOC7
8.20743e-20	0.380996	0.955	0.83	2.28454e-15	HE	GNAQ
8.38444e-20	0.369421	0.967	0.919	2.33381e-15	HE	NCOR1
8.77374e-20	0.391339	0.945	0.802	2.44217e-15	HE	CCT8
8.92864e-20	0.431612	0.912	0.77	2.48529e-15	HE	ARPC1B
8.93528e-20	0.358039	0.997	0.975	2.48713e-15	HE	PPP1R1A
9.1655e-20	0.410607	0.894	0.731	2.55122e-15	HE	GOLGA3
9.24061e-20	0.395006	0.933	0.795	2.57212e-15	HE	RFK
9.47667e-20	0.411788	0.9	0.756	2.63783e-15	HE	REEP3
9.61194e-20	0.416665	0.933	0.753	2.67548e-15	HE	TMEM164
1.0199e-19	0.388403	0.948	0.806	2.83889e-15	HE	HADHB
1.02773e-19	0.408325	0.852	0.664	2.86068e-15	HE	FAM222A
1.03328e-19	0.398743	0.948	0.806	2.87612e-15	HE	SELENOK
1.07125e-19	0.3768	0.973	0.89	2.98183e-15	HE	TPM3
1.08285e-19	0.368876	0.988	0.94	3.01411e-15	HE	CCT6A
1.1307e-19	0.375198	0.948	0.848	3.14732e-15	HE	TCEA1
1.14716e-19	0.393453	0.924	0.788	3.19313e-15	HE	FNBP1L
1.16105e-19	0.353204	0.967	0.94	3.23177e-15	HE	RTN1
1.23838e-19	0.405198	0.921	0.735	3.44704e-15	HE	TXNL4A
1.25457e-19	0.397414	0.909	0.756	3.49211e-15	HE	TPR
1.25512e-19	0.415733	0.864	0.675	3.49362e-15	HE	DNAJC15
1.27557e-19	0.427384	0.945	0.88	3.55054e-15	HE	ALPK3
1.29773e-19	0.396929	0.948	0.816	3.61222e-15	HE	TACC1
1.32632e-19	0.394633	0.918	0.763	3.6918e-15	HE	KARS
1.43469e-19	0.382868	0.973	0.922	3.99346e-15	HE	PGK1
1.44422e-19	0.428793	0.87	0.654	4.01998e-15	HE	ACSL3
1.44868e-19	0.388282	0.955	0.841	4.03239e-15	HE	PSMB6
1.50225e-19	0.444521	0.824	0.654	4.18152e-15	HE	TMEM123
1.54692e-19	0.291389	1	0.996	4.30585e-15	HE	GLS
1.54969e-19	0.36081	0.97	0.908	4.31357e-15	HE	HNRNPUL1
1.63382e-19	0.38214	0.909	0.802	4.54773e-15	HE	OLA1
1.70416e-19	0.332044	1	0.975	4.74354e-15	HE	KCTD12
1.74203e-19	0.35683	0.982	0.922	4.84894e-15	HE	MAPRE1
1.75969e-19	0.40614	0.958	0.788	4.8981e-15	HE	SNRPB
1.87391e-19	0.374021	0.955	0.855	5.21602e-15	HE	STT3B
1.87947e-19	0.482982	1	0.972	5.23151e-15	HE	NEAT1
1.89557e-19	0.395009	0.906	0.784	5.27632e-15	HE	GOLPH3
1.90573e-19	0.398834	0.942	0.848	5.3046e-15	HE	TXN
1.95164e-19	0.456776	0.891	0.756	5.4324e-15	HE	TMED9
1.98178e-19	0.383324	0.921	0.852	5.51629e-15	HE	MAP3K13
1.99121e-19	0.410364	0.982	0.947	5.54253e-15	HE	CRYBA2
2.01587e-19	0.392519	0.894	0.728	5.61116e-15	HE	GTF3C6
2.0985e-19	0.450793	0.785	0.527	5.84119e-15	HE	FUCA1
2.11967e-19	0.378819	0.976	0.929	5.9001e-15	HE	CERK
2.13094e-19	0.398459	0.948	0.802	5.93147e-15	HE	CMTM4
2.18802e-19	0.368298	0.967	0.88	6.09035e-15	HE	STX16
2.26102e-19	0.402879	0.915	0.799	6.29354e-15	HE	SRSF10
2.28981e-19	0.412715	0.906	0.784	6.37367e-15	HE	MCFD2
2.35989e-19	0.422013	0.867	0.629	6.56877e-15	HE	ARFIP2
2.3984e-19	0.424599	0.842	0.601	6.67596e-15	HE	GYG1
2.44614e-19	0.359973	0.988	0.951	6.80882e-15	HE	FLNB
2.46581e-19	0.387146	0.921	0.806	6.86358e-15	HE	SENP6
2.58762e-19	0.389593	0.885	0.739	7.20263e-15	HE	IFT57
2.67108e-19	0.427283	0.773	0.505	7.43494e-15	HE	NME1
2.69529e-19	0.403254	0.876	0.671	7.50233e-15	HE	RTRAF
2.7623e-19	0.380003	0.933	0.852	7.68887e-15	HE	NRDC
2.92365e-19	0.351609	0.982	0.887	8.13797e-15	HE	ATXN10
3.09955e-19	0.403546	0.909	0.721	8.62759e-15	HE	ARFGAP3
3.22242e-19	0.325215	1	1	8.96962e-15	HE	FTL
3.32732e-19	0.392604	0.827	0.601	9.2616e-15	HE	GOT2
3.32916e-19	0.387547	0.906	0.756	9.26673e-15	HE	PDE4DIP
3.33826e-19	0.386813	0.964	0.841	9.29204e-15	HE	MGST3
3.47372e-19	0.380383	0.882	0.717	9.6691e-15	HE	LYSMD2
3.59226e-19	0.400939	0.924	0.83	9.99905e-15	HE	PSMD1
3.76243e-19	0.396907	0.93	0.753	1.04727e-14	HE	EIF2S2
3.79779e-19	0.443076	0.879	0.728	1.05712e-14	HE	STAT1
3.79966e-19	0.366198	0.948	0.855	1.05763e-14	HE	DYNLT1
3.80395e-19	0.428562	0.873	0.724	1.05883e-14	HE	BEX5
4.00278e-19	0.399621	0.858	0.703	1.11417e-14	HE	LYRM2
4.06397e-19	0.400596	0.852	0.693	1.13121e-14	HE	TRAPPC1
4.38605e-19	0.344832	0.976	0.915	1.22086e-14	HE	DYNLL2
4.41435e-19	0.39298	0.885	0.7	1.22873e-14	HE	PPP4R2
4.57604e-19	0.406193	0.885	0.682	1.27374e-14	HE	UHMK1
5.11045e-19	0.392582	0.888	0.728	1.42249e-14	HE	FTO
5.17146e-19	0.356161	0.973	0.873	1.43948e-14	HE	GSTA4
5.22978e-19	0.390771	0.891	0.668	1.45571e-14	HE	LSM3
5.29489e-19	0.382099	0.97	0.94	1.47383e-14	HE	LRP10
5.3686e-19	0.404998	0.836	0.64	1.49435e-14	HE	SPAG16
5.69479e-19	0.404268	0.876	0.735	1.58514e-14	HE	TXNDC15
5.99616e-19	0.397428	0.936	0.813	1.66903e-14	HE	CPD
6.01028e-19	0.340095	0.988	0.936	1.67296e-14	HE	KIF3B
6.09304e-19	0.35457	0.958	0.862	1.696e-14	HE	PIAS1
6.21627e-19	0.355022	0.976	0.968	1.7303e-14	HE	FKBP2
6.49454e-19	0.421869	0.927	0.802	1.80775e-14	HE	TRNP1
6.62582e-19	0.38997	0.939	0.834	1.8443e-14	HE	CHD4
6.82913e-19	0.400356	0.897	0.71	1.90089e-14	HE	RAB18
7.32641e-19	0.374607	0.97	0.89	2.03931e-14	HE	UBE2B
7.33073e-19	0.281113	0.997	0.993	2.04051e-14	HE	PNISR
7.35122e-19	0.399232	0.955	0.908	2.04621e-14	HE	APLP2
7.35913e-19	0.347563	1	0.972	2.04842e-14	HE	PCDH17
7.39763e-19	0.252648	1	1	2.05913e-14	HE	NUCKS1
7.46131e-19	0.384045	0.948	0.827	2.07686e-14	HE	CYC1
7.47389e-19	0.373159	0.97	0.852	2.08036e-14	HE	NCOA4
7.59966e-19	0.391025	0.942	0.753	2.11536e-14	HE	DAZAP2
7.62398e-19	0.364581	0.982	0.901	2.12213e-14	HE	AFF4
8.2883e-19	0.391114	0.897	0.647	2.30705e-14	HE	NDUFA2
8.29471e-19	0.382081	0.942	0.855	2.30883e-14	HE	C6orf62
8.4815e-19	0.356084	0.958	0.869	2.36083e-14	HE	UBL3
8.54226e-19	0.336454	0.97	0.919	2.37774e-14	HE	CLDND1
8.66206e-19	0.379852	0.967	0.898	2.41109e-14	HE	PTTG1IP
8.94957e-19	0.345875	0.988	0.958	2.49111e-14	HE	HNRNPD
9.00557e-19	0.358028	0.958	0.855	2.5067e-14	HE	PRPF40A
9.03582e-19	0.331536	0.991	0.965	2.51512e-14	HE	SERINC1
9.1078e-19	0.381635	0.912	0.767	2.53516e-14	HE	MRPS33
9.36805e-19	0.345158	0.967	0.887	2.6076e-14	HE	TRAK1
9.38439e-19	0.365728	0.948	0.845	2.61214e-14	HE	NEDD8
9.39625e-19	0.399331	0.927	0.774	2.61545e-14	HE	CHP1
9.5712e-19	0.392393	0.882	0.668	2.66414e-14	HE	SNRPD1
9.79121e-19	0.343254	0.967	0.866	2.72538e-14	HE	MPHOSPH8
9.87058e-19	0.36623	0.964	0.901	2.74748e-14	HE	PNN
1.01144e-18	0.408863	0.876	0.686	2.81536e-14	HE	TALDO1
1.05278e-18	0.388046	0.927	0.767	2.93042e-14	HE	PLA2G12A
1.08504e-18	0.387353	0.955	0.731	3.02021e-14	HE	EIF3H
1.09546e-18	0.517753	0.839	0.675	3.04921e-14	HE	VMA21
1.09558e-18	0.406185	0.888	0.675	3.04954e-14	HE	DPY30
1.1023e-18	0.367589	0.985	0.89	3.06824e-14	HE	BCLAF1
1.11066e-18	0.41439	0.879	0.675	3.09151e-14	HE	HM13
1.12905e-18	0.392898	0.873	0.717	3.14271e-14	HE	EMC4
1.1478e-18	0.388813	0.933	0.83	3.19489e-14	HE	HOOK3
1.17456e-18	0.383104	0.964	0.841	3.2694e-14	HE	CTNNA1
1.22561e-18	0.368821	0.961	0.859	3.41147e-14	HE	PCBP2
1.25318e-18	0.400096	0.845	0.587	3.48823e-14	HE	COPS9
1.26372e-18	0.392658	0.897	0.682	3.51755e-14	HE	AP2M1
1.27194e-18	0.361401	0.994	0.933	3.54043e-14	HE	SSTR2
1.27641e-18	0.431339	0.809	0.587	3.55288e-14	HE	C1QBP
1.27646e-18	0.385049	0.936	0.837	3.55304e-14	HE	DHX9
1.41734e-18	0.408038	0.912	0.728	3.94517e-14	HE	CLPTM1
1.48915e-18	0.431381	0.876	0.777	4.14506e-14	HE	AAK1
1.54337e-18	0.352558	0.985	0.894	4.29597e-14	HE	HOOK1
1.5964e-18	0.35061	0.988	0.933	4.44358e-14	HE	CELF1
1.63227e-18	0.34105	0.979	0.922	4.54343e-14	HE	EIF5B
1.63758e-18	0.395388	0.936	0.852	4.55819e-14	HE	RPS19
1.66534e-18	0.428327	0.827	0.625	4.63548e-14	HE	SLC35B2
1.69113e-18	0.380399	0.958	0.841	4.70726e-14	HE	SNHG14
1.80228e-18	0.419294	0.876	0.696	5.01664e-14	HE	RARS
1.88324e-18	0.385743	0.942	0.827	5.242e-14	HE	TNPO1
1.91852e-18	0.390127	0.921	0.841	5.34019e-14	HE	TMEM50A
1.92368e-18	0.348047	0.973	0.922	5.35456e-14	HE	TMEM245
1.92943e-18	0.373111	0.985	0.912	5.37057e-14	HE	ZFAND5
2.02423e-18	0.381043	0.952	0.816	5.63443e-14	HE	ANAPC13
2.06044e-18	0.366261	0.948	0.852	5.73522e-14	HE	CALCOCO2
2.10008e-18	0.345841	0.976	0.933	5.84559e-14	HE	CDC42BPA
2.12627e-18	0.35094	0.985	0.961	5.91846e-14	HE	NFIC
2.12844e-18	0.34907	0.982	0.943	5.92451e-14	HE	ZMYND11
2.16504e-18	0.381579	0.882	0.7	6.02639e-14	HE	LAMTOR5
2.18949e-18	0.39918	0.906	0.784	6.09444e-14	HE	TCTA
2.19984e-18	0.403219	0.855	0.675	6.12324e-14	HE	ZBED5
2.28794e-18	0.417384	0.7	0.403	6.36849e-14	HE	SRM
2.29483e-18	0.388492	0.939	0.809	6.38766e-14	HE	TMEM147
2.36306e-18	0.382294	0.964	0.898	6.57757e-14	HE	ANXA11
2.37131e-18	0.380896	0.909	0.753	6.60054e-14	HE	LONP2
2.41892e-18	0.375316	0.964	0.887	6.73306e-14	HE	SSX2IP
2.51558e-18	0.401706	0.945	0.852	7.00212e-14	HE	GNG5
2.56396e-18	0.371517	0.921	0.837	7.13678e-14	HE	WBP11
2.74963e-18	0.389041	0.936	0.813	7.6536e-14	HE	BTF3
2.90818e-18	0.42102	0.8	0.537	8.09491e-14	HE	DECR1
2.92146e-18	0.409049	0.9	0.682	8.13187e-14	HE	IARS
3.0546e-18	0.37354	0.955	0.859	8.50248e-14	HE	SRP72
3.07989e-18	0.360064	0.948	0.823	8.57287e-14	HE	LRBA
3.08549e-18	0.395766	0.927	0.795	8.58846e-14	HE	C5orf24
3.27718e-18	0.351211	0.952	0.862	9.12203e-14	HE	ATN1
3.2897e-18	0.412376	0.842	0.59	9.15689e-14	HE	NUDT4
3.29193e-18	0.466849	0.876	0.717	9.16308e-14	HE	IVNS1ABP
3.3156e-18	0.367102	0.973	0.951	9.22898e-14	HE	DST
3.50714e-18	0.381295	0.921	0.802	9.76213e-14	HE	PCYOX1
3.5275e-18	0.409109	0.912	0.806	9.81881e-14	HE	PTPRF
3.70847e-18	0.388534	0.964	0.855	1.03225e-13	HE	MTDH
3.80533e-18	0.379372	0.903	0.753	1.05921e-13	HE	COX11
4.05713e-18	0.373516	0.848	0.647	1.1293e-13	HE	PSMC5
4.07353e-18	0.390511	0.858	0.671	1.13387e-13	HE	MFF
4.18215e-18	0.425623	0.855	0.671	1.1641e-13	HE	TAPT1-AS1
4.85833e-18	0.397549	0.967	0.855	1.35232e-13	HE	CD47
5.14036e-18	0.398713	0.918	0.756	1.43082e-13	HE	USP14
5.14849e-18	0.35599	0.942	0.876	1.43308e-13	HE	ARMCX3
5.41002e-18	0.487174	0.936	0.784	1.50588e-13	HE	TMEM236
5.46343e-18	0.345866	0.961	0.898	1.52074e-13	HE	SRSF5
5.73284e-18	0.376117	0.927	0.795	1.59574e-13	HE	DARS
5.77041e-18	0.359799	0.961	0.82	1.60619e-13	HE	HIPK3
5.80275e-18	0.324064	0.988	0.943	1.6152e-13	HE	SYT7
5.86992e-18	0.389105	0.903	0.742	1.63389e-13	HE	CD55
5.9511e-18	0.390747	0.961	0.915	1.65649e-13	HE	TNFRSF21
6.11816e-18	0.412182	0.842	0.643	1.70299e-13	HE	ENSG00000220130
6.2874e-18	0.365372	0.933	0.855	1.7501e-13	HE	TCF25
6.40416e-18	0.375341	0.997	0.968	1.7826e-13	HE	SMARCA1
6.4477e-18	0.401976	0.894	0.696	1.79472e-13	HE	ZFAS1
6.56419e-18	0.398834	0.882	0.703	1.82714e-13	HE	NAA50
6.57826e-18	0.356922	0.939	0.809	1.83106e-13	HE	PSMA1
6.71954e-18	0.378789	0.973	0.933	1.87038e-13	HE	CPLX2
6.84133e-18	0.390796	0.912	0.689	1.90428e-13	HE	STMP1
6.94708e-18	0.363697	0.939	0.841	1.93372e-13	HE	JMJD1C
7.56709e-18	0.367946	0.994	0.968	2.1063e-13	HE	PDE3B
7.6998e-18	0.391873	0.997	0.926	2.14324e-13	HE	SLC38A4
7.88545e-18	0.386146	0.797	0.572	2.19492e-13	HE	MRPL17
7.92624e-18	0.459147	0.894	0.714	2.20627e-13	HE	TENT5C
8.07888e-18	0.372285	0.936	0.834	2.24876e-13	HE	RHBDD2
8.11969e-18	0.412162	0.873	0.629	2.26012e-13	HE	DYNLT3
8.16872e-18	0.376556	0.927	0.809	2.27376e-13	HE	UNC13A
8.19986e-18	0.361253	0.924	0.827	2.28243e-13	HE	DCAF7
8.29838e-18	0.431101	0.933	0.774	2.30985e-13	HE	SCG5
8.35326e-18	0.400926	0.867	0.693	2.32513e-13	HE	CDIPT
8.55079e-18	0.373083	0.93	0.781	2.38011e-13	HE	NBR1
8.61333e-18	0.398688	0.827	0.618	2.39752e-13	HE	ATP5ME
8.76791e-18	0.374913	0.867	0.689	2.44055e-13	HE	SMIM30
8.8275e-18	0.434772	0.767	0.548	2.45714e-13	HE	HTATIP2
8.83325e-18	0.370425	0.879	0.735	2.45874e-13	HE	ENSG00000130520
9.05022e-18	0.415449	0.733	0.459	2.51913e-13	HE	BCKDHB
9.05263e-18	0.380403	0.948	0.883	2.5198e-13	HE	NBEA
9.66585e-18	0.373516	0.882	0.742	2.69049e-13	HE	NCOA1
9.68873e-18	0.358458	0.933	0.83	2.69686e-13	HE	ERH
9.9314e-18	0.404612	0.894	0.756	2.76441e-13	HE	DNAJC10
1.02108e-17	0.365592	0.93	0.788	2.84218e-13	HE	PPM1A
1.03625e-17	0.366333	0.924	0.781	2.8844e-13	HE	MRPS21
1.06784e-17	0.351207	0.985	0.922	2.97233e-13	HE	FAM210B
1.10199e-17	0.360612	0.952	0.912	3.06738e-13	HE	CD200
1.10289e-17	0.388228	0.918	0.739	3.0699e-13	HE	HSPA9
1.14864e-17	0.382723	0.939	0.806	3.19725e-13	HE	HTATSF1
1.1584e-17	0.398977	0.736	0.509	3.2244e-13	HE	NFE2L1
1.16247e-17	0.402321	0.867	0.77	3.23573e-13	HE	ABHD12
1.18168e-17	0.360183	0.921	0.809	3.28922e-13	HE	TBC1D9
1.20953e-17	0.364648	0.9	0.703	3.36674e-13	HE	ZSCAN18
1.26906e-17	0.381523	0.9	0.686	3.53243e-13	HE	TMEM14B
1.2798e-17	0.392009	0.909	0.721	3.56232e-13	HE	ZC3H15
1.28933e-17	0.398322	0.845	0.629	3.58886e-13	HE	BCL2L13
1.31555e-17	0.447398	0.87	0.693	3.66183e-13	HE	EEF1A1
1.34161e-17	0.370724	0.891	0.707	3.73436e-13	HE	DLD
1.35159e-17	0.368797	0.915	0.756	3.76214e-13	HE	BUD23
1.42491e-17	0.403947	0.933	0.823	3.96623e-13	HE	MAN2A1
1.48096e-17	0.36041	0.897	0.799	4.12224e-13	HE	VAMP3
1.52911e-17	0.395571	0.87	0.671	4.25628e-13	HE	KRCC1
1.56656e-17	0.400134	0.97	0.908	4.36053e-13	HE	SERPINE2
1.60167e-17	0.361912	0.933	0.777	4.45825e-13	HE	PGRMC1
1.61004e-17	0.362289	0.927	0.813	4.48154e-13	HE	PPP4R3B
1.71352e-17	0.346232	0.97	0.89	4.76958e-13	HE	NKTR
1.74582e-17	0.390411	0.888	0.714	4.85948e-13	HE	STARD7
1.74793e-17	0.41995	1	0.947	4.86537e-13	HE	TUBA1A
1.83227e-17	0.448473	0.873	0.777	5.10012e-13	HE	MYDGF
1.84504e-17	0.416702	0.858	0.682	5.13566e-13	HE	TMEM214
1.88546e-17	0.357907	0.933	0.823	5.24817e-13	HE	PDCD6IP
1.8915e-17	0.33483	0.961	0.947	5.265e-13	HE	EPM2AIP1
1.95048e-17	0.351832	0.955	0.869	5.42915e-13	HE	USP9X
1.9682e-17	0.342903	0.97	0.933	5.47848e-13	HE	PTP4A2
1.98708e-17	0.357844	0.873	0.65	5.53104e-13	HE	HAX1
2.03301e-17	0.375083	0.927	0.77	5.65887e-13	HE	UQCR10
2.03679e-17	0.349104	0.948	0.848	5.66942e-13	HE	RBM26
2.07322e-17	0.382012	0.879	0.721	5.77082e-13	HE	NECAP1
2.09154e-17	0.385612	0.867	0.686	5.82179e-13	HE	PCMTD1
2.13585e-17	0.397467	0.927	0.763	5.94514e-13	HE	ESYT1
2.16798e-17	0.374096	0.821	0.569	6.03457e-13	HE	DCTN3
2.18747e-17	0.376511	0.933	0.77	6.08883e-13	HE	HDGFL3
2.1904e-17	0.364533	0.93	0.774	6.09699e-13	HE	HADHA
2.19956e-17	0.391226	0.879	0.746	6.12248e-13	HE	UFC1
2.326e-17	0.370271	0.958	0.898	6.47441e-13	HE	JUND
2.32856e-17	0.383671	0.836	0.661	6.48154e-13	HE	SSBP1
2.3385e-17	0.380343	0.903	0.767	6.50923e-13	HE	SRP54
2.34092e-17	0.329781	0.97	0.94	6.51595e-13	HE	THOC2
2.35626e-17	0.376806	0.87	0.707	6.55865e-13	HE	UXT
2.38713e-17	0.37155	0.867	0.65	6.64457e-13	HE	ARFIP1
2.42616e-17	0.415336	0.994	0.972	6.75322e-13	HE	HSPA5
2.45146e-17	0.356957	0.942	0.883	6.82363e-13	HE	PITRM1
2.46006e-17	0.416419	0.791	0.555	6.84758e-13	HE	OCIAD2
2.53937e-17	0.387743	0.767	0.555	7.06835e-13	HE	RPS27AP16
2.55137e-17	0.399455	0.885	0.749	7.10175e-13	HE	MBOAT2
2.74809e-17	0.360721	0.918	0.777	7.64932e-13	HE	EFCAB14
2.79939e-17	0.359104	0.982	0.908	7.79209e-13	HE	PHTF2
2.82757e-17	0.352994	0.921	0.841	7.87053e-13	HE	TBCB
2.84978e-17	0.380328	0.842	0.707	7.93237e-13	HE	PLPBP
2.99308e-17	0.386209	0.888	0.703	8.33123e-13	HE	BOLA3
2.99554e-17	0.269571	0.997	0.996	8.3381e-13	HE	LUC7L3
2.99663e-17	0.397671	0.845	0.629	8.34113e-13	HE	PFKP
3.07264e-17	0.364979	0.83	0.622	8.55269e-13	HE	SNRPF
3.08941e-17	0.349604	0.964	0.869	8.59939e-13	HE	UBE3A
3.09856e-17	0.355492	0.955	0.855	8.62484e-13	HE	BBX
3.11371e-17	0.375445	0.873	0.703	8.667e-13	HE	CLSTN1
3.19502e-17	0.40113	0.764	0.523	8.89335e-13	HE	SYNGR2
3.22874e-17	0.351151	0.979	0.929	8.98719e-13	HE	LPP
3.23257e-17	0.326293	0.988	0.958	8.99786e-13	HE	WSB1
3.23997e-17	0.384687	0.761	0.562	9.01845e-13	HE	OSBP
3.28584e-17	0.383042	0.788	0.587	9.14614e-13	HE	API5
3.31473e-17	0.385676	0.779	0.541	9.22655e-13	HE	SLC35F5
3.31763e-17	0.372341	0.945	0.834	9.23462e-13	HE	SUCO
3.36563e-17	0.376519	0.867	0.717	9.36823e-13	HE	SMS
3.41895e-17	0.363712	0.927	0.77	9.51664e-13	HE	LIN7C
3.43075e-17	0.466978	0.858	0.643	9.5495e-13	HE	SNHG5
3.57251e-17	0.388962	0.909	0.753	9.94408e-13	HE	AP3B1
3.58674e-17	0.352733	0.976	0.912	9.98368e-13	HE	IQGAP1
3.73436e-17	0.37141	0.873	0.64	1.03946e-12	HE	PRKACA
3.7381e-17	0.397726	0.876	0.703	1.0405e-12	HE	MLEC
3.81475e-17	0.366298	0.921	0.799	1.06184e-12	HE	TMCO1
3.91165e-17	0.381916	0.821	0.594	1.08881e-12	HE	TFDP1
3.93539e-17	0.360946	0.948	0.869	1.09542e-12	HE	SERBP1
3.98469e-17	0.373665	0.885	0.749	1.10914e-12	HE	SEC23B
4.25229e-17	0.379995	0.815	0.58	1.18363e-12	HE	GRINA
4.26091e-17	0.596014	0.879	0.714	1.18602e-12	HE	PAPPA2
4.27695e-17	0.394962	0.788	0.569	1.19049e-12	HE	EIF2A
4.29097e-17	0.400191	0.867	0.742	1.19439e-12	HE	SDF2L1
4.48777e-17	0.385618	0.864	0.668	1.24917e-12	HE	NDUFAF8
4.71844e-17	0.371437	0.842	0.664	1.31338e-12	HE	NDUFS4
4.78537e-17	0.350029	0.933	0.855	1.33201e-12	HE	CDC42SE2
4.81044e-17	0.355057	0.942	0.816	1.33898e-12	HE	RTL8C
4.93607e-17	0.36531	0.897	0.77	1.37396e-12	HE	UFM1
5.00393e-17	0.391644	0.706	0.445	1.39284e-12	HE	CLSTN3
5.01745e-17	0.337402	0.93	0.827	1.39661e-12	HE	KAT6A
5.06433e-17	0.381831	0.821	0.597	1.40966e-12	HE	ZFAND3
5.06473e-17	0.388918	0.806	0.633	1.40977e-12	HE	PPME1
5.28259e-17	0.426675	0.87	0.71	1.47041e-12	HE	LPGAT1
5.307e-17	0.417259	0.827	0.654	1.4772e-12	HE	TCP1
5.31301e-17	0.396261	0.924	0.746	1.47888e-12	HE	MAP9
5.33964e-17	0.337373	0.942	0.834	1.48629e-12	HE	COX7A2L
5.35069e-17	0.354174	0.988	0.951	1.48937e-12	HE	SCD
5.55665e-17	0.381598	0.897	0.777	1.54669e-12	HE	HDGF
5.64959e-17	0.38662	0.955	0.82	1.57256e-12	HE	DAAM1
5.81582e-17	0.371108	0.906	0.753	1.61883e-12	HE	FGD5-AS1
5.9645e-17	0.405109	0.864	0.661	1.66022e-12	HE	CUTA
6.15255e-17	0.381412	0.927	0.795	1.71256e-12	HE	SYT11
6.16383e-17	0.36623	0.885	0.686	1.7157e-12	HE	BCAP29
6.17462e-17	0.437149	0.827	0.625	1.71871e-12	HE	GOLM1
6.57414e-17	0.349964	0.979	0.88	1.82991e-12	HE	CBX5
6.66441e-17	0.367915	0.848	0.643	1.85504e-12	HE	SCAMP5
6.71773e-17	0.355623	0.861	0.714	1.86988e-12	HE	CNDP2
6.88919e-17	0.369602	0.909	0.739	1.91761e-12	HE	WFS1
6.93987e-17	0.354519	0.945	0.845	1.93171e-12	HE	NAXE
7.09042e-17	0.354923	0.97	0.827	1.97362e-12	HE	MAP1LC3B
7.12693e-17	0.400418	0.758	0.53	1.98378e-12	HE	NAP1L5
7.22478e-17	0.395832	0.833	0.647	2.01102e-12	HE	RPN1
7.35124e-17	0.436205	0.718	0.459	2.04622e-12	HE	THEM6
7.37818e-17	0.33759	0.991	0.919	2.05372e-12	HE	FXYD6
7.40431e-17	0.414896	0.706	0.484	2.06099e-12	HE	MFSD1
7.45331e-17	0.365673	0.9	0.717	2.07463e-12	HE	ZDHHC2
7.47274e-17	0.426754	0.855	0.636	2.08004e-12	HE	MAL2
7.54791e-17	0.38698	0.809	0.576	2.10096e-12	HE	BORCS7
7.6668e-17	0.367684	0.973	0.834	2.13405e-12	HE	TTC37
7.97712e-17	0.339155	0.982	0.947	2.22043e-12	HE	PNRC1
7.99207e-17	0.395107	0.833	0.64	2.22459e-12	HE	HNRNPF
8.00468e-17	0.41065	0.87	0.7	2.2281e-12	HE	EPAS1
8.1205e-17	0.348541	0.955	0.809	2.26034e-12	HE	SLC38A10
8.3592e-17	0.39237	0.912	0.714	2.32678e-12	HE	COX5B
8.3675e-17	0.368676	0.885	0.678	2.32909e-12	HE	PPP6C
8.42398e-17	0.375703	0.927	0.859	2.34482e-12	HE	COX6B1
8.53982e-17	0.384379	0.767	0.534	2.37706e-12	HE	FAM98A
8.62987e-17	0.338889	0.948	0.89	2.40212e-12	HE	SRRM1
8.63247e-17	0.385351	0.918	0.76	2.40285e-12	HE	UBE2A
8.65542e-17	0.361745	0.909	0.784	2.40924e-12	HE	HECTD1
8.66749e-17	0.375573	0.885	0.682	2.4126e-12	HE	EIF3I
8.77622e-17	0.330385	0.997	0.968	2.44286e-12	HE	PCSK1N
8.98427e-17	0.371766	0.897	0.686	2.50077e-12	HE	FAM200B
9.01468e-17	0.360443	0.948	0.866	2.50924e-12	HE	RAB3IP
9.09014e-17	0.389907	0.752	0.537	2.53024e-12	HE	TAF13
9.11719e-17	0.387429	0.9	0.788	2.53777e-12	HE	FOXO1
9.86257e-17	0.392189	0.87	0.696	2.74525e-12	HE	TSPYL1
9.92565e-17	0.364798	0.897	0.746	2.76281e-12	HE	STT3A
1.00206e-16	0.494877	0.736	0.481	2.78923e-12	HE	CD24
1.02035e-16	0.387247	0.936	0.799	2.84014e-12	HE	CYCS
1.02432e-16	0.354993	0.9	0.728	2.85119e-12	HE	VPS26B
1.02766e-16	0.389914	0.815	0.618	2.8605e-12	HE	COPS7A
1.05505e-16	0.397641	0.855	0.64	2.93673e-12	HE	CRELD1
1.06426e-16	0.303704	0.988	0.972	2.96238e-12	HE	RBM25
1.18189e-16	0.376982	0.873	0.724	3.28979e-12	HE	CACNA2D2
1.24699e-16	0.374422	0.921	0.795	3.47099e-12	HE	CKB
1.24874e-16	0.383245	0.761	0.551	3.47586e-12	HE	FKBP9
1.25293e-16	0.359957	0.927	0.83	3.48754e-12	HE	HDAC2
1.25658e-16	0.366897	0.988	0.961	3.4977e-12	HE	PTP4A1
1.2604e-16	0.385112	0.906	0.71	3.50832e-12	HE	ZBTB41
1.28088e-16	0.355206	0.909	0.753	3.56533e-12	HE	DENR
1.29305e-16	0.367684	0.945	0.845	3.59919e-12	HE	EZR
1.29609e-16	0.377438	0.848	0.689	3.60767e-12	HE	TMEM14C
1.301e-16	0.35876	0.915	0.777	3.62133e-12	HE	TMA7
1.30313e-16	0.352791	0.927	0.82	3.62726e-12	HE	FOXP4
1.31546e-16	0.361833	0.961	0.89	3.66157e-12	HE	MYO1B
1.31859e-16	0.393378	0.794	0.565	3.6703e-12	HE	C1GALT1C1
1.33721e-16	0.343282	0.921	0.83	3.72212e-12	HE	BAZ2A
1.39216e-16	0.327553	0.964	0.905	3.87507e-12	HE	RPL7L1
1.40444e-16	0.387848	0.885	0.714	3.90927e-12	HE	NCSTN
1.42408e-16	0.346108	0.961	0.837	3.96392e-12	HE	RSF1
1.47757e-16	0.382129	0.809	0.572	4.11282e-12	HE	PAICS
1.4829e-16	0.381277	0.803	0.618	4.12765e-12	HE	RTCB
1.49356e-16	0.367051	0.845	0.703	4.15733e-12	HE	ABHD15
1.49456e-16	0.411716	0.915	0.799	4.16012e-12	HE	GCNT1
1.53108e-16	0.387094	0.791	0.661	4.26177e-12	HE	VAMP8
1.55847e-16	0.359033	0.794	0.604	4.338e-12	HE	SNX17
1.57302e-16	0.38176	0.861	0.668	4.37851e-12	HE	ZMYM2
1.595e-16	0.385067	0.821	0.611	4.43968e-12	HE	PRXL2C
1.60099e-16	0.34914	0.964	0.898	4.45636e-12	HE	SNHG6
1.60531e-16	0.373198	0.809	0.597	4.46838e-12	HE	GLRX5
1.61021e-16	0.35646	0.93	0.852	4.48201e-12	HE	RWDD1
1.6191e-16	0.304206	0.997	0.933	4.50675e-12	HE	HP1BP3
1.62349e-16	0.382932	0.809	0.548	4.51899e-12	HE	TRIQK
1.66537e-16	0.378741	0.721	0.477	4.63555e-12	HE	C14orf119
1.67518e-16	0.346454	0.973	0.936	4.66288e-12	HE	HIST1H4C
1.69925e-16	0.38997	0.864	0.682	4.72985e-12	HE	EIF3F
1.69986e-16	0.372365	0.806	0.587	4.73156e-12	HE	PDCD2
1.70007e-16	0.390413	0.782	0.519	4.73215e-12	HE	EMC3
1.73613e-16	0.361654	0.885	0.696	4.83253e-12	HE	CLPTM1L
1.74399e-16	0.357831	0.858	0.686	4.8544e-12	HE	ATPAF1
1.76615e-16	0.348659	0.948	0.89	4.91607e-12	HE	ZRANB2
1.88095e-16	0.351255	0.909	0.763	5.23561e-12	HE	ELOC
1.91831e-16	0.328119	0.997	0.993	5.33961e-12	HE	NEUROD1
1.92679e-16	0.42751	0.758	0.534	5.36323e-12	HE	GOLIM4
1.95566e-16	0.359542	0.839	0.661	5.44358e-12	HE	TAB2
1.97411e-16	0.387326	0.942	0.799	5.49494e-12	HE	DNAJC3
1.97666e-16	0.347625	0.909	0.728	5.50204e-12	HE	RNPS1
1.98093e-16	0.44853	0.782	0.594	5.51391e-12	HE	DYNC2H1
2.00742e-16	0.428798	0.764	0.562	5.58766e-12	HE	OST4
2.00845e-16	0.334057	0.952	0.834	5.59053e-12	HE	NF1
2.04921e-16	0.365505	0.961	0.855	5.70399e-12	HE	H2AFZ
2.06465e-16	0.35627	0.876	0.728	5.74695e-12	HE	PSMB2
2.08673e-16	0.368859	0.879	0.735	5.80841e-12	HE	TMEM131
2.1207e-16	0.350535	0.939	0.873	5.90298e-12	HE	YME1L1
2.19207e-16	0.397236	0.709	0.42	6.10164e-12	HE	PGM3
2.22634e-16	0.355094	0.985	0.912	6.19703e-12	HE	LIMCH1
2.23676e-16	0.360595	0.921	0.756	6.22603e-12	HE	UBA2
2.32836e-16	0.393249	0.839	0.636	6.481e-12	HE	NOLC1
2.36723e-16	0.367278	0.897	0.739	6.58919e-12	HE	VAT1
2.41838e-16	0.389703	0.894	0.77	6.73155e-12	HE	SDCBP
2.58106e-16	0.380664	0.842	0.643	7.18437e-12	HE	SEC16A
2.65146e-16	0.372161	0.715	0.477	7.38035e-12	HE	STK25
2.6595e-16	0.345904	0.936	0.781	7.40272e-12	HE	COPE
2.70803e-16	0.354839	0.982	0.883	7.53779e-12	HE	FGFR1
2.72946e-16	0.364179	0.809	0.558	7.59746e-12	HE	ENPP4
2.73892e-16	0.385121	0.894	0.714	7.62379e-12	HE	LCORL
2.76802e-16	0.359479	0.876	0.763	7.70477e-12	HE	GLYR1
2.81945e-16	0.39923	0.87	0.682	7.84794e-12	HE	NDUFA4
2.94048e-16	0.354145	0.845	0.668	8.18484e-12	HE	PSMC6
2.94443e-16	0.374245	0.815	0.608	8.19583e-12	HE	POLR2E
3.00644e-16	0.406454	0.818	0.594	8.36843e-12	HE	TKT
3.03556e-16	0.382788	0.836	0.594	8.44948e-12	HE	PIGK
3.05609e-16	0.335179	0.982	0.936	8.50663e-12	HE	SFPQ
3.07121e-16	0.361683	0.894	0.731	8.54872e-12	HE	TSG101
3.07882e-16	0.362112	0.924	0.799	8.56988e-12	HE	KIF3A
3.08253e-16	0.314804	0.991	0.972	8.58022e-12	HE	MARCKS
3.12951e-16	0.283272	1	0.986	8.71099e-12	HE	RAP1GAP2
3.17319e-16	0.384261	0.836	0.618	8.83256e-12	HE	NIPSNAP3A
3.20267e-16	0.317505	0.985	0.922	8.91463e-12	HE	KMT2A
3.21733e-16	0.345345	0.945	0.799	8.95543e-12	HE	MEAF6
3.2448e-16	0.367799	0.915	0.841	9.0319e-12	HE	KIF5C
3.44185e-16	0.388156	0.839	0.668	9.58039e-12	HE	SEC61A1
3.4474e-16	0.376885	0.836	0.622	9.59583e-12	HE	PSMD12
3.49542e-16	0.348485	0.888	0.753	9.72949e-12	HE	SPIN1
3.53399e-16	0.355941	0.918	0.83	9.83685e-12	HE	LNPEP
3.55761e-16	0.327954	0.973	0.883	9.90261e-12	HE	ZNF24
3.68141e-16	0.364388	0.942	0.876	1.02472e-11	HE	SMIM14
3.72849e-16	0.35493	0.861	0.668	1.03783e-11	HE	MAP2K1
3.75765e-16	0.334322	0.976	0.919	1.04594e-11	HE	CAP1
3.97623e-16	0.342307	0.952	0.862	1.10678e-11	HE	BIRC6
3.97746e-16	0.395054	0.927	0.742	1.10712e-11	HE	ENSG00000225475
4.02256e-16	0.344193	0.936	0.852	1.11968e-11	HE	SSR4
4.04755e-16	0.389825	0.87	0.682	1.12664e-11	HE	BTBD3
4.07266e-16	0.362868	0.839	0.618	1.13362e-11	HE	CEBPZOS
4.18602e-16	0.358417	0.876	0.703	1.16518e-11	HE	ARL8B
4.40838e-16	0.376664	0.948	0.845	1.22707e-11	HE	GABRB3
4.42315e-16	0.369075	0.894	0.703	1.23118e-11	HE	ZNF451
4.44664e-16	0.334435	0.936	0.83	1.23772e-11	HE	SUMO2
4.66917e-16	0.353933	0.87	0.657	1.29966e-11	HE	IMMT
4.74284e-16	0.362944	0.761	0.572	1.32017e-11	HE	P4HTM
4.81572e-16	0.367454	0.952	0.862	1.34046e-11	HE	JAK1
4.87847e-16	0.392196	0.906	0.781	1.35792e-11	HE	PTPRT
5.10814e-16	0.384334	0.812	0.604	1.42185e-11	HE	DYNC1I2
5.24907e-16	0.401405	0.882	0.696	1.46108e-11	HE	GARS
5.25529e-16	0.377475	0.718	0.481	1.46281e-11	HE	PCK2
5.42227e-16	0.40108	0.827	0.65	1.50929e-11	HE	MAGT1
5.4413e-16	0.376622	0.882	0.668	1.51459e-11	HE	SP100
5.57373e-16	0.365377	0.9	0.76	1.55145e-11	HE	GLB1
5.63944e-16	0.353038	0.979	0.933	1.56974e-11	HE	TSC22D1
5.67959e-16	0.301198	0.991	0.986	1.58092e-11	HE	PAPSS2
5.70465e-16	0.384464	0.894	0.753	1.58789e-11	HE	EDEM3
5.71078e-16	0.399117	0.93	0.841	1.5896e-11	HE	UCN3
5.72704e-16	0.332157	0.967	0.876	1.59412e-11	HE	ZNF638
5.85228e-16	0.358033	0.939	0.866	1.62898e-11	HE	FOXP1
5.86423e-16	0.393053	0.894	0.668	1.63231e-11	HE	TAGLN2
5.90121e-16	0.33457	0.961	0.908	1.6426e-11	HE	PRPF38B
6.06505e-16	0.359134	0.906	0.774	1.68821e-11	HE	SLC36A4
6.14543e-16	0.352979	0.948	0.813	1.71058e-11	HE	STAU1
6.17242e-16	0.354085	0.912	0.76	1.71809e-11	HE	CNOT2
6.17774e-16	0.354656	0.909	0.753	1.71958e-11	HE	CMC2
6.32077e-16	0.377106	0.727	0.466	1.75939e-11	HE	BABAM2
6.68689e-16	0.365791	0.891	0.777	1.8613e-11	HE	PPP1R9A
6.74816e-16	0.371438	0.879	0.784	1.87835e-11	HE	CAST
6.7992e-16	0.336919	0.894	0.746	1.89256e-11	HE	OTUB1
7.16108e-16	0.352349	0.909	0.753	1.99329e-11	HE	ENSG00000244313
7.25283e-16	0.41194	0.933	0.802	2.01882e-11	HE	CAMK2G
7.3197e-16	0.395672	0.891	0.746	2.03744e-11	HE	FAM102A
7.745e-16	0.330115	0.961	0.915	2.15582e-11	HE	RIMBP2
8.08369e-16	0.363275	0.882	0.714	2.25009e-11	HE	PPP1R12A
8.40249e-16	0.334269	0.921	0.806	2.33883e-11	HE	ATP6V0A1
8.41877e-16	0.391923	0.8	0.633	2.34336e-11	HE	RNF128
8.56545e-16	0.309629	0.976	0.929	2.38419e-11	HE	TAOK1
8.58774e-16	0.342297	0.918	0.731	2.3904e-11	HE	CASC3
8.5894e-16	0.371132	0.891	0.728	2.39086e-11	HE	NAA38
8.65271e-16	0.390883	0.873	0.739	2.40848e-11	HE	SETX
8.89096e-16	0.33643	0.888	0.746	2.4748e-11	HE	CFDP1
8.9e-16	0.352668	0.845	0.671	2.47732e-11	HE	TMBIM4
8.93477e-16	0.340795	0.903	0.83	2.48699e-11	HE	GNAO1
9.02604e-16	0.359886	0.918	0.841	2.5124e-11	HE	KCNK3
9.09413e-16	0.350499	0.909	0.802	2.53135e-11	HE	SUGT1
9.60212e-16	0.382689	0.836	0.654	2.67275e-11	HE	HEBP2
9.63532e-16	0.404624	0.745	0.541	2.68199e-11	HE	CKMT1B
9.77802e-16	0.381639	0.948	0.876	2.72171e-11	HE	TENT5A
9.81862e-16	0.353656	0.985	0.947	2.73301e-11	HE	RFX6
9.87566e-16	0.363177	0.93	0.774	2.74889e-11	HE	TTC8
9.89042e-16	0.33606	0.952	0.908	2.753e-11	HE	ZFR
9.9166e-16	0.379771	0.891	0.682	2.76029e-11	HE	GABARAPL1
1.02482e-15	0.421077	0.961	0.859	2.85259e-11	HE	ADA2
1.02928e-15	0.387322	0.794	0.583	2.86499e-11	HE	QARS
1.02946e-15	0.347431	0.927	0.83	2.8655e-11	HE	AZIN1
1.0301e-15	0.360183	0.921	0.767	2.86728e-11	HE	PSME1
1.03121e-15	0.374841	0.803	0.576	2.87037e-11	HE	UBR1
1.06584e-15	0.344282	0.927	0.855	2.96676e-11	HE	TOP1
1.07922e-15	0.378179	0.891	0.739	3.00401e-11	HE	SHISA5
1.09165e-15	0.360508	0.894	0.731	3.0386e-11	HE	CCNC
1.10631e-15	0.369942	0.852	0.717	3.07941e-11	HE	AP2S1
1.14962e-15	0.371177	0.924	0.742	3.19996e-11	HE	TARS
1.16515e-15	0.329307	0.952	0.852	3.2432e-11	HE	USP47
1.17018e-15	0.44822	0.491	0.269	3.25719e-11	HE	KDELR3
1.1728e-15	0.346051	0.955	0.887	3.26449e-11	HE	GSE1
1.19443e-15	0.34753	0.915	0.827	3.32469e-11	HE	SRSF7
1.21261e-15	0.411101	0.861	0.728	3.37529e-11	HE	CLDN7
1.21439e-15	0.359178	0.879	0.756	3.38027e-11	HE	RAB5A
1.22028e-15	0.344548	0.915	0.749	3.39664e-11	HE	GRB2
1.22064e-15	0.3768	0.852	0.664	3.39765e-11	HE	EIF3E
1.22511e-15	0.364572	0.836	0.643	3.41008e-11	HE	DNAJC21
1.23515e-15	0.368198	0.87	0.728	3.43805e-11	HE	DLG1
1.23923e-15	0.34438	0.891	0.661	3.44941e-11	HE	CISD1
1.27526e-15	0.459949	0.679	0.477	3.54968e-11	HE	SYT13
1.27534e-15	0.392708	0.791	0.558	3.5499e-11	HE	CCT4
1.29473e-15	0.323958	0.988	0.958	3.60388e-11	HE	LRRFIP1
1.34293e-15	0.368192	0.815	0.625	3.73805e-11	HE	CBFB
1.39521e-15	0.353721	0.939	0.781	3.88357e-11	HE	ACTR3
1.39675e-15	0.327907	0.918	0.767	3.88785e-11	HE	TSPYL4
1.39691e-15	0.355646	0.9	0.799	3.8883e-11	HE	POLR2L
1.40656e-15	0.382219	0.909	0.735	3.91516e-11	HE	BTG3
1.4134e-15	0.370603	0.676	0.435	3.9342e-11	HE	HNRNPAB
1.42547e-15	0.346903	0.912	0.788	3.96779e-11	HE	BLOC1S6
1.44336e-15	0.379964	0.873	0.728	4.0176e-11	HE	ELOB
1.46166e-15	0.356896	0.885	0.756	4.06854e-11	HE	CREBL2
1.47111e-15	0.335683	0.945	0.866	4.09485e-11	HE	PTBP1
1.48094e-15	0.305836	0.964	0.926	4.1222e-11	HE	ARID1B
1.48422e-15	0.387444	0.876	0.689	4.13134e-11	HE	ZDHHC14
1.48996e-15	0.342606	0.906	0.753	4.1473e-11	HE	ZBTB4
1.51899e-15	0.352161	0.912	0.767	4.2281e-11	HE	AKAP11
1.51945e-15	0.329834	0.958	0.89	4.2294e-11	HE	TRA2B
1.53679e-15	0.361689	0.776	0.534	4.27765e-11	HE	EMB
1.55064e-15	0.36006	0.855	0.654	4.3162e-11	HE	SF3A1
1.57341e-15	0.324829	0.961	0.834	4.37959e-11	HE	MAP3K2
1.581e-15	0.362212	0.87	0.7	4.40071e-11	HE	ANAPC11
1.58163e-15	0.353363	0.867	0.65	4.40246e-11	HE	RAB6A
1.62418e-15	0.32052	0.967	0.894	4.52091e-11	HE	RUFY3
1.66866e-15	0.382508	0.718	0.505	4.64472e-11	HE	GPR180
1.68302e-15	0.342693	0.948	0.813	4.68469e-11	HE	KIF21A
1.69124e-15	0.386881	0.779	0.555	4.70755e-11	HE	ALDOA
1.70436e-15	0.364483	0.821	0.618	4.74409e-11	HE	CHMP4B
1.71079e-15	0.375433	0.852	0.654	4.76197e-11	HE	CAMLG
1.71818e-15	0.364103	0.8	0.58	4.78256e-11	HE	RNF14
1.75319e-15	0.361253	0.882	0.781	4.88001e-11	HE	ECPAS
1.81107e-15	0.344529	0.942	0.816	5.04112e-11	HE	XPO1
1.82369e-15	0.334057	0.936	0.852	5.07624e-11	HE	MIEN1
1.83261e-15	0.349996	0.733	0.495	5.10106e-11	HE	C15orf61
1.85456e-15	0.34779	0.873	0.707	5.16216e-11	HE	SNRNP200
1.93526e-15	0.359562	0.861	0.696	5.38679e-11	HE	SLC30A9
1.93544e-15	0.332329	0.936	0.816	5.3873e-11	HE	ABCD3
1.9551e-15	0.352177	0.767	0.544	5.44202e-11	HE	RBM12
2.00789e-15	0.382554	0.797	0.555	5.58898e-11	HE	ENTPD4
2.03535e-15	0.317124	0.976	0.876	5.6654e-11	HE	RCAN3
2.09759e-15	0.359296	0.891	0.686	5.83864e-11	HE	DNMT3A
2.11144e-15	0.281297	0.994	0.986	5.87718e-11	HE	IRX2
2.15208e-15	0.354072	0.9	0.742	5.99033e-11	HE	CLTA
2.16372e-15	0.348914	0.948	0.823	6.02271e-11	HE	COA3
2.17431e-15	0.372949	0.7	0.41	6.05219e-11	HE	CEP41
2.21053e-15	0.347384	0.852	0.643	6.15302e-11	HE	NMT1
2.22069e-15	0.359997	0.9	0.735	6.18129e-11	HE	SBDS
2.31279e-15	0.336395	0.948	0.873	6.43766e-11	HE	GRK3
2.3318e-15	0.365103	0.782	0.537	6.49056e-11	HE	HIBCH
2.38179e-15	0.308328	0.973	0.908	6.6297e-11	HE	EWSR1
2.39272e-15	0.364297	0.912	0.802	6.66015e-11	HE	RAD50
2.42184e-15	0.327082	0.924	0.795	6.74119e-11	HE	SGPL1
2.45619e-15	0.344889	0.891	0.717	6.8368e-11	HE	VEZF1
2.46225e-15	0.383952	0.855	0.686	6.85367e-11	HE	APMAP
2.47941e-15	0.498679	0.624	0.431	6.90145e-11	HE	LDB2
2.50084e-15	0.351826	0.903	0.83	6.9611e-11	HE	UQCRC2
2.58646e-15	0.387033	0.745	0.495	7.19941e-11	HE	CRTAP
2.69002e-15	0.29731	0.991	0.947	7.48768e-11	HE	BPTF
2.73345e-15	0.372744	0.842	0.682	7.60856e-11	HE	ECI2
2.74231e-15	0.345455	0.855	0.714	7.63322e-11	HE	OAZ2
2.81492e-15	0.346963	0.918	0.742	7.83534e-11	HE	PDHB
2.93333e-15	0.361478	0.833	0.703	8.16492e-11	HE	HMGCR
3e-15	0.357534	0.818	0.594	8.35051e-11	HE	NOP10
3.00196e-15	0.31336	0.933	0.873	8.35595e-11	HE	ARGLU1
3.07365e-15	0.358453	0.885	0.799	8.55551e-11	HE	CMAS
3.14116e-15	0.361775	0.842	0.657	8.74341e-11	HE	WASHC4
3.14972e-15	0.345197	0.906	0.753	8.76724e-11	HE	UFL1
3.17787e-15	0.332816	0.924	0.845	8.84559e-11	HE	NSD3
3.19778e-15	0.343554	0.921	0.806	8.90102e-11	HE	SBNO1
3.26863e-15	0.383441	0.876	0.703	9.09823e-11	HE	CTSL
3.38516e-15	0.359965	0.73	0.53	9.42261e-11	HE	UTP14C
3.38564e-15	0.346726	0.936	0.802	9.42394e-11	HE	PTPN11
3.463e-15	0.347522	0.964	0.894	9.63925e-11	HE	IRF2BP2
3.5125e-15	0.326875	0.942	0.834	9.77704e-11	HE	PSMA3
3.52791e-15	0.366516	0.855	0.721	9.81992e-11	HE	SH3YL1
3.53599e-15	0.352364	0.927	0.774	9.84243e-11	HE	PNMA1
3.54685e-15	0.372088	0.888	0.731	9.87265e-11	HE	SESN3
3.60445e-15	0.313137	0.961	0.866	1.0033e-10	HE	RBX1
3.70589e-15	0.370933	0.873	0.781	1.03153e-10	HE	CACUL1
3.7733e-15	0.365916	0.912	0.802	1.0503e-10	HE	ROCK2
3.78325e-15	0.424343	0.773	0.541	1.05307e-10	HE	PTGR1
3.79324e-15	0.339039	0.921	0.795	1.05585e-10	HE	CAPRIN1
3.80229e-15	0.348498	0.748	0.541	1.05837e-10	HE	CCDC90B
3.82608e-15	0.358784	0.845	0.664	1.06499e-10	HE	RABGAP1L
3.86555e-15	0.35718	0.842	0.661	1.07598e-10	HE	CDC16
3.86942e-15	0.364928	0.77	0.594	1.07705e-10	HE	NT5DC1
3.8922e-15	0.477441	0.867	0.689	1.08339e-10	HE	SAT1
3.89586e-15	0.407732	0.888	0.693	1.08441e-10	HE	C15orf48
3.90116e-15	0.357867	0.927	0.834	1.08589e-10	HE	IL6ST
4.00157e-15	0.400049	0.712	0.445	1.11384e-10	HE	P4HA2
4.02508e-15	0.347177	0.833	0.693	1.12038e-10	HE	LINC00665
4.11383e-15	0.363284	0.842	0.611	1.14509e-10	HE	SMIM15
4.13806e-15	0.323141	0.93	0.781	1.15183e-10	HE	FBXO7
4.30281e-15	0.379675	0.806	0.604	1.19769e-10	HE	CALU
4.30721e-15	0.329397	0.921	0.82	1.19891e-10	HE	PSMF1
4.3345e-15	0.352384	0.867	0.654	1.20651e-10	HE	APBB1
4.33729e-15	0.363611	0.87	0.749	1.20729e-10	HE	CBR4
4.41857e-15	0.354926	0.982	0.929	1.22991e-10	HE	PLK2
4.45343e-15	0.351628	0.942	0.802	1.23961e-10	HE	ZC3HAV1
4.49218e-15	0.349817	0.785	0.534	1.2504e-10	HE	MARCH7
4.54295e-15	0.388679	0.724	0.488	1.26453e-10	HE	ENPP5
4.57586e-15	0.357593	0.733	0.495	1.27369e-10	HE	ENSG00000218426
4.58684e-15	0.458101	0.77	0.572	1.27675e-10	HE	TBC1D30
4.80323e-15	0.395511	0.894	0.781	1.33698e-10	HE	GDA
4.80904e-15	0.364589	0.77	0.516	1.3386e-10	HE	ASNSD1
4.82334e-15	0.368601	0.809	0.622	1.34258e-10	HE	CCT7
4.83058e-15	0.359231	0.867	0.686	1.34459e-10	HE	CACYBP
4.88994e-15	0.372738	0.824	0.675	1.36111e-10	HE	PHKB
5.05536e-15	0.35157	0.882	0.749	1.40716e-10	HE	PSMB7
5.10332e-15	0.341626	0.87	0.696	1.42051e-10	HE	ORMDL1
5.11838e-15	0.326365	0.924	0.883	1.4247e-10	HE	USP34
5.15769e-15	0.349425	0.867	0.749	1.43564e-10	HE	DUSP3
5.22189e-15	0.395714	0.739	0.484	1.45351e-10	HE	EIF3K
5.31807e-15	0.339759	0.915	0.76	1.48029e-10	HE	SMARCA4
5.4265e-15	0.352915	0.8	0.611	1.51047e-10	HE	IWS1
5.6429e-15	0.35718	0.806	0.618	1.5707e-10	HE	ENSG00000268205
5.83687e-15	0.379044	0.791	0.615	1.62469e-10	HE	TIMM23
5.85811e-15	0.361426	0.876	0.71	1.63061e-10	HE	ZMPSTE24
5.89642e-15	0.368329	0.779	0.594	1.64127e-10	HE	TMEM106C
5.90512e-15	0.358415	0.909	0.813	1.64369e-10	HE	RDX
6.01958e-15	0.351994	0.867	0.742	1.67555e-10	HE	SH3BGRL
6.07167e-15	0.350219	0.773	0.576	1.69005e-10	HE	EMC2
6.18787e-15	0.376791	0.839	0.625	1.72239e-10	HE	RAB13
6.19466e-15	0.361537	0.888	0.728	1.72428e-10	HE	ZNF148
6.22444e-15	0.341172	0.93	0.83	1.73257e-10	HE	SYAP1
6.28537e-15	0.363231	0.867	0.682	1.74953e-10	HE	CYLD
6.30493e-15	0.352692	0.909	0.784	1.75498e-10	HE	BNIP3L
6.41883e-15	0.356681	0.93	0.777	1.78668e-10	HE	HIF1A
6.45768e-15	0.334926	0.918	0.788	1.7975e-10	HE	SF3B3
6.5954e-15	0.349953	0.861	0.682	1.83583e-10	HE	ACAA2
6.73176e-15	0.333274	0.936	0.777	1.87379e-10	HE	UBE2N
6.80162e-15	0.344027	0.936	0.89	1.89323e-10	HE	VWA5A
6.98767e-15	0.372824	0.891	0.739	1.94502e-10	HE	RBM3
7.13597e-15	0.39254	0.788	0.608	1.9863e-10	HE	CALM3
7.21763e-15	0.326131	0.888	0.774	2.00903e-10	HE	GPAA1
7.30694e-15	0.359272	0.794	0.622	2.03389e-10	HE	SACM1L
7.4288e-15	0.355376	0.87	0.714	2.06781e-10	HE	LARS
7.51235e-15	0.363365	0.773	0.572	2.09106e-10	HE	TRIM2
7.70283e-15	0.332639	0.758	0.527	2.14408e-10	HE	DYNC2LI1
7.83647e-15	0.342512	0.739	0.456	2.18128e-10	HE	PDHX
7.84462e-15	0.334848	0.87	0.678	2.18355e-10	HE	ENY2
7.87925e-15	0.348446	0.742	0.495	2.19319e-10	HE	WDR11
7.92419e-15	0.338649	0.888	0.664	2.2057e-10	HE	CSNK2A1
7.94342e-15	0.355837	0.67	0.428	2.21105e-10	HE	DDX50
8.02029e-15	0.335286	0.906	0.784	2.23245e-10	HE	TLK1
8.09806e-15	0.331768	0.936	0.781	2.25409e-10	HE	ACTR10
8.18262e-15	0.314399	0.955	0.883	2.27763e-10	HE	AHI1
8.3132e-15	0.362639	0.703	0.495	2.31398e-10	HE	CNIH4
8.98799e-15	0.34713	0.609	0.329	2.50181e-10	HE	TBL2
9.02025e-15	0.380437	0.827	0.611	2.51079e-10	HE	C6orf48
9.05998e-15	0.32657	0.948	0.859	2.52185e-10	HE	RSRC2
9.08271e-15	0.31128	0.982	0.954	2.52817e-10	HE	PHIP
9.08353e-15	0.348346	0.77	0.555	2.5284e-10	HE	DCAF13
9.31266e-15	0.334217	0.955	0.834	2.59218e-10	HE	TMEM106B
9.34477e-15	0.323251	0.973	0.943	2.60112e-10	HE	FOXA2
9.59902e-15	0.31854	0.967	0.908	2.67189e-10	HE	ARHGEF12
9.93038e-15	0.357437	0.906	0.76	2.76412e-10	HE	TOP2B
1.00662e-14	0.428663	0.912	0.823	2.80193e-10	HE	LDHA
1.0157e-14	0.368919	0.761	0.569	2.82721e-10	HE	COPG1
1.04061e-14	0.35342	0.776	0.551	2.89654e-10	HE	HDDC2
1.04619e-14	0.357825	0.827	0.668	2.91207e-10	HE	NEURL1
1.05353e-14	0.329565	0.915	0.806	2.93251e-10	HE	SETD2
1.06035e-14	0.342791	0.845	0.675	2.95148e-10	HE	PUM2
1.06483e-14	0.336946	0.864	0.703	2.96396e-10	HE	TXNL1
1.06999e-14	0.334442	0.882	0.728	2.9783e-10	HE	C3orf14
1.0874e-14	0.365148	0.712	0.47	3.02677e-10	HE	RPS10
1.0883e-14	0.347083	0.876	0.686	3.0293e-10	HE	SLC39A9
1.0896e-14	0.376274	0.709	0.516	3.03291e-10	HE	TSN
1.09021e-14	0.305569	0.979	0.94	3.03461e-10	HE	ANKRD12
1.09315e-14	0.332835	0.921	0.795	3.0428e-10	HE	UBQLN1
1.09726e-14	0.39894	0.67	0.456	3.05423e-10	HE	CDC14B
1.11776e-14	0.350491	0.906	0.739	3.11128e-10	HE	NOL7
1.11902e-14	0.364331	0.833	0.678	3.1148e-10	HE	VKORC1L1
1.19075e-14	0.358036	0.682	0.477	3.31446e-10	HE	ZNF281
1.20698e-14	0.346365	0.833	0.643	3.35963e-10	HE	MRPL43
1.27375e-14	0.360131	0.839	0.647	3.54549e-10	HE	MTPN
1.30952e-14	0.394191	0.715	0.459	3.64506e-10	HE	CHPF
1.31373e-14	0.337161	0.882	0.739	3.65678e-10	HE	PSMD2
1.33098e-14	0.338518	0.936	0.837	3.70478e-10	HE	ABHD2
1.34359e-14	0.342281	0.909	0.82	3.73987e-10	HE	ABCA5
1.36976e-14	0.347854	0.885	0.724	3.81272e-10	HE	PCGF5
1.37601e-14	0.328619	0.87	0.753	3.83013e-10	HE	SUMO1
1.37772e-14	0.345082	0.955	0.827	3.83487e-10	HE	EIF5
1.38051e-14	0.342333	0.718	0.495	3.84264e-10	HE	CHCHD1
1.39738e-14	0.356879	0.876	0.686	3.88959e-10	HE	EPB41L4B
1.41739e-14	0.346723	0.842	0.611	3.94531e-10	HE	UBE3C
1.42109e-14	0.35226	0.733	0.495	3.95561e-10	HE	BMS1
1.42263e-14	0.377335	0.845	0.7	3.95989e-10	HE	FDFT1
1.44121e-14	0.314842	0.942	0.82	4.01162e-10	HE	GTF2A2
1.44167e-14	0.368143	0.755	0.516	4.01289e-10	HE	TRAPPC3
1.4527e-14	0.345396	0.876	0.746	4.04359e-10	HE	DAP3
1.53509e-14	0.355061	0.788	0.604	4.27292e-10	HE	CDC42BPB
1.53697e-14	0.352823	0.797	0.562	4.27814e-10	HE	PLPPR2
1.54124e-14	0.349185	0.906	0.799	4.29005e-10	HE	RPL18
1.54145e-14	0.363167	0.639	0.396	4.29062e-10	HE	GNL3
1.56802e-14	0.347569	0.876	0.728	4.36458e-10	HE	HIPK1
1.57358e-14	0.347906	0.8	0.601	4.38005e-10	HE	FAM174A
1.58435e-14	0.35176	0.921	0.83	4.41004e-10	HE	SIK2
1.60526e-14	0.381065	0.824	0.622	4.46825e-10	HE	ITPR1
1.61863e-14	0.338252	0.897	0.703	4.50544e-10	HE	C19orf53
1.63645e-14	0.325092	0.958	0.926	4.55506e-10	HE	PCM1
1.66902e-14	0.348893	0.9	0.784	4.64572e-10	HE	LDLRAP1
1.6757e-14	0.376359	0.836	0.675	4.66432e-10	HE	GAS5
1.67658e-14	0.342026	0.858	0.654	4.66676e-10	HE	NR3C1
1.68218e-14	0.356089	0.515	0.24	4.68235e-10	HE	MANBA
1.71483e-14	0.339748	0.906	0.806	4.77322e-10	HE	XIAP
1.72038e-14	0.322999	0.948	0.845	4.78868e-10	HE	MAP7
1.72259e-14	0.338666	0.873	0.717	4.79482e-10	HE	MYEF2
1.73905e-14	0.370962	0.879	0.71	4.84066e-10	HE	RABGGTB
1.79919e-14	0.349844	0.833	0.643	5.00806e-10	HE	ETFDH
1.80044e-14	0.348047	0.903	0.731	5.01153e-10	HE	OCRL
1.80756e-14	0.329012	0.979	0.954	5.03135e-10	HE	ISL1
1.82919e-14	0.336647	0.676	0.392	5.09155e-10	HE	GTF3C1
1.85275e-14	0.378635	0.87	0.746	5.15713e-10	HE	TMEM178B
1.91793e-14	0.361562	0.809	0.604	5.33857e-10	HE	HNRNPH2
1.92729e-14	0.355119	0.885	0.731	5.36462e-10	HE	SERPINB6
1.94557e-14	0.371457	0.673	0.41	5.41549e-10	HE	MSH3
2.03367e-14	0.335776	0.909	0.795	5.66071e-10	HE	SRSF1
2.04115e-14	0.374026	0.748	0.502	5.68153e-10	HE	RHEB
2.06905e-14	0.336071	0.897	0.753	5.75921e-10	HE	CHD3
2.07588e-14	0.387358	0.876	0.647	5.77821e-10	HE	SYT5
2.08792e-14	0.3302	0.809	0.604	5.81172e-10	HE	SAFB2
2.09865e-14	0.335444	0.736	0.516	5.84159e-10	HE	GTF2F1
2.19705e-14	0.366498	0.882	0.7	6.11548e-10	HE	RAB22A
2.22347e-14	0.486247	0.821	0.661	6.18902e-10	HE	IAPP
2.26044e-14	0.35478	0.815	0.622	6.29193e-10	HE	RABGAP1
2.27297e-14	0.339802	0.897	0.767	6.32681e-10	HE	USP22
2.27396e-14	0.336875	0.942	0.781	6.32958e-10	HE	PSMD8
2.33076e-14	0.321778	0.915	0.852	6.48766e-10	HE	CHMP3
2.33551e-14	0.30695	0.942	0.816	6.5009e-10	HE	PPP2R1A
2.34209e-14	0.371365	0.736	0.512	6.5192e-10	HE	MTREX
2.39476e-14	0.349112	0.888	0.682	6.66582e-10	HE	SUCLG1
2.40832e-14	0.327585	0.918	0.806	6.70355e-10	HE	PDS5A
2.4704e-14	0.315031	0.982	0.894	6.87636e-10	HE	G3BP2
2.51872e-14	0.350182	0.927	0.806	7.01085e-10	HE	SARS
2.52423e-14	0.344646	0.806	0.618	7.02619e-10	HE	COMMD9
2.5293e-14	0.345848	0.8	0.636	7.0403e-10	HE	MRPL24
2.54165e-14	0.337349	0.897	0.728	7.07469e-10	HE	OAT
2.56082e-14	0.381587	0.806	0.622	7.12804e-10	HE	SLC9A3R1
2.57909e-14	0.351935	0.736	0.495	7.17889e-10	HE	PPP1R15B
2.58085e-14	0.329206	0.912	0.83	7.18381e-10	HE	AP2B1
2.60607e-14	0.342626	0.894	0.77	7.25401e-10	HE	EIF2AK2
2.61456e-14	0.347495	0.852	0.707	7.27762e-10	HE	CMTM6
2.63559e-14	0.405701	0.721	0.505	7.33617e-10	HE	FAM114A1
2.71302e-14	0.361762	0.739	0.498	7.5517e-10	HE	OXA1L
2.71692e-14	0.357516	0.815	0.611	7.56255e-10	HE	ATP2C1
2.76973e-14	0.348625	0.806	0.647	7.70956e-10	HE	NMD3
2.86392e-14	0.349914	0.839	0.693	7.97172e-10	HE	NSA2
2.87185e-14	0.334977	0.973	0.883	7.99381e-10	HE	ARHGAP5
2.89362e-14	0.312664	0.891	0.77	8.0544e-10	HE	ZNF706
2.89577e-14	0.347441	0.858	0.693	8.06039e-10	HE	PIGP
3.04016e-14	0.306797	0.955	0.841	8.4623e-10	HE	RAP1A
3.06389e-14	0.356232	0.839	0.661	8.52835e-10	HE	USP48
3.09e-14	0.355868	0.903	0.767	8.60101e-10	HE	SUMO3
3.12106e-14	0.352435	0.758	0.519	8.68748e-10	HE	MMP24OS
3.23412e-14	0.383967	0.861	0.671	9.00218e-10	HE	SLC7A1
3.30306e-14	0.318659	0.967	0.901	9.19407e-10	HE	NPC2
3.3796e-14	0.326437	0.885	0.703	9.40712e-10	HE	RSRP1
3.38746e-14	0.330232	0.924	0.845	9.42899e-10	HE	NUFIP2
3.40286e-14	0.383879	0.721	0.516	9.47187e-10	HE	FAM162A
3.40813e-14	0.367959	0.918	0.753	9.48654e-10	HE	FNIP2
3.43014e-14	0.367081	0.824	0.597	9.54778e-10	HE	DANCR
3.44415e-14	0.307078	0.918	0.845	9.58679e-10	HE	DNAJC8
3.46531e-14	0.419584	0.658	0.406	9.64569e-10	HE	FABP5
3.55997e-14	0.357943	0.745	0.555	9.90918e-10	HE	PIGS
3.59482e-14	0.341836	0.873	0.707	1.00062e-09	HE	ARHGAP35
3.77421e-14	0.3432	0.921	0.827	1.05055e-09	HE	TDP2
3.80963e-14	0.32181	0.933	0.837	1.06041e-09	HE	ENO2
3.9045e-14	0.343373	0.821	0.661	1.08682e-09	HE	KIF1BP
3.91779e-14	0.351805	0.718	0.47	1.09052e-09	HE	METRN
3.92725e-14	0.329135	0.939	0.852	1.09315e-09	HE	ACTN1
3.93049e-14	0.334616	0.891	0.774	1.09405e-09	HE	NFASC
3.94832e-14	0.332887	0.818	0.65	1.09901e-09	HE	FBXO21
4.12274e-14	0.344037	0.861	0.668	1.14756e-09	HE	TAF10
4.16708e-14	0.336884	0.858	0.678	1.15991e-09	HE	ANP32A
4.17246e-14	0.343303	0.818	0.636	1.1614e-09	HE	UBA6
4.19068e-14	0.311062	0.942	0.827	1.16648e-09	HE	USP7
4.20352e-14	0.355907	0.83	0.636	1.17005e-09	HE	FURIN
4.2316e-14	0.3594	0.773	0.572	1.17786e-09	HE	ZSCAN16-AS1
4.34581e-14	0.331204	0.906	0.827	1.20966e-09	HE	RBPJ
4.35903e-14	0.343732	0.8	0.562	1.21334e-09	HE	NDN
4.36521e-14	0.365301	0.679	0.428	1.21506e-09	HE	TMEM17
4.466e-14	0.350643	0.879	0.731	1.24311e-09	HE	EML4
4.57061e-14	0.315765	0.952	0.827	1.27223e-09	HE	FUS
4.62767e-14	0.347398	0.652	0.456	1.28811e-09	HE	LYPLA1
4.6305e-14	0.361132	0.576	0.307	1.2889e-09	HE	TSPAN33
4.71149e-14	0.306486	0.945	0.855	1.31144e-09	HE	PPP2R5C
4.88375e-14	0.315605	0.939	0.866	1.35939e-09	HE	MSL1
4.93648e-14	0.331634	0.888	0.739	1.37407e-09	HE	WDR45B
5.01785e-14	0.342941	0.815	0.657	1.39672e-09	HE	CHMP2B
5.23819e-14	0.326379	0.864	0.696	1.45805e-09	HE	SNRPB2
5.28805e-14	0.337265	0.839	0.714	1.47193e-09	HE	PSME3
5.32895e-14	0.330525	0.57	0.35	1.48331e-09	HE	RTL6
5.38292e-14	0.355277	0.752	0.523	1.49834e-09	HE	ODR4
5.39756e-14	0.402995	0.706	0.502	1.50241e-09	HE	SLC2A13
5.45372e-14	0.332246	0.824	0.64	1.51804e-09	HE	ARMCX2
5.46211e-14	0.322106	0.615	0.36	1.52038e-09	HE	EEF1E1
5.51722e-14	0.330822	0.836	0.654	1.53572e-09	HE	TMEM109
5.5206e-14	0.297573	0.97	0.908	1.53666e-09	HE	SF1
5.54247e-14	0.31267	0.909	0.792	1.54275e-09	HE	STAG2
5.61737e-14	0.32735	0.912	0.792	1.56359e-09	HE	EIF4G3
5.66828e-14	0.365585	0.73	0.59	1.57777e-09	HE	ZMYM4
5.76102e-14	0.366053	0.888	0.749	1.60358e-09	HE	SEPHS2
5.77909e-14	0.34631	0.7	0.491	1.60861e-09	HE	MEA1
5.91072e-14	0.354389	0.779	0.618	1.64525e-09	HE	COPS2
5.9156e-14	0.344921	0.888	0.7	1.64661e-09	HE	IST1
6.00689e-14	0.364443	0.636	0.406	1.67202e-09	HE	ALG8
6.1971e-14	0.3548	0.842	0.7	1.72496e-09	HE	ZNF106
6.26722e-14	0.327907	0.906	0.767	1.74448e-09	HE	TTC17
6.35194e-14	0.361041	0.727	0.548	1.76806e-09	HE	PLXNA3
6.36871e-14	0.327299	0.845	0.728	1.77273e-09	HE	TMX1
6.58912e-14	0.336302	0.885	0.742	1.83408e-09	HE	MIA3
6.72771e-14	0.341482	0.776	0.604	1.87266e-09	HE	AIMP1
6.77267e-14	0.351932	0.758	0.537	1.88517e-09	HE	HS2ST1
6.81207e-14	0.351561	0.673	0.449	1.89614e-09	HE	MAP3K9
6.94135e-14	0.356566	0.855	0.707	1.93212e-09	HE	SEL1L
7.04284e-14	0.350742	0.785	0.587	1.96038e-09	HE	UPF3A
7.04644e-14	0.363201	0.782	0.583	1.96138e-09	HE	ERO1A
7.15855e-14	0.364209	0.67	0.491	1.99258e-09	HE	ZNF146
7.16721e-14	0.319562	0.912	0.827	1.99499e-09	HE	GORASP2
7.25649e-14	0.342447	0.755	0.519	2.01985e-09	HE	PSENEN
7.2598e-14	0.356685	0.909	0.781	2.02077e-09	HE	COTL1
7.31883e-14	0.348273	0.812	0.636	2.0372e-09	HE	GSR
7.33251e-14	0.315161	0.858	0.696	2.041e-09	HE	HGSNAT
7.34149e-14	0.337265	0.879	0.724	2.0435e-09	HE	DHX15
7.38833e-14	0.397173	0.9	0.799	2.05654e-09	HE	PEMT
7.42365e-14	0.366516	0.83	0.724	2.06637e-09	HE	DSG2
7.48841e-14	0.362464	0.818	0.615	2.0844e-09	HE	DNTTIP2
7.60693e-14	0.350232	0.891	0.746	2.11739e-09	HE	PRKDC
7.6849e-14	0.329846	0.885	0.746	2.13909e-09	HE	JPT2
7.74643e-14	0.355045	0.667	0.47	2.15622e-09	HE	ADK
7.85531e-14	0.337744	0.858	0.714	2.18653e-09	HE	RNF130
7.97781e-14	0.309662	0.945	0.869	2.22062e-09	HE	SLTM
7.98199e-14	0.322979	0.933	0.855	2.22179e-09	HE	UBE2H
7.98369e-14	0.337784	0.742	0.615	2.22226e-09	HE	EBNA1BP2
8.20481e-14	0.337032	0.9	0.76	2.28381e-09	HE	MAPKAPK2
8.31659e-14	0.354025	0.824	0.689	2.31492e-09	HE	MTURN
8.35659e-14	0.320866	0.915	0.834	2.32606e-09	HE	TRIP12
8.51825e-14	0.322415	0.879	0.731	2.37105e-09	HE	AP1B1
8.58516e-14	0.325333	0.894	0.767	2.38968e-09	HE	DNAJB6
8.68529e-14	0.322621	0.836	0.657	2.41755e-09	HE	TMEM184B
8.70826e-14	0.325811	0.927	0.792	2.42394e-09	HE	IFI6
8.72376e-14	0.344729	0.864	0.721	2.42826e-09	HE	DNAJB14
8.75232e-14	0.336031	0.897	0.788	2.43621e-09	HE	CAMK2D
8.80078e-14	0.366021	0.761	0.516	2.4497e-09	HE	MESD
8.93035e-14	0.344389	0.815	0.657	2.48576e-09	HE	UBE2W
8.95935e-14	0.338229	0.8	0.597	2.49384e-09	HE	PSMD14
8.9754e-14	0.307852	0.955	0.848	2.4983e-09	HE	AKIRIN1
9.0459e-14	0.343359	0.815	0.647	2.51793e-09	HE	DMAC1
9.22763e-14	0.338353	0.918	0.781	2.56851e-09	HE	EIF1B
9.3263e-14	0.328359	0.861	0.774	2.59598e-09	HE	PRPF4B
9.35071e-14	0.341994	0.7	0.498	2.60277e-09	HE	SLC25A46
9.35969e-14	0.35951	0.83	0.728	2.60527e-09	HE	CSRNP3
9.37853e-14	0.341699	0.864	0.689	2.61051e-09	HE	SRI
9.38977e-14	0.360662	0.748	0.505	2.61364e-09	HE	CREG1
9.42189e-14	0.353273	0.873	0.721	2.62258e-09	HE	TMEM70
9.44607e-14	0.369108	0.803	0.647	2.62931e-09	HE	ALDH2
9.54648e-14	0.317571	0.933	0.845	2.65726e-09	HE	HNRNPM
9.75951e-14	0.327672	0.918	0.788	2.71656e-09	HE	RAB21
9.80208e-14	0.323964	0.897	0.703	2.72841e-09	HE	OTUD6B-AS1
9.84587e-14	0.327189	0.915	0.813	2.7406e-09	HE	AGFG1
9.88728e-14	0.314656	0.882	0.792	2.75212e-09	HE	H2AFV
9.97999e-14	0.350229	0.891	0.731	2.77793e-09	HE	SLK
1.00246e-13	0.340587	0.852	0.643	2.79035e-09	HE	PRPS1
1.00678e-13	0.364438	0.939	0.837	2.80237e-09	HE	ATF4
1.00881e-13	0.341172	0.927	0.781	2.80803e-09	HE	NARS
1.04266e-13	0.350364	0.879	0.774	2.90224e-09	HE	WIPF2
1.06253e-13	0.264803	1	0.979	2.95756e-09	HE	CAMK2N1
1.08394e-13	0.358768	0.845	0.64	3.01714e-09	HE	BRI3
1.10568e-13	0.3451	0.812	0.622	3.07766e-09	HE	GOLT1B
1.11018e-13	0.342293	0.927	0.774	3.0902e-09	HE	SH3GLB1
1.12288e-13	0.330234	0.852	0.71	3.12553e-09	HE	RPRD2
1.12849e-13	0.37502	0.794	0.604	3.14114e-09	HE	FASN
1.13153e-13	0.3433	0.885	0.784	3.1496e-09	HE	AIG1
1.15123e-13	0.313673	0.845	0.707	3.20444e-09	HE	WDR61
1.17956e-13	0.379159	0.876	0.742	3.2833e-09	HE	PARVB
1.20856e-13	0.348369	0.888	0.689	3.36403e-09	HE	LIMA1
1.22424e-13	0.342791	0.824	0.608	3.40768e-09	HE	EPHX2
1.22609e-13	0.308001	0.909	0.77	3.41281e-09	HE	MBTPS1
1.23337e-13	0.31162	0.739	0.491	3.43308e-09	HE	TMEM167B
1.23753e-13	0.321005	0.918	0.788	3.44468e-09	HE	SLC29A1
1.24816e-13	0.355124	0.697	0.505	3.47425e-09	HE	PPP4R1
1.25975e-13	0.356159	0.803	0.597	3.5065e-09	HE	NIPSNAP1
1.28227e-13	0.331146	0.761	0.587	3.56921e-09	HE	KLHL9
1.29131e-13	0.315946	0.936	0.859	3.59435e-09	HE	AK2
1.29912e-13	0.343627	0.612	0.367	3.6161e-09	HE	POLDIP2
1.31256e-13	0.351856	0.864	0.682	3.65351e-09	HE	TMEM256
1.31353e-13	0.29503	0.921	0.869	3.65621e-09	HE	RBM23
1.32707e-13	0.338661	0.855	0.693	3.6939e-09	HE	DIP2B
1.33013e-13	0.339513	0.861	0.664	3.70242e-09	HE	RPL28
1.34293e-13	0.298414	0.97	0.951	3.73805e-09	HE	PCLO
1.36276e-13	0.34772	0.827	0.633	3.79325e-09	HE	PHB2
1.42355e-13	0.344045	0.9	0.753	3.96245e-09	HE	FRRS1L
1.44193e-13	0.315805	0.967	0.919	4.01361e-09	HE	GCLM
1.48575e-13	0.320516	0.827	0.671	4.13558e-09	HE	DNAJC5
1.48884e-13	0.347643	0.788	0.633	4.1442e-09	HE	KCNC4
1.49588e-13	0.323866	0.906	0.816	4.16378e-09	HE	DDX3X
1.504e-13	0.330618	0.791	0.569	4.18639e-09	HE	CPSF6
1.51718e-13	0.345062	0.852	0.689	4.22306e-09	HE	WDR1
1.54298e-13	0.344389	0.818	0.65	4.29488e-09	HE	ALG5
1.55322e-13	0.311522	0.845	0.707	4.32339e-09	HE	GFM1
1.60983e-13	0.329669	0.833	0.65	4.48095e-09	HE	ICA1
1.64146e-13	0.333758	0.767	0.565	4.56899e-09	HE	DCTN6
1.68388e-13	0.333783	0.861	0.664	4.68708e-09	HE	MIGA1
1.6857e-13	0.297738	0.945	0.848	4.69214e-09	HE	STMN3
1.68803e-13	0.330984	0.761	0.544	4.69863e-09	HE	TCEAL1
1.70367e-13	0.334886	0.755	0.53	4.74217e-09	HE	MOCS2
1.77219e-13	0.358772	0.739	0.541	4.93289e-09	HE	FAM129B
1.77571e-13	0.329911	0.761	0.537	4.94269e-09	HE	TMEM242
1.78109e-13	0.352234	0.752	0.558	4.95767e-09	HE	PGM1
1.78644e-13	0.270155	0.973	0.961	4.97257e-09	HE	TNRC6B
1.78669e-13	0.354018	0.855	0.714	4.97324e-09	HE	TUBA4A
1.78892e-13	0.316774	0.812	0.686	4.97947e-09	HE	WASF2
1.80628e-13	0.40298	0.827	0.664	5.02777e-09	HE	TXNDC11
1.83829e-13	0.544178	0.73	0.495	5.11689e-09	HE	CD44
1.84585e-13	0.319325	0.873	0.724	5.13792e-09	HE	RTL8A
1.85412e-13	0.323469	0.803	0.608	5.16094e-09	HE	BCL7B
1.86231e-13	0.318241	0.915	0.816	5.18373e-09	HE	CTNND1
1.87767e-13	0.328054	0.906	0.876	5.22648e-09	HE	KIAA1109
1.88134e-13	0.324021	0.864	0.721	5.23672e-09	HE	PDCD6
1.94896e-13	0.329257	0.63	0.35	5.42492e-09	HE	APTX
1.95128e-13	0.314598	0.906	0.809	5.43138e-09	HE	TRIR
1.95459e-13	0.341495	0.794	0.689	5.44059e-09	HE	RNF10
2.00055e-13	0.3777	0.682	0.466	5.56853e-09	HE	YIF1A
2.01929e-13	0.307595	0.982	0.943	5.6207e-09	HE	CEP126
2.03469e-13	0.337502	0.773	0.576	5.66356e-09	HE	FBL
2.04225e-13	0.314088	0.952	0.82	5.6846e-09	HE	CLOCK
2.06943e-13	0.341089	0.827	0.664	5.76026e-09	HE	LMAN2
2.09789e-13	0.351294	0.642	0.42	5.83947e-09	HE	AHCY
2.11458e-13	0.327896	0.936	0.827	5.88593e-09	HE	GCC2
2.18266e-13	0.343374	0.852	0.724	6.07543e-09	HE	SELENOW
2.18412e-13	0.375592	0.821	0.615	6.0795e-09	HE	TMSB10
2.18767e-13	0.370815	0.833	0.689	6.08939e-09	HE	SOD2
2.27044e-13	0.344271	0.712	0.527	6.31976e-09	HE	LMBRD2
2.30875e-13	0.341169	0.842	0.611	6.42642e-09	HE	SREBF1
2.35486e-13	0.337578	0.821	0.576	6.55477e-09	HE	NAGK
2.38569e-13	0.339817	0.867	0.731	6.64056e-09	HE	PDS5B
2.39437e-13	0.309578	0.888	0.788	6.66474e-09	HE	ATP6V1H
2.40579e-13	0.339178	0.848	0.703	6.69652e-09	HE	EIF4EBP2
2.427e-13	0.274517	0.97	0.943	6.75554e-09	HE	KPNA6
2.46491e-13	0.346456	0.836	0.678	6.86108e-09	HE	HLTF
2.46595e-13	0.348793	0.661	0.424	6.86396e-09	HE	PSMD13
2.46798e-13	0.332113	0.833	0.657	6.86963e-09	HE	COPRS
2.47821e-13	0.317661	0.882	0.742	6.89809e-09	HE	CCNY
2.49147e-13	0.336894	0.739	0.484	6.93499e-09	HE	BTBD1
2.51362e-13	0.357554	0.755	0.569	6.99667e-09	HE	CYB5A
2.58227e-13	0.319325	0.87	0.746	7.18776e-09	HE	CPNE1
2.5926e-13	0.339234	0.794	0.569	7.2165e-09	HE	PPA2
2.59732e-13	0.311908	0.885	0.784	7.22964e-09	HE	SNRNP27
2.60361e-13	0.354975	0.652	0.428	7.24714e-09	HE	GLT8D1
2.63906e-13	0.322574	0.655	0.399	7.34581e-09	HE	CDC40
2.68519e-13	0.319886	0.873	0.728	7.47422e-09	HE	MTMR6
2.73387e-13	0.351618	0.812	0.636	7.60972e-09	HE	CETN2
2.76248e-13	0.344635	0.888	0.728	7.68935e-09	HE	KDM5A
2.7663e-13	0.299465	0.948	0.837	7.69999e-09	HE	NSRP1
2.7828e-13	0.337624	0.809	0.661	7.74591e-09	HE	ILF2
2.8192e-13	0.331355	0.679	0.428	7.84725e-09	HE	POLR2C
2.82599e-13	0.316013	0.876	0.781	7.86614e-09	HE	YPEL5
2.84555e-13	0.327541	0.876	0.707	7.9206e-09	HE	MRPL34
2.90226e-13	0.326079	0.833	0.661	8.07844e-09	HE	UQCRFS1
2.99926e-13	0.370338	0.658	0.396	8.34845e-09	HE	TUBB4B
3.06694e-13	0.31594	0.842	0.65	8.53683e-09	HE	VBP1
3.10448e-13	0.315333	0.933	0.862	8.64133e-09	HE	PSMD11
3.12294e-13	0.319504	0.939	0.848	8.6927e-09	HE	NCL
3.1304e-13	0.3406	0.806	0.65	8.71348e-09	HE	UGGT2
3.1852e-13	0.319014	0.718	0.445	8.86599e-09	HE	SRP19
3.19479e-13	0.320065	0.891	0.781	8.8927e-09	HE	SV2A
3.20686e-13	0.323341	0.797	0.587	8.9263e-09	HE	GGPS1
3.23809e-13	0.350695	0.721	0.565	9.01323e-09	HE	MRTFB
3.2445e-13	0.339989	0.803	0.601	9.03106e-09	HE	UBFD1
3.2654e-13	0.314998	0.83	0.721	9.08925e-09	HE	TNPO2
3.3181e-13	0.332543	0.93	0.83	9.23593e-09	HE	ATP6AP1
3.33809e-13	0.325845	0.821	0.622	9.29156e-09	HE	TM2D1
3.35816e-13	0.341218	0.818	0.629	9.34743e-09	HE	ETFA
3.45556e-13	0.296012	0.918	0.809	9.61855e-09	HE	CDS2
3.46131e-13	0.341648	0.776	0.608	9.63457e-09	HE	RLIM
3.47784e-13	0.33263	0.87	0.735	9.68057e-09	HE	BOD1L1
3.48449e-13	0.325247	0.8	0.587	9.69909e-09	HE	FAM168B
3.48528e-13	0.319325	0.888	0.675	9.70127e-09	HE	SUPT5H
3.49395e-13	0.338298	0.618	0.332	9.72541e-09	HE	CSRNP1
3.50268e-13	0.302772	0.955	0.852	9.74972e-09	HE	CTNNB1
3.59886e-13	0.333134	0.833	0.714	1.00174e-08	HE	APPL1
3.60746e-13	0.347274	0.855	0.682	1.00414e-08	HE	RO60
3.61364e-13	0.315944	0.833	0.664	1.00586e-08	HE	GNA12
3.627e-13	0.488543	0.958	0.894	1.00957e-08	HE	PDK4
3.65269e-13	0.339846	0.77	0.572	1.01673e-08	HE	SPART
3.71133e-13	0.326919	0.845	0.647	1.03305e-08	HE	DCXR
3.71634e-13	0.330127	0.815	0.625	1.03444e-08	HE	RC3H2
3.71946e-13	0.338793	0.973	0.936	1.03531e-08	HE	TMSB4X
3.79094e-13	0.318511	0.864	0.675	1.05521e-08	HE	MTHFS
3.8014e-13	0.320726	0.924	0.756	1.05812e-08	HE	MAPK1
3.90938e-13	0.354112	0.848	0.654	1.08818e-08	HE	RRBP1
3.97594e-13	0.318714	0.63	0.392	1.1067e-08	HE	EIF2B1
4.06504e-13	0.362276	0.748	0.576	1.13151e-08	HE	SRPRB
4.08382e-13	0.350587	0.861	0.696	1.13673e-08	HE	MBD4
4.15387e-13	0.35718	0.724	0.491	1.15623e-08	HE	CPT1A
4.19985e-13	0.334398	0.764	0.527	1.16903e-08	HE	TIMM8B
4.21462e-13	0.343491	0.803	0.565	1.17314e-08	HE	MRPL51
4.2168e-13	0.317903	0.812	0.629	1.17375e-08	HE	BCL2L2
4.22933e-13	0.320752	0.903	0.753	1.17723e-08	HE	TASOR
4.25783e-13	0.337949	0.73	0.541	1.18517e-08	HE	GNPAT
4.28118e-13	0.329323	0.755	0.587	1.19167e-08	HE	TSHZ1
4.30773e-13	0.357615	0.661	0.431	1.19906e-08	HE	MRPS30
4.3091e-13	0.3302	0.806	0.608	1.19944e-08	HE	CTTN
4.30934e-13	0.314353	0.906	0.795	1.19951e-08	HE	TIAL1
4.3657e-13	0.322342	0.715	0.473	1.21519e-08	HE	ENSG00000257151
4.39489e-13	0.317181	0.83	0.675	1.22332e-08	HE	SNRPD3
4.48313e-13	0.324937	0.927	0.848	1.24788e-08	HE	SREK1IP1
4.48734e-13	0.31986	0.867	0.71	1.24905e-08	HE	GIGYF2
4.51161e-13	0.323899	0.791	0.686	1.25581e-08	HE	WDR33
4.51358e-13	0.324596	0.836	0.707	1.25635e-08	HE	CSNK1A1
4.62548e-13	0.333063	0.755	0.519	1.2875e-08	HE	ELP2
4.62602e-13	0.395733	0.958	0.873	1.28765e-08	HE	FOS
4.65585e-13	0.344108	0.861	0.721	1.29596e-08	HE	CDV3
4.69004e-13	0.310691	0.942	0.873	1.30547e-08	HE	HNRNPH3
4.72497e-13	0.33872	0.712	0.509	1.3152e-08	HE	MDN1
4.77143e-13	0.321382	0.77	0.643	1.32813e-08	HE	KIFAP3
4.79043e-13	0.333343	0.694	0.473	1.33342e-08	HE	FARSA
4.88783e-13	0.336941	0.779	0.622	1.36053e-08	HE	KLHL36
4.95829e-13	0.332039	0.621	0.42	1.38014e-08	HE	GRHPR
4.96535e-13	0.347808	0.742	0.548	1.3821e-08	HE	ATP6V1C1
5.03511e-13	0.334495	0.83	0.686	1.40152e-08	HE	AMZ2
5.05891e-13	0.344135	0.83	0.714	1.40815e-08	HE	DDX46
5.06803e-13	0.319686	0.906	0.746	1.41069e-08	HE	PLD3
5.09316e-13	0.27793	0.964	0.89	1.41768e-08	HE	HECTD4
5.25956e-13	0.325728	0.952	0.848	1.464e-08	HE	PBX1
5.28681e-13	0.311447	0.879	0.735	1.47158e-08	HE	RAB3GAP1
5.45075e-13	0.368066	0.791	0.618	1.51722e-08	HE	CAPN2
5.47771e-13	0.336295	0.848	0.717	1.52472e-08	HE	TBL1XR1
5.49339e-13	0.372533	0.755	0.477	1.52909e-08	HE	NUPR2
5.49582e-13	0.331062	0.721	0.481	1.52976e-08	HE	RPA3
5.49918e-13	0.334989	0.782	0.625	1.5307e-08	HE	SDHA
5.82544e-13	0.331731	0.809	0.608	1.62151e-08	HE	ZNF721
5.85332e-13	0.33408	0.897	0.781	1.62927e-08	HE	CLINT1
5.88041e-13	0.321621	0.882	0.753	1.63681e-08	HE	CAMTA1
5.91173e-13	0.304415	0.952	0.848	1.64553e-08	HE	AK3
5.94812e-13	0.335962	0.73	0.594	1.65566e-08	HE	TNKS2
5.95239e-13	0.353131	0.791	0.601	1.65685e-08	HE	TOB1
5.9816e-13	0.32296	0.633	0.392	1.66498e-08	HE	NUP133
5.98653e-13	0.348661	0.821	0.664	1.66635e-08	HE	EIF3D
6.01117e-13	0.347398	0.658	0.424	1.67321e-08	HE	ERLIN2
6.06026e-13	0.332887	0.858	0.735	1.68687e-08	HE	CLIP1
6.08326e-13	0.318665	0.7	0.509	1.69328e-08	HE	MARK2
6.08797e-13	0.316358	0.809	0.544	1.69459e-08	HE	HSPB11
6.10676e-13	0.350084	0.8	0.608	1.69982e-08	HE	VDAC2
6.22131e-13	0.320726	0.758	0.527	1.7317e-08	HE	BANF1
6.36061e-13	0.340704	0.8	0.583	1.77048e-08	HE	ASXL2
6.37914e-13	0.33417	0.67	0.477	1.77563e-08	HE	NIT2
6.38046e-13	0.341432	0.767	0.527	1.776e-08	HE	PSMA4
6.45637e-13	0.346891	0.724	0.509	1.79713e-08	HE	TENT4B
6.49117e-13	0.31066	0.933	0.837	1.80682e-08	HE	USP11
6.50659e-13	0.539501	0.636	0.477	1.81111e-08	HE	BACE2
6.58764e-13	0.352799	0.761	0.541	1.83367e-08	HE	ASNS
6.65409e-13	0.32421	0.861	0.717	1.85217e-08	HE	HELZ
6.76102e-13	0.385351	0.864	0.714	1.88193e-08	HE	HERPUD1
6.83561e-13	0.312907	0.912	0.777	1.90269e-08	HE	NEMF
6.8407e-13	0.316989	0.833	0.633	1.90411e-08	HE	SEC22C
6.86309e-13	0.32873	0.709	0.488	1.91034e-08	HE	MPLKIP
6.88953e-13	0.3416	0.806	0.629	1.9177e-08	HE	CERS6
6.95186e-13	0.3361	0.706	0.47	1.93505e-08	HE	CTCF
6.97019e-13	0.319764	0.582	0.325	1.94015e-08	HE	SYN1
7.00223e-13	0.310235	0.715	0.488	1.94907e-08	HE	POLR2J
7.15155e-13	0.341092	0.797	0.615	1.99063e-08	HE	GSTO1
7.19421e-13	0.316358	0.842	0.615	2.00251e-08	HE	RTF2
7.2177e-13	0.32602	0.736	0.558	2.00905e-08	HE	LTA4H
7.47362e-13	0.313671	0.782	0.629	2.08028e-08	HE	FLVCR1
7.53084e-13	0.310758	0.809	0.633	2.09621e-08	HE	ZDHHC17
7.63713e-13	0.33112	0.812	0.675	2.1258e-08	HE	MMUT
7.64522e-13	0.324281	0.791	0.601	2.12805e-08	HE	PTPA
7.8291e-13	0.320011	0.661	0.417	2.17923e-08	HE	B4GALT3
7.82971e-13	0.330649	0.918	0.739	2.1794e-08	HE	RBBP6
7.91852e-13	0.328512	0.791	0.594	2.20412e-08	HE	JKAMP
8.01524e-13	0.333391	0.791	0.597	2.23104e-08	HE	PPCS
8.15018e-13	0.349721	0.797	0.675	2.2686e-08	HE	ENSG00000213315
8.16667e-13	0.33102	0.67	0.459	2.27319e-08	HE	XPNPEP1
8.34316e-13	0.37312	0.63	0.438	2.32232e-08	HE	TCEAL5
8.49098e-13	0.329409	0.833	0.703	2.36347e-08	HE	YTHDF2
[truncated: 6,280 more rows]

## Sheet: biological processes-dataset I
GO biological process (highlighted in yellow are the top ten biological processes)	Homo sapiens - REFLIST (20851)	# of genes	expected	over/under	fold Enrichment	raw P value	FDR
transport (GO:0006810)	4542	101	45.74	+	2.21	6.45e-17	5.13e-13
export from cell (GO:0140352)	1046	46	10.53	+	4.37	4.86e-17	7.73e-13
establishment of localization (GO:0051234)	4672	102	47.05	+	2.17	1.46e-16	7.77e-13
secretion by cell (GO:0032940)	999	44	10.06	+	4.37	2.51e-16	1e-12
secretion (GO:0046903)	1116	46	11.24	+	4.09	5.11e-16	1.63e-12
cellular process (GO:0009987)	14623	195	147.27	+	1.32	8.54e-16	2.26e-12
regulation of biological quality (GO:0065008)	4112	89	41.41	+	2.15	9.9e-14	2.25e-10
regulated exocytosis (GO:0045055)	696	33	7.01	+	4.71	3.27e-13	5.79e-10
localization (GO:0051179)	5778	109	58.19	+	1.87	2.97e-13	5.92e-10
response to stimulus (GO:0050896)	8544	138	86.05	+	1.6	1.08e-12	1.43e-09
response to organic substance (GO:0010033)	3025	72	30.47	+	2.36	9.94e-13	1.44e-09
ATP metabolic process (GO:0046034)	202	19	2.03	+	9.34	9.25e-13	1.47e-09
exocytosis (GO:0006887)	785	34	7.91	+	4.3	1.57e-12	1.92e-09
generation of precursor metabolites and energy (GO:0006091)	414	24	4.17	+	5.76	1.46e-11	1.66e-08
vesicle-mediated transport (GO:0016192)	1939	53	19.53	+	2.71	1.95e-11	2.07e-08
cellular response to chemical stimulus (GO:0070887)	2956	68	29.77	+	2.28	2.83e-11	2.82e-08
response to chemical (GO:0042221)	4501	88	45.33	+	1.94	6.13e-11	5.74e-08
cell activation (GO:0001775)	1064	37	10.72	+	3.45	7.02e-11	6.2e-08
myeloid leukocyte activation (GO:0002274)	582	27	5.86	+	4.61	9.07e-11	7.6e-08
response to stress (GO:0006950)	3620	76	36.46	+	2.08	1e-10	7.95e-08
oxidative phosphorylation (GO:0006119)	114	13	1.15	+	11.32	4.65e-10	3.53e-07
leukocyte degranulation (GO:0043299)	504	24	5.08	+	4.73	6.64e-10	4.4e-07
Unclassified (UNCLASSIFIED)	3057	4	30.79	-	0.13	6.46e-10	4.47e-07
biological_process (GO:0008150)	17794	206	179.21	+	1.15	6.46e-10	4.67e-07
regulation of localization (GO:0032879)	2816	63	28.36	+	2.22	7.89e-10	5.02e-07
myeloid leukocyte mediated immunity (GO:0002444)	514	24	5.18	+	4.64	9.65e-10	5.9e-07
myeloid cell activation involved in immune response (GO:0002275)	518	24	5.22	+	4.6	1.12e-09	6.59e-07
neutrophil degranulation (GO:0043312)	482	23	4.85	+	4.74	1.49e-09	7.89e-07
cellular metabolic process (GO:0044237)	7664	121	77.19	+	1.57	1.42e-09	8.06e-07
leukocyte activation (GO:0045321)	917	32	9.24	+	3.46	1.49e-09	8.16e-07
neutrophil activation involved in immune response (GO:0002283)	486	23	4.89	+	4.7	1.73e-09	8.6e-07
cellular response to organic substance (GO:0071310)	2396	56	24.13	+	2.32	1.68e-09	8.63e-07
neutrophil mediated immunity (GO:0002446)	493	23	4.97	+	4.63	2.24e-09	1.08e-06
neutrophil activation (GO:0042119)	495	23	4.99	+	4.61	2.41e-09	1.13e-06
granulocyte activation (GO:0036230)	500	23	5.04	+	4.57	2.9e-09	1.32e-06
regulation of transport (GO:0051049)	1891	48	19.05	+	2.52	3.88e-09	1.72e-06
response to oxygen-containing compound (GO:1901700)	1603	43	16.14	+	2.66	4.23e-09	1.82e-06
oxidation-reduction process (GO:0055114)	963	32	9.7	+	3.3	4.68e-09	1.96e-06
metabolic process (GO:0008152)	8414	127	84.74	+	1.5	6.75e-09	2.75e-06
regulation of cell death (GO:0010941)	1707	44	17.19	+	2.56	8.68e-09	3.37e-06
regulation of programmed cell death (GO:0043067)	1580	42	15.91	+	2.64	8.62e-09	3.43e-06
leukocyte mediated immunity (GO:0002443)	760	27	7.65	+	3.53	2.27e-08	8.62e-06
leukocyte activation involved in immune response (GO:0002366)	618	24	6.22	+	3.86	2.97e-08	1.1e-05
cell activation involved in immune response (GO:0002263)	622	24	6.26	+	3.83	3.33e-08	1.21e-05
biological regulation (GO:0065007)	12491	164	125.8	+	1.3	3.49e-08	1.23e-05
mitochondrion organization (GO:0007005)	440	20	4.43	+	4.51	3.99e-08	1.38e-05
mitochondrial ATP synthesis coupled electron transport (GO:0042775)	88	10	0.89	+	11.28	5.12e-08	1.73e-05
regulation of apoptotic process (GO:0042981)	1558	40	15.69	+	2.55	5.29e-08	1.75e-05
ATP synthesis coupled electron transport (GO:0042773)	89	10	0.9	+	11.16	5.64e-08	1.83e-05
regulation of biological process (GO:0050789)	11795	157	118.79	+	1.32	7.47e-08	2.38e-05
intracellular transport (GO:0046907)	1536	39	15.47	+	2.52	1.07e-07	3.32e-05
homeostatic process (GO:0042592)	1664	41	16.76	+	2.45	1.23e-07	3.75e-05
regulation of protein transport (GO:0051223)	730	25	7.35	+	3.4	1.55e-07	4.64e-05
energy derivation by oxidation of organic compounds (GO:0015980)	229	14	2.31	+	6.07	1.64e-07	4.84e-05
negative regulation of cell death (GO:0060548)	1013	30	10.2	+	2.94	1.75e-07	4.96e-05
positive regulation of transport (GO:0051050)	1013	30	10.2	+	2.94	1.75e-07	5.05e-05
regulation of cellular process (GO:0050794)	11077	149	111.56	+	1.34	2.04e-07	5.51e-05
regulation of intrinsic apoptotic signaling pathway (GO:2001242)	163	12	1.64	+	7.31	1.99e-07	5.56e-05
immune effector process (GO:0002252)	1079	31	10.87	+	2.85	2.03e-07	5.57e-05
regulation of apoptotic signaling pathway (GO:2001233)	406	18	4.09	+	4.4	2.79e-07	7.41e-05
respiratory electron transport chain (GO:0022904)	109	10	1.1	+	9.11	3.24e-07	8.46e-05
regulation of peptide transport (GO:0090087)	762	25	7.67	+	3.26	3.36e-07	8.63e-05
immune system process (GO:0002376)	2769	56	27.89	+	2.01	3.5e-07	8.84e-05
proton transmembrane transport (GO:1902600)	142	11	1.43	+	7.69	4.04e-07	0.0001
positive regulation of biological process (GO:0048518)	6249	98	62.94	+	1.56	4.64e-07	0.000113
regulation of establishment of protein localization (GO:0070201)	777	25	7.83	+	3.19	4.77e-07	0.000115
regulation of multicellular organismal process (GO:0051239)	3187	61	32.1	+	1.9	6.17e-07	0.000146
cellular localization (GO:0051641)	2422	50	24.39	+	2.05	7.92e-07	0.000185
cellular response to stimulus (GO:0051716)	6783	103	68.31	+	1.51	8.57e-07	0.000198
negative regulation of programmed cell death (GO:0043069)	921	27	9.28	+	2.91	9.29e-07	0.000211
regulation of hormone levels (GO:0010817)	542	20	5.46	+	3.66	9.72e-07	0.000218
glucose homeostasis (GO:0042593)	193	12	1.94	+	6.17	1.08e-06	0.00024
cellular respiration (GO:0045333)	159	11	1.6	+	6.87	1.15e-06	0.000248
carbohydrate homeostasis (GO:0033500)	194	12	1.95	+	6.14	1.14e-06	0.000249
positive regulation of apoptotic process (GO:0043065)	654	22	6.59	+	3.34	1.21e-06	0.000256
regulation of protein localization (GO:0032880)	1054	29	10.62	+	2.73	1.23e-06	0.000258
negative regulation of intrinsic apoptotic signaling pathway (GO:2001243)	98	9	0.99	+	9.12	1.26e-06	0.000261
positive regulation of cell death (GO:0010942)	712	23	7.17	+	3.21	1.33e-06	0.000271
positive regulation of cellular process (GO:0048522)	5520	88	55.59	+	1.58	1.4e-06	0.000279
positive regulation of programmed cell death (GO:0043068)	660	22	6.65	+	3.31	1.39e-06	0.000281
negative regulation of intracellular signal transduction (GO:1902532)	508	19	5.12	+	3.71	1.52e-06	0.000298
chemical homeostasis (GO:0048878)	1130	30	11.38	+	2.64	1.61e-06	0.000313
regulation of response to stress (GO:0080134)	1452	35	14.62	+	2.39	1.91e-06	0.000367
negative regulation of apoptotic process (GO:0043066)	904	26	9.1	+	2.86	2.12e-06	0.000401
peptide hormone processing (GO:0016486)	33	6	0.33	+	18.05	2.27e-06	0.000425
regulation of protein stability (GO:0031647)	294	14	2.96	+	4.73	2.79e-06	0.000511
regulation of signaling (GO:0023051)	3673	65	36.99	+	1.76	2.77e-06	0.000513
electron transport chain (GO:0022900)	179	11	1.8	+	6.1	3.41e-06	0.000618
response to cytokine (GO:0034097)	1121	29	11.29	+	2.57	4.02e-06	0.000719
peptide transport (GO:0015833)	1556	36	15.67	+	2.3	4.15e-06	0.000733
aerobic electron transport chain (GO:0019646)	20	5	0.2	+	24.82	4.24e-06	0.000734
mitochondrial electron transport, cytochrome c to oxygen (GO:0006123)	20	5	0.2	+	24.82	4.24e-06	0.000742
regulation of cell population proliferation (GO:0042127)	1642	37	16.54	+	2.24	4.36e-06	0.000746
symbiotic process (GO:0044403)	884	25	8.9	+	2.81	4.5e-06	0.000762
protein folding (GO:0006457)	224	12	2.26	+	5.32	4.69e-06	0.00077
regulation of catabolic process (GO:0009894)	1007	27	10.14	+	2.66	4.74e-06	0.00077
protein localization (GO:0008104)	2201	45	22.17	+	2.03	4.62e-06	0.000773
developmental process (GO:0032502)	5900	91	59.42	+	1.53	4.67e-06	0.000775
amide transport (GO:0042886)	1590	36	16.01	+	2.25	5.65e-06	0.000908
regulation of intracellular signal transduction (GO:1902531)	1794	39	18.07	+	2.16	5.72e-06	0.00091
protein transport (GO:0015031)	1525	35	15.36	+	2.28	6.6e-06	0.00104
cellular response to cytokine stimulus (GO:0071345)	1031	27	10.38	+	2.6	7.2e-06	0.00112
regulation of proteolysis (GO:0030162)	734	22	7.39	+	2.98	7.29e-06	0.00113
establishment of protein localization (GO:0045184)	1617	36	16.29	+	2.21	7.6e-06	0.00116
response to hormone (GO:0009725)	920	25	9.27	+	2.7	8.8e-06	0.00133
regulation of cell communication (GO:0010646)	3633	63	36.59	+	1.72	9.39e-06	0.00141
organonitrogen compound metabolic process (GO:1901564)	5299	83	53.37	+	1.56	1.01e-05	0.0015
response to organic cyclic compound (GO:0014070)	929	25	9.36	+	2.67	1.03e-05	0.00152
cell communication (GO:0007154)	5595	86	56.35	+	1.53	1.05e-05	0.00153
negative regulation of cellular process (GO:0048523)	4799	77	48.33	+	1.59	1.07e-05	0.00155
response to endogenous stimulus (GO:0009719)	1506	34	15.17	+	2.24	1.18e-05	0.00169
interaction with host (GO:0051701)	168	10	1.69	+	5.91	1.25e-05	0.00177
response to abiotic stimulus (GO:0009628)	1164	29	11.72	+	2.47	1.26e-05	0.00178
nitrogen compound transport (GO:0071705)	1860	39	18.73	+	2.08	1.46e-05	0.00204
interspecies interaction between organisms (GO:0044419)	1997	41	20.11	+	2.04	1.61e-05	0.00223
response to drug (GO:0042493)	1019	26	10.26	+	2.53	1.68e-05	0.00228
regulation of catalytic activity (GO:0050790)	2385	46	24.02	+	1.92	1.7e-05	0.00229
negative regulation of biological process (GO:0048519)	5388	83	54.27	+	1.53	1.67e-05	0.0023
cellular homeostasis (GO:0019725)	898	24	9.04	+	2.65	1.76e-05	0.00235
regulation of protein catabolic process (GO:0042176)	397	15	4	+	3.75	1.78e-05	0.00236
negative regulation of protein metabolic process (GO:0051248)	1121	28	11.29	+	2.48	1.85e-05	0.00241
viral life cycle (GO:0019058)	216	11	2.18	+	5.06	1.84e-05	0.00242
signaling (GO:0023052)	5491	84	55.3	+	1.52	1.89e-05	0.00244
insulin processing (GO:0030070)	3	3	0.03	+	99.29	1.91e-05	0.00245
regulation of cellular catabolic process (GO:0031329)	844	23	8.5	+	2.71	1.98e-05	0.00252
cellular response to hormone stimulus (GO:0032870)	613	19	6.17	+	3.08	2.02e-05	0.00255
cellular component organization (GO:0016043)	5581	85	56.21	+	1.51	2.06e-05	0.00259
peptide secretion (GO:0002790)	182	10	1.83	+	5.46	2.4e-05	0.00298
regulation of response to stimulus (GO:0048583)	4329	70	43.6	+	1.61	2.47e-05	0.00305
membrane organization (GO:0061024)	857	23	8.63	+	2.66	2.49e-05	0.00305
anatomical structure development (GO:0048856)	5451	83	54.9	+	1.51	2.6e-05	0.00316
negative regulation of apoptotic signaling pathway (GO:2001234)	231	11	2.33	+	4.73	3.32e-05	0.00395
protein metabolic process (GO:0019538)	4282	69	43.13	+	1.6	3.36e-05	0.00396
hormone transport (GO:0009914)	83	7	0.84	+	8.37	3.29e-05	0.00396
regulation of molecular function (GO:0065009)	3063	54	30.85	+	1.75	3.32e-05	0.00397
response to external stimulus (GO:0009605)	2472	46	24.9	+	1.85	3.94e-05	0.00461
negative regulation of cellular protein metabolic process (GO:0032269)	1051	26	10.59	+	2.46	4.35e-05	0.00505
response to oxygen levels (GO:0070482)	382	14	3.85	+	3.64	4.68e-05	0.0054
positive regulation of multicellular organismal process (GO:0051240)	1768	36	17.81	+	2.02	5.51e-05	0.0063
protein secretion (GO:0009306)	162	9	1.63	+	5.52	5.67e-05	0.00644
cation transport (GO:0006812)	844	22	8.5	+	2.59	5.76e-05	0.0065
establishment of protein localization to extracellular region (GO:0035592)	163	9	1.64	+	5.48	5.93e-05	0.00665
peptide hormone secretion (GO:0030072)	62	6	0.62	+	9.61	5.99e-05	0.00666
response to nitrogen compound (GO:1901698)	1093	26	11.01	+	2.36	6.31e-05	0.00698
response to organonitrogen compound (GO:0010243)	1010	25	10.17	+	2.46	6.41e-05	0.00699
negative regulation of signal transduction (GO:0009968)	1278	29	12.87	+	2.25	6.4e-05	0.00703
viral process (GO:0016032)	792	21	7.98	+	2.63	6.76e-05	0.00717
multicellular organismal process (GO:0032501)	7015	99	70.65	+	1.4	6.76e-05	0.00722
response to hypoxia (GO:0001666)	345	13	3.47	+	3.74	6.68e-05	0.00723
multicellular organism development (GO:0007275)	5065	77	51.01	+	1.51	6.88e-05	0.00725
platelet degranulation (GO:0002576)	128	8	1.29	+	6.21	6.76e-05	0.00726
regulation of protein metabolic process (GO:0051246)	2833	50	28.53	+	1.75	6.95e-05	0.00727
cellular component organization or biogenesis (GO:0071840)	5772	85	58.13	+	1.46	7.17e-05	0.00746
signal transduction (GO:0007165)	5134	78	51.71	+	1.51	7.23e-05	0.00747
insulin secretion (GO:0030073)	39	5	0.39	+	12.73	7.44e-05	0.00764
mitochondrial membrane organization (GO:0007006)	130	8	1.31	+	6.11	7.49e-05	0.00764
insulin metabolic process (GO:1901142)	6	3	0.06	+	49.65	7.85e-05	0.00796
protein localization to extracellular region (GO:0071692)	170	9	1.71	+	5.26	8.07e-05	0.00813
modulation of process of other organism (GO:0035821)	132	8	1.33	+	6.02	8.28e-05	0.00829
regulation of hemopoiesis (GO:1903706)	461	15	4.64	+	3.23	9.2e-05	0.00915
monovalent inorganic cation transport (GO:0015672)	409	14	4.12	+	3.4	9.46e-05	0.00935
regulation of developmental process (GO:0050793)	2631	47	26.5	+	1.77	9.66e-05	0.00938
negative regulation of cell population proliferation (GO:0008285)	691	19	6.96	+	2.73	9.62e-05	0.00939
response to decreased oxygen levels (GO:0036293)	358	13	3.61	+	3.61	9.56e-05	0.0094
organic substance metabolic process (GO:0071704)	7841	107	78.97	+	1.35	0.000103	0.00992
multi-multicellular organism process (GO:0044706)	220	10	2.22	+	4.51	0.00011	0.0105
cellular chemical homeostasis (GO:0055082)	763	20	7.68	+	2.6	0.000118	0.0112
cellular response to glucose stimulus (GO:0071333)	71	6	0.72	+	8.39	0.00012	0.0113
organelle organization (GO:0006996)	3455	57	34.8	+	1.64	0.00012	0.0114
response to carbohydrate (GO:0009743)	180	9	1.81	+	4.96	0.000122	0.0114
regulation of secretion (GO:0051046)	828	21	8.34	+	2.52	0.000124	0.0115
system development (GO:0048731)	4444	69	44.76	+	1.54	0.000126	0.0117
response to glucose (GO:0009749)	141	8	1.42	+	5.63	0.000128	0.0118
antimicrobial humoral response (GO:0019730)	142	8	1.43	+	5.59	0.000134	0.0123
cellular response to hexose stimulus (GO:0071331)	73	6	0.74	+	8.16	0.000139	0.0125
response to nutrient levels (GO:0031667)	535	16	5.39	+	2.97	0.000138	0.0125
inner mitochondrial membrane organization (GO:0007007)	45	5	0.45	+	11.03	0.000138	0.0126
regulation of protein secretion (GO:0050708)	480	15	4.83	+	3.1	0.000141	0.0126
regulation of secretion by cell (GO:1903530)	775	20	7.81	+	2.56	0.000144	0.0128
regulation of binding (GO:0051098)	374	13	3.77	+	3.45	0.000145	0.0128
regulation of signal transduction (GO:0009966)	3151	53	31.74	+	1.67	0.000144	0.0128
positive regulation of epithelial cell migration (GO:0010634)	144	8	1.45	+	5.52	0.000147	0.0128
cellular response to monosaccharide stimulus (GO:0071326)	74	6	0.75	+	8.05	0.000149	0.0129
regulation of cellular component movement (GO:0051270)	1023	24	10.3	+	2.33	0.00015	0.013
negative regulation of response to endoplasmic reticulum stress (GO:1903573)	46	5	0.46	+	10.79	0.000152	0.013
interleukin-12-mediated signaling pathway (GO:0035722)	46	5	0.46	+	10.79	0.000152	0.0131
negative regulation of cell communication (GO:0010648)	1423	30	14.33	+	2.09	0.000157	0.0134
primary metabolic process (GO:0044238)	7463	102	75.16	+	1.36	0.000162	0.0134
transmembrane transport (GO:0055085)	1301	28	13.1	+	2.14	0.000161	0.0134
negative regulation of signaling (GO:0023057)	1427	30	14.37	+	2.09	0.000161	0.0135
response to inorganic substance (GO:0010035)	542	16	5.46	+	2.93	0.00016	0.0135
response to hexose (GO:0009746)	146	8	1.47	+	5.44	0.000161	0.0135
response to topologically incorrect protein (GO:0035966)	188	9	1.89	+	4.75	0.000167	0.0137
aging (GO:0007568)	279	11	2.81	+	3.91	0.000167	0.0138
hormone secretion (GO:0046879)	76	6	0.77	+	7.84	0.000171	0.0139
regulation of myeloid cell differentiation (GO:0045637)	233	10	2.35	+	4.26	0.000172	0.0139
female pregnancy (GO:0007565)	189	9	1.9	+	4.73	0.000173	0.014
reproductive system development (GO:0061458)	435	14	4.38	+	3.2	0.000176	0.0141
positive regulation of cell communication (GO:0010647)	1936	37	19.5	+	1.9	0.000178	0.0142
macromolecule localization (GO:0033036)	2538	45	25.56	+	1.76	0.00018	0.0143
cellular response to interleukin-12 (GO:0071349)	48	5	0.48	+	10.34	0.000183	0.0145
positive regulation of protein transport (GO:0051222)	437	14	4.4	+	3.18	0.000184	0.0145
positive regulation of signaling (GO:0023056)	1944	37	19.58	+	1.89	0.000186	0.0146
aerobic respiration (GO:0009060)	78	6	0.79	+	7.64	0.000195	0.0152
response to monosaccharide (GO:0034284)	151	8	1.52	+	5.26	0.0002	0.0154
response to interleukin-12 (GO:0070671)	49	5	0.49	+	10.13	0.0002	0.0154
mitochondrial electron transport, NADH to ubiquinone (GO:0006120)	49	5	0.49	+	10.13	0.0002	0.0155
reactive oxygen species metabolic process (GO:0072593)	113	7	1.14	+	6.15	0.000204	0.0156
apoptotic signaling pathway (GO:0097190)	286	11	2.88	+	3.82	0.000205	0.0156
response to oxidative stress (GO:0006979)	390	13	3.93	+	3.31	0.000216	0.0164
regulation of cellular response to stress (GO:0080135)	739	19	7.44	+	2.55	0.000222	0.0168
immune response (GO:0006955)	1870	36	18.83	+	1.91	0.000226	0.0169
modulation of process of other organism involved in symbiotic interaction (GO:0051817)	115	7	1.16	+	6.04	0.000225	0.0169
negative regulation of molecular function (GO:0044092)	1178	26	11.86	+	2.19	0.000229	0.0171
animal organ development (GO:0048513)	3215	53	32.38	+	1.64	0.000242	0.0179
protein folding in endoplasmic reticulum (GO:0034975)	10	3	0.1	+	29.79	0.00026	0.0191
regulation of peptidase activity (GO:0052547)	453	14	4.56	+	3.07	0.000263	0.0193
response to extracellular stimulus (GO:0009991)	568	16	5.72	+	2.8	0.000266	0.0194
regulation of peptide secretion (GO:0002791)	510	15	5.14	+	2.92	0.000266	0.0194
cellular response to carbohydrate stimulus (GO:0071322)	84	6	0.85	+	7.09	0.000284	0.0205
regulation of transcription from RNA polymerase II promoter in response to stress (GO:0043618)	120	7	1.21	+	5.79	0.000288	0.0207
regulation of multicellular organismal development (GO:2000026)	2066	38	20.81	+	1.83	0.000287	0.0207
response to wounding (GO:0009611)	576	16	5.8	+	2.76	0.00031	0.0221
inorganic cation transmembrane transport (GO:0098662)	577	16	5.81	+	2.75	0.000316	0.0224
regulation of cellular protein catabolic process (GO:1903362)	253	10	2.55	+	3.92	0.000324	0.0229
peptidyl-proline hydroxylation to 4-hydroxy-L-proline (GO:0018401)	11	3	0.11	+	27.08	0.000328	0.0231
cellular response to endogenous stimulus (GO:0071495)	1221	26	12.3	+	2.11	0.000336	0.0236
positive regulation of response to stimulus (GO:0048584)	2453	43	24.71	+	1.74	0.00034	0.0236
protein localization to organelle (GO:0033365)	765	19	7.7	+	2.47	0.000339	0.0237
hormone metabolic process (GO:0042445)	208	9	2.09	+	4.3	0.000342	0.0237
response to unfolded protein (GO:0006986)	166	8	1.67	+	4.79	0.000368	0.0254
regulation of DNA-templated transcription in response to stress (GO:0043620)	126	7	1.27	+	5.52	0.000382	0.0262
regulation of intracellular transport (GO:0032386)	361	12	3.64	+	3.3	0.000386	0.0264
cellular protein metabolic process (GO:0044267)	3700	58	37.26	+	1.56	0.00039	0.0265
anatomical structure morphogenesis (GO:0009653)	2174	39	21.9	+	1.78	0.000396	0.0268
positive regulation of establishment of protein localization (GO:1904951)	475	14	4.78	+	2.93	0.000417	0.0282
cellular response to oxygen-containing compound (GO:1901701)	1077	24	10.85	+	2.21	0.000425	0.0285
regulation of hydrolase activity (GO:0051336)	1293	27	13.02	+	2.07	0.000443	0.0296
peptide metabolic process (GO:0006518)	537	15	5.41	+	2.77	0.000451	0.0299
cellular glucose homeostasis (GO:0001678)	92	6	0.93	+	6.48	0.000449	0.0299
regulation of endopeptidase activity (GO:0052548)	423	13	4.26	+	3.05	0.000458	0.0302
viral entry into host cell (GO:0046718)	93	6	0.94	+	6.41	0.000475	0.0312
negative regulation of transcription from RNA polymerase II promoter in response to stress (GO:0097201)	13	3	0.13	+	22.91	0.000497	0.0323
relaxation of cardiac muscle (GO:0055119)	13	3	0.13	+	22.91	0.000497	0.0324
organelle localization (GO:0051640)	602	16	6.06	+	2.64	0.000495	0.0325
regulation of neuron death (GO:1901214)	320	11	3.22	+	3.41	0.000514	0.0333
nitrogen compound metabolic process (GO:0006807)	7000	95	70.5	+	1.35	0.000534	0.0344
reproductive structure development (GO:0048608)	431	13	4.34	+	2.99	0.000543	0.0348
regulation of cellular protein metabolic process (GO:0032268)	2660	45	26.79	+	1.68	0.000547	0.035
positive regulation of cell population proliferation (GO:0008284)	921	21	9.28	+	2.26	0.000563	0.0359
mitochondrial transport (GO:0006839)	224	9	2.26	+	3.99	0.000573	0.0363
phosphate-containing compound metabolic process (GO:0006796)	2143	38	21.58	+	1.76	0.000577	0.0364
regulation of cell differentiation (GO:0045595)	1844	34	18.57	+	1.83	0.000587	0.0366
chaperone-mediated protein transport involved in chaperone-mediated autophagy (GO:0061741)	2	2	0.02	+	99.29	0.000586	0.0367
positive regulation of type B pancreatic cell proliferation (GO:1904692)	2	2	0.02	+	99.29	0.000586	0.0369
ATP biosynthetic process (GO:0006754)	35	4	0.35	+	11.35	0.000601	0.0374
positive regulation of intracellular signal transduction (GO:1902533)	1032	23	10.39	+	2.21	0.000605	0.0374
mitochondrial respiratory chain complex assembly (GO:0033108)	98	6	0.99	+	6.08	0.000617	0.038
signal release (GO:0023061)	228	9	2.3	+	3.92	0.000647	0.0398
peptidyl-proline modification (GO:0018208)	65	5	0.65	+	7.64	0.000672	0.0405
protein refolding (GO:0042026)	36	4	0.36	+	11.03	0.000663	0.0406
mitochondrial respiratory chain complex I assembly (GO:0032981)	65	5	0.65	+	7.64	0.000672	0.0407
NADH dehydrogenase complex assembly (GO:0010257)	65	5	0.65	+	7.64	0.000672	0.0408
organic substance transport (GO:0071702)	2220	39	22.36	+	1.74	0.00067	0.0408
regulation of cell motility (GO:2000145)	939	21	9.46	+	2.22	0.000691	0.0415
response to lipid (GO:0033993)	867	20	8.73	+	2.29	0.000705	0.0422
positive regulation of endothelial cell migration (GO:0010595)	101	6	1.02	+	5.9	0.000717	0.0424
entry into host (GO:0044409)	101	6	1.02	+	5.9	0.000717	0.0426
modulation by symbiont of host defense response (GO:0052031)	15	3	0.15	+	19.86	0.000714	0.0426
positive regulation of metabolic process (GO:0009893)	3702	57	37.28	+	1.53	0.000757	0.0446
regulation of cell migration (GO:0030334)	876	20	8.82	+	2.27	0.000774	0.0454
lysosomal transport (GO:0007041)	103	6	1.04	+	5.78	0.00079	0.0462
regulation of epithelial cell proliferation (GO:0050678)	338	11	3.4	+	3.23	0.000796	0.0464
ion homeostasis (GO:0050801)	800	19	8.06	+	2.36	0.000809	0.0468
macromolecule metabolic process (GO:0043170)	6173	85	62.17	+	1.37	0.000816	0.0469
protein stabilization (GO:0050821)	188	8	1.89	+	4.23	0.000808	0.0469
negative regulation of response to stimulus (GO:0048585)	1656	31	16.68	+	1.86	0.000814	0.0469
positive regulation of vasculature development (GO:1904018)	189	8	1.9	+	4.2	0.000835	0.0478
peptidyl-proline hydroxylation (GO:0019511)	16	3	0.16	+	18.62	0.000842	0.048
positive regulation of viral process (GO:0048524)	105	6	1.06	+	5.67	0.000869	0.0494
response to glucocorticoid (GO:0051384)	146	7	1.47	+	4.76	0.00088	0.0498

## Sheet: biological processes-dataset IV
GO biological process (highlighted in yellow are the top ten biological processes)	Homo sapiens - REFLIST (20851)	# of genes	expected	over/under	fold Enrichment	raw P value	FDR
cellular metabolic process (GO:0044237)	7784	4162	2977.56	+	1.4	5.9e-115	9.36e-111
metabolic process (GO:0008152)	8592	4413	3286.64	+	1.34	1.1e-102	8.69e-99
primary metabolic process (GO:0044238)	7578	3964	2898.76	+	1.37	3.86e-94	2.04e-90
organic substance metabolic process (GO:0071704)	8011	4119	3064.4	+	1.34	3.4e-91	1.35e-87
nitrogen compound metabolic process (GO:0006807)	7091	3748	2712.47	+	1.38	1.07e-90	3.38e-87
macromolecule metabolic process (GO:0043170)	6333	3356	2422.52	+	1.39	2.07e-77	5.47e-74
cellular macromolecule metabolic process (GO:0044260)	5145	2811	1968.08	+	1.43	4.78e-70	1.08e-66
detection of chemical stimulus involved in sensory perception (GO:0050907)	485	0	185.52	-	< 0.01	1.65e-69	3.27e-66
cellular nitrogen compound metabolic process (GO:0034641)	3405	2033	1302.49	+	1.56	1.32e-67	2.33e-64
sensory perception of chemical stimulus (GO:0007606)	538	8	205.8	-	0.04	4.69e-64	7.44e-61
detection of chemical stimulus involved in sensory perception of smell (GO:0050911)	440	0	168.31	-	< 0.01	5.47e-63	7.88e-60
cellular process (GO:0009987)	15598	6684	5966.6	+	1.12	1.11e-62	1.46e-59
detection of stimulus involved in sensory perception (GO:0050906)	550	12	210.39	-	0.06	3.56e-61	4.35e-58
cellular localization (GO:0051641)	3005	1798	1149.48	+	1.56	6.93e-59	7.85e-56
sensory perception of smell (GO:0007608)	466	5	178.26	-	0.03	3.63e-58	3.84e-55
nucleobase-containing compound metabolic process (GO:0006139)	2743	1671	1049.26	+	1.59	9.81e-58	9.72e-55
detection of chemical stimulus (GO:0009593)	521	12	199.29	-	0.06	2.94e-57	2.74e-54
intracellular transport (GO:0046907)	1526	1076	583.73	+	1.84	4.48e-56	3.95e-53
heterocycle metabolic process (GO:0046483)	2937	1748	1123.47	+	1.56	8.98e-56	7.5e-53
cellular component organization or biogenesis (GO:0071840)	5922	3035	2265.3	+	1.34	2.69e-55	2.14e-52
protein localization (GO:0008104)	2198	1399	840.79	+	1.66	4.91e-55	3.71e-52
biological_process (GO:0008150)	18012	7398	6890.02	+	1.07	6e-55	4.14e-52
Unclassified (UNCLASSIFIED)	2839	578	1085.98	-	0.53	6e-55	4.32e-52
cellular aromatic compound metabolic process (GO:0006725)	2987	1759	1142.6	+	1.54	7.28e-54	4.81e-51
organelle organization (GO:0006996)	3586	2018	1371.73	+	1.47	2.03e-52	1.29e-49
gene expression (GO:0010467)	2105	1339	805.21	+	1.66	3.17e-52	1.93e-49
cellular protein metabolic process (GO:0044267)	3822	2119	1462.01	+	1.45	4.84e-52	2.84e-49
organic cyclic compound metabolic process (GO:1901360)	3220	1849	1231.73	+	1.5	1.32e-51	7.5e-49
macromolecule localization (GO:0033036)	2561	1543	979.64	+	1.58	1.2e-50	6.57e-48
nucleic acid metabolic process (GO:0090304)	2241	1393	857.24	+	1.62	1.56e-50	8.23e-48
G protein-coupled receptor signaling pathway (GO:0007186)	1323	182	506.08	-	0.36	1.67e-50	8.57e-48
establishment of protein localization (GO:0045184)	1593	1071	609.36	+	1.76	9.47e-49	4.69e-46
establishment of localization in cell (GO:0051649)	2378	1446	909.64	+	1.59	1.13e-48	5.42e-46
organonitrogen compound metabolic process (GO:1901564)	5444	2783	2082.46	+	1.34	3.27e-48	1.53e-45
protein transport (GO:0015031)	1509	1026	577.23	+	1.78	3.44e-48	1.56e-45
cellular protein localization (GO:0034613)	1643	1092	628.49	+	1.74	4.65e-48	2.05e-45
cellular macromolecule localization (GO:0070727)	1652	1096	631.93	+	1.73	5.31e-48	2.28e-45
RNA metabolic process (GO:0016070)	1619	1070	619.31	+	1.73	2.69e-46	1.12e-43
peptide transport (GO:0015833)	1540	1030	589.09	+	1.75	4.09e-46	1.66e-43
amide transport (GO:0042886)	1575	1044	602.47	+	1.73	1.68e-45	6.67e-43
cellular component organization (GO:0016043)	5703	2863	2181.53	+	1.31	7.51e-45	2.9e-42
nitrogen compound transport (GO:0071705)	1861	1164	711.88	+	1.64	2.14e-42	8.08e-40
protein metabolic process (GO:0019538)	4407	2292	1685.78	+	1.36	2.6e-41	9.6e-39
intracellular protein transport (GO:0006886)	992	717	379.46	+	1.89	4.16e-39	1.5e-36
sensory perception (GO:0007600)	981	131	375.26	-	0.35	6.97e-39	2.46e-36
detection of stimulus (GO:0051606)	712	71	272.36	-	0.26	8.06e-39	2.78e-36
cellular component biogenesis (GO:0044085)	2654	1504	1015.22	+	1.48	2.29e-38	7.73e-36
RNA processing (GO:0006396)	929	679	355.36	+	1.91	3.81e-38	1.26e-35
organic substance biosynthetic process (GO:1901576)	2799	1553	1070.68	+	1.45	3.59e-36	1.16e-33
cellular biosynthetic process (GO:0044249)	2703	1509	1033.96	+	1.46	5.47e-36	1.74e-33
biosynthetic process (GO:0009058)	2861	1575	1094.4	+	1.44	1.99e-35	6.19e-33
regulation of metabolic process (GO:0019222)	7025	3317	2687.23	+	1.23	2.03e-35	6.19e-33
cellular nitrogen compound biosynthetic process (GO:0044271)	1578	981	603.62	+	1.63	1.47e-34	4.41e-32
organic substance transport (GO:0071702)	2229	1281	852.65	+	1.5	3.96e-34	1.16e-31
adaptive immune response (GO:0002250)	628	63	240.22	-	0.26	4.09e-34	1.18e-31
mRNA metabolic process (GO:0016071)	700	536	267.77	+	2	1.21e-33	3.43e-31
regulation of cellular metabolic process (GO:0031323)	6304	3009	2411.43	+	1.25	1.66e-33	4.61e-31
macromolecule modification (GO:0043412)	3412	1800	1305.17	+	1.38	2.39e-33	6.53e-31
cellular macromolecule catabolic process (GO:0044265)	926	641	354.22	+	1.81	3.45e-31	9.28e-29
protein modification process (GO:0036211)	3188	1676	1219.49	+	1.37	4.35e-30	1.13e-27
cellular macromolecule biosynthetic process (GO:0034645)	1636	979	625.81	+	1.56	4.48e-30	1.15e-27
cellular protein modification process (GO:0006464)	3188	1676	1219.49	+	1.37	4.35e-30	1.15e-27
regulation of macromolecule metabolic process (GO:0060255)	6491	3048	2482.96	+	1.23	6.94e-30	1.75e-27
macromolecule catabolic process (GO:0009057)	1060	701	405.48	+	1.73	7.84e-30	1.94e-27
cellular catabolic process (GO:0044248)	1830	1066	700.02	+	1.52	1.34e-29	3.28e-27
protein localization to organelle (GO:0033365)	779	554	297.99	+	1.86	6.26e-29	1.51e-26
cellular response to stress (GO:0033554)	1761	1029	673.62	+	1.53	6.98e-29	1.65e-26
regulation of primary metabolic process (GO:0080090)	6086	2869	2328.04	+	1.23	2.58e-28	6.02e-26
macromolecule biosynthetic process (GO:0009059)	1682	987	643.4	+	1.53	4.28e-28	9.84e-26
establishment of localization (GO:0051234)	4713	2302	1802.83	+	1.28	6.57e-28	1.49e-25
viral process (GO:0016032)	845	579	323.23	+	1.79	2.35e-27	5.24e-25
localization (GO:0051179)	5873	2772	2246.56	+	1.23	2.54e-27	5.59e-25
transport (GO:0006810)	4574	2237	1749.66	+	1.28	3.51e-27	7.62e-25
regulation of nitrogen compound metabolic process (GO:0051171)	5895	2774	2254.98	+	1.23	1.14e-26	2.44e-24
catabolic process (GO:0009056)	2103	1167	804.45	+	1.45	1.98e-26	4.18e-24
cellular component assembly (GO:0022607)	2394	1296	915.76	+	1.42	2.74e-26	5.73e-24
nervous system process (GO:0050877)	1403	290	536.68	-	0.54	2.01e-25	4.13e-23
symbiotic process (GO:0044403)	936	613	358.04	+	1.71	2.46e-25	5e-23
protein-containing complex subunit organization (GO:0043933)	1547	905	591.76	+	1.53	2.49e-25	5.01e-23
regulation of catabolic process (GO:0009894)	1029	651	393.62	+	1.65	3.64e-24	7.21e-22
ribonucleoprotein complex biogenesis (GO:0022613)	468	365	179.02	+	2.04	5.52e-24	1.08e-21
protein modification by small protein conjugation or removal (GO:0070647)	1033	648	395.15	+	1.64	2.75e-23	5.31e-21
organic substance catabolic process (GO:1901575)	1782	995	681.66	+	1.46	5.66e-23	1.08e-20
organonitrogen compound biosynthetic process (GO:1901566)	1403	820	536.68	+	1.53	8.02e-23	1.51e-20
regulation of gene expression (GO:0010468)	4894	2324	1872.07	+	1.24	8.76e-23	1.64e-20
mRNA processing (GO:0006397)	489	368	187.05	+	1.97	2.62e-22	4.84e-20
regulation of cellular catabolic process (GO:0031329)	866	560	331.27	+	1.69	2.68e-22	4.88e-20
positive regulation of cellular process (GO:0048522)	5695	2634	2178.47	+	1.21	2.29e-21	4.14e-19
humoral immune response (GO:0006959)	386	39	147.65	-	0.26	2.71e-21	4.84e-19
system process (GO:0003008)	2066	515	790.29	-	0.65	3.9e-21	6.88e-19
RNA splicing (GO:0008380)	410	319	156.83	+	2.03	4.77e-21	8.32e-19
regulation of biosynthetic process (GO:0009889)	4253	2037	1626.87	+	1.25	8.86e-21	1.53e-18
negative regulation of metabolic process (GO:0009892)	3155	1576	1206.86	+	1.31	9.25e-21	1.56e-18
regulation of nucleobase-containing compound metabolic process (GO:0019219)	4073	1962	1558.02	+	1.26	9.17e-21	1.56e-18
regulation of macromolecule biosynthetic process (GO:0010556)	4013	1936	1535.07	+	1.26	1.23e-20	2.05e-18
regulation of cellular biosynthetic process (GO:0031326)	4172	1997	1595.89	+	1.25	3.38e-20	5.59e-18
regulation of cellular macromolecule biosynthetic process (GO:2000112)	3912	1889	1496.43	+	1.26	3.42e-20	5.59e-18
posttranscriptional regulation of gene expression (GO:0010608)	555	389	212.3	+	1.83	9.19e-20	1.49e-17
translation (GO:0006412)	394	304	150.71	+	2.02	9.66e-20	1.55e-17
establishment of protein localization to organelle (GO:0072594)	454	335	173.67	+	1.93	1.55e-19	2.46e-17
peptide metabolic process (GO:0006518)	538	378	205.8	+	1.84	2.21e-19	3.47e-17
negative regulation of macromolecule metabolic process (GO:0010605)	2908	1454	1112.38	+	1.31	3.9e-19	6.06e-17
amide biosynthetic process (GO:0043604)	548	382	209.62	+	1.82	3.95e-19	6.09e-17
protein catabolic process (GO:0030163)	691	454	264.32	+	1.72	4.55e-19	6.95e-17
peptide biosynthetic process (GO:0043043)	419	314	160.28	+	1.96	4.95e-19	7.47e-17
cellular protein catabolic process (GO:0044257)	637	426	243.67	+	1.75	5.8e-19	8.68e-17
cellular amide metabolic process (GO:0043603)	816	513	312.14	+	1.64	9.96e-19	1.48e-16
proteolysis involved in cellular protein catabolic process (GO:0051603)	604	407	231.04	+	1.76	1.49e-18	2.19e-16
positive regulation of cellular metabolic process (GO:0031325)	3392	1652	1297.52	+	1.27	1.96e-18	2.85e-16
protein modification by small protein conjugation (GO:0032446)	822	514	314.43	+	1.63	2.12e-18	3.06e-16
protein-containing complex assembly (GO:0065003)	1302	739	498.05	+	1.48	2.6e-18	3.72e-16
protein targeting (GO:0006605)	374	286	143.06	+	2	2.83e-18	4e-16
regulation of RNA metabolic process (GO:0051252)	3801	1820	1453.97	+	1.25	3.88e-18	5.45e-16
modification-dependent macromolecule catabolic process (GO:0043632)	557	381	213.07	+	1.79	4.2e-18	5.85e-16
heterocycle biosynthetic process (GO:0018130)	1085	637	415.04	+	1.53	4.24e-18	5.85e-16
regulation of cellular component organization (GO:0051128)	2373	1214	907.73	+	1.34	4.3e-18	5.88e-16
cellular protein-containing complex assembly (GO:0034622)	824	512	315.2	+	1.62	6.47e-18	8.77e-16
positive regulation of metabolic process (GO:0009893)	3861	1842	1476.92	+	1.25	6.82e-18	9.17e-16
ubiquitin-dependent protein catabolic process (GO:0006511)	539	368	206.18	+	1.78	1.77e-17	2.35e-15
RNA splicing, via transesterification reactions (GO:0000375)	307	246	117.43	+	2.09	1.79e-17	2.37e-15
RNA splicing, via transesterification reactions with bulged adenosine as nucleophile (GO:0000377)	304	244	116.29	+	2.1	1.97e-17	2.56e-15
mRNA splicing, via spliceosome (GO:0000398)	304	244	116.29	+	2.1	1.97e-17	2.58e-15
modification-dependent protein catabolic process (GO:0019941)	546	371	208.86	+	1.78	2.56e-17	3.31e-15
positive regulation of nitrogen compound metabolic process (GO:0051173)	3206	1561	1226.37	+	1.27	2.64e-17	3.38e-15
defense response to bacterium (GO:0042742)	347	39	132.74	-	0.29	2.68e-17	3.4e-15
complement activation (GO:0006956)	177	7	67.71	-	0.1	3.24e-17	4.08e-15
ribosome biogenesis (GO:0042254)	335	260	128.15	+	2.03	3.41e-17	4.26e-15
ncRNA metabolic process (GO:0034660)	525	359	200.82	+	1.79	3.7e-17	4.59e-15
positive regulation of biological process (GO:0048518)	6290	2819	2406.07	+	1.17	4.42e-17	5.44e-15
nucleobase-containing compound biosynthetic process (GO:0034654)	1012	595	387.11	+	1.54	5.18e-17	6.27e-15
phosphorus metabolic process (GO:0006793)	2197	1127	840.4	+	1.34	5.17e-17	6.31e-15
ncRNA processing (GO:0034470)	433	311	165.63	+	1.88	5.39e-17	6.47e-15
positive regulation of macromolecule metabolic process (GO:0010604)	3571	1710	1365.99	+	1.25	6.08e-17	7.25e-15
aromatic compound biosynthetic process (GO:0019438)	1096	633	419.25	+	1.51	7.03e-17	8.33e-15
organelle localization (GO:0051640)	612	401	234.1	+	1.71	7.19e-17	8.45e-15
negative regulation of biological process (GO:0048519)	5592	2533	2139.07	+	1.18	1.32e-16	1.54e-14
phosphate-containing compound metabolic process (GO:0006796)	2170	1111	830.08	+	1.34	1.41e-16	1.63e-14
negative regulation of cellular process (GO:0048523)	4952	2269	1894.26	+	1.2	3.25e-16	3.74e-14
organic cyclic compound biosynthetic process (GO:1901362)	1233	690	471.65	+	1.46	4.5e-16	5.14e-14
negative regulation of gene expression (GO:0010629)	2024	1041	774.23	+	1.34	6.13e-16	6.95e-14
negative regulation of cellular metabolic process (GO:0031324)	2654	1311	1015.22	+	1.29	7.86e-16	8.85e-14
complement activation, classical pathway (GO:0006958)	161	7	61.59	-	0.11	2.75e-15	3.07e-13
regulation of mRNA metabolic process (GO:1903311)	352	259	134.65	+	1.92	3.05e-15	3.38e-13
protein localization to membrane (GO:0072657)	526	348	201.21	+	1.73	3.29e-15	3.63e-13
regulation of cellular amide metabolic process (GO:0034248)	433	301	165.63	+	1.82	3.39e-15	3.71e-13
humoral immune response mediated by circulating immunoglobulin (GO:0002455)	166	8	63.5	-	0.13	4.41e-15	4.79e-13
RNA catabolic process (GO:0006401)	251	203	96.01	+	2.11	5.47e-15	5.9e-13
mitochondrion organization (GO:0007005)	465	316	177.87	+	1.78	6.13e-15	6.58e-13
protein ubiquitination (GO:0016567)	744	453	284.6	+	1.59	6.67e-15	7.1e-13
keratinization (GO:0031424)	226	19	86.45	-	0.22	6.84e-15	7.23e-13
mRNA catabolic process (GO:0006402)	220	185	84.16	+	2.2	7.71e-15	8.1e-13
regulation of organelle organization (GO:0033043)	1211	669	463.24	+	1.44	9.02e-15	9.41e-13
nuclear-transcribed mRNA catabolic process (GO:0000956)	200	173	76.5	+	2.26	9.67e-15	1e-12
Golgi vesicle transport (GO:0048193)	400	281	153.01	+	1.84	1.08e-14	1.11e-12
regulation of protein metabolic process (GO:0051246)	2806	1360	1073.36	+	1.27	2.05e-14	2.1e-12
rRNA metabolic process (GO:0016072)	270	210	103.28	+	2.03	3.06e-14	3.11e-12
chromosome organization (GO:0051276)	1063	597	406.62	+	1.47	3.08e-14	3.11e-12
vesicle-mediated transport (GO:0016192)	1972	1001	754.34	+	1.33	3.26e-14	3.28e-12
establishment of protein localization to membrane (GO:0090150)	293	222	112.08	+	1.98	3.51e-14	3.5e-12
defense response (GO:0006952)	1433	361	548.16	-	0.66	3.74e-14	3.71e-12
rRNA processing (GO:0006364)	260	204	99.46	+	2.05	3.85e-14	3.8e-12
regulation of translation (GO:0006417)	374	264	143.06	+	1.85	4.99e-14	4.88e-12
organonitrogen compound catabolic process (GO:1901565)	1088	606	416.19	+	1.46	6.61e-14	6.43e-12
negative regulation of nitrogen compound metabolic process (GO:0051172)	2449	1202	936.8	+	1.28	7.93e-14	7.68e-12
biological regulation (GO:0065007)	12645	5215	4837.01	+	1.08	1.06e-13	1.02e-11
positive regulation of nucleobase-containing compound metabolic process (GO:0045935)	1898	963	726.03	+	1.33	1.27e-13	1.21e-11
regulation of cellular protein metabolic process (GO:0032268)	2668	1290	1020.57	+	1.26	1.95e-13	1.85e-11
positive regulation of macromolecule biosynthetic process (GO:0010557)	1861	943	711.88	+	1.32	2.93e-13	2.77e-11
regulation of cell cycle (GO:0051726)	1209	655	462.47	+	1.42	3.53e-13	3.31e-11
translational initiation (GO:0006413)	145	134	55.47	+	2.42	4.11e-13	3.83e-11
viral gene expression (GO:0019080)	171	149	65.41	+	2.28	5.44e-13	5.05e-11
nucleobase-containing compound catabolic process (GO:0034655)	383	262	146.51	+	1.79	7.47e-13	6.89e-11
protein localization to endoplasmic reticulum (GO:0070972)	144	132	55.08	+	2.4	8.85e-13	8.12e-11
proteasomal protein catabolic process (GO:0010498)	351	245	134.27	+	1.82	9.85e-13	8.98e-11
cell cycle (GO:0007049)	1383	725	529.03	+	1.37	2.25e-12	2.04e-10
positive regulation of cellular biosynthetic process (GO:0031328)	1966	979	752.04	+	1.3	2.4e-12	2.17e-10
positive regulation of biosynthetic process (GO:0009891)	1998	991	764.28	+	1.3	3.34e-12	3e-10
chromatin organization (GO:0006325)	704	414	269.3	+	1.54	3.77e-12	3.36e-10
cellular response to DNA damage stimulus (GO:0006974)	787	453	301.05	+	1.5	4.05e-12	3.59e-10
regulation of cellular localization (GO:0060341)	848	481	324.38	+	1.48	4.27e-12	3.76e-10
proteasome-mediated ubiquitin-dependent protein catabolic process (GO:0043161)	329	230	125.85	+	1.83	4.34e-12	3.8e-10
positive regulation of RNA metabolic process (GO:0051254)	1722	870	658.71	+	1.32	4.73e-12	4.12e-10
regulation of protein localization (GO:0032880)	960	531	367.22	+	1.45	7.07e-12	6.13e-10
regulation of nucleic acid-templated transcription (GO:1903506)	3521	1624	1346.87	+	1.21	9.59e-12	8.27e-10
regulation of RNA biosynthetic process (GO:2001141)	3526	1626	1348.78	+	1.21	9.83e-12	8.43e-10
B cell receptor signaling pathway (GO:0050853)	132	7	50.49	-	0.14	1.15e-11	9.79e-10
proteolysis (GO:0006508)	1297	679	496.13	+	1.37	1.39e-11	1.18e-09
regulation of biological process (GO:0050789)	11960	4924	4574.98	+	1.08	1.47e-11	1.24e-09
response to bacterium (GO:0009617)	733	162	280.39	-	0.58	1.51e-11	1.26e-09
regulation of cellular protein localization (GO:1903827)	568	345	217.27	+	1.59	1.79e-11	1.5e-09
transcription, DNA-templated (GO:0006351)	556	339	212.68	+	1.59	1.93e-11	1.6e-09
nucleic acid-templated transcription (GO:0097659)	557	339	213.07	+	1.59	2.01e-11	1.66e-09
nuclear transport (GO:0051169)	269	195	102.9	+	1.9	2.1e-11	1.73e-09
immune response (GO:0006955)	1952	552	746.69	-	0.74	2.15e-11	1.76e-09
negative regulation of biosynthetic process (GO:0009890)	1613	815	617.01	+	1.32	2.56e-11	2.08e-09
RNA biosynthetic process (GO:0032774)	570	344	218.04	+	1.58	3.12e-11	2.52e-09
nucleocytoplasmic transport (GO:0006913)	266	193	101.75	+	1.9	3.24e-11	2.61e-09
negative regulation of cellular biosynthetic process (GO:0031327)	1584	801	605.92	+	1.32	3.4e-11	2.72e-09
regulation of transcription, DNA-templated (GO:0006355)	3452	1587	1320.47	+	1.2	3.89e-11	3.1e-09
defense response to other organism (GO:0098542)	1040	258	397.82	-	0.65	4.35e-11	3.45e-09
positive regulation of cellular component organization (GO:0051130)	1161	613	444.11	+	1.38	5.42e-11	4.28e-09
viral transcription (GO:0019083)	116	108	44.37	+	2.43	5.57e-11	4.37e-09
negative regulation of macromolecule biosynthetic process (GO:0010558)	1522	772	582.2	+	1.33	5.63e-11	4.4e-09
establishment of protein localization to endoplasmic reticulum (GO:0072599)	117	109	44.76	+	2.44	6.02e-11	4.68e-09
vesicle organization (GO:0016050)	313	215	119.73	+	1.8	6.84e-11	5.29e-09
protein polyubiquitination (GO:0000209)	326	222	124.7	+	1.78	7.62e-11	5.87e-09
protein-containing complex localization (GO:0031503)	255	185	97.54	+	1.9	7.84e-11	6.01e-09
protein targeting to ER (GO:0045047)	113	106	43.23	+	2.45	8.37e-11	6.38e-09
response to endoplasmic reticulum stress (GO:0034976)	262	188	100.22	+	1.88	9.21e-11	6.99e-09
regulation of cellular process (GO:0050794)	11395	4696	4358.86	+	1.08	9.79e-11	7.39e-09
regulation of cellular response to stress (GO:0080135)	691	397	264.32	+	1.5	1.14e-10	8.57e-09
phagocytosis, recognition (GO:0006910)	104	4	39.78	-	0.1	1.6e-10	1.19e-08
aromatic compound catabolic process (GO:0019439)	457	285	174.81	+	1.63	1.62e-10	1.2e-08
protein targeting to membrane (GO:0006612)	184	145	70.38	+	2.06	1.62e-10	1.21e-08
nuclear-transcribed mRNA catabolic process, nonsense-mediated decay (GO:0000184)	121	109	46.29	+	2.35	1.7e-10	1.26e-08
negative regulation of cellular macromolecule biosynthetic process (GO:2000113)	1471	744	562.69	+	1.32	1.99e-10	1.46e-08
establishment of organelle localization (GO:0051656)	398	255	152.24	+	1.67	2.01e-10	1.47e-08
ribonucleoprotein complex subunit organization (GO:0071826)	201	153	76.89	+	1.99	3.3e-10	2.4e-08
heterocycle catabolic process (GO:0046700)	440	274	168.31	+	1.63	3.89e-10	2.8e-08
regulation of cellular component biogenesis (GO:0044087)	970	520	371.05	+	1.4	3.88e-10	2.81e-08
cellular nitrogen compound catabolic process (GO:0044270)	441	274	168.69	+	1.62	4.08e-10	2.93e-08
peptidyl-amino acid modification (GO:0018193)	898	487	343.51	+	1.42	4.56e-10	3.26e-08
regulation of cell cycle process (GO:0010564)	769	428	294.16	+	1.45	4.91e-10	3.5e-08
B cell mediated immunity (GO:0019724)	206	25	78.8	-	0.32	4.96e-10	3.51e-08
negative regulation of nucleobase-containing compound metabolic process (GO:0045934)	1531	765	585.64	+	1.31	5.39e-10	3.8e-08
ribonucleoprotein complex assembly (GO:0022618)	194	148	74.21	+	1.99	5.43e-10	3.81e-08
phosphorylation (GO:0016310)	1301	665	497.66	+	1.34	5.68e-10	3.97e-08
endomembrane system organization (GO:0010256)	453	279	173.28	+	1.61	6.34e-10	4.41e-08
process utilizing autophagic mechanism (GO:0061919)	306	206	117.05	+	1.76	6.7e-10	4.62e-08
autophagy (GO:0006914)	306	206	117.05	+	1.76	6.7e-10	4.64e-08
regulation of biological quality (GO:0065008)	4033	1805	1542.72	+	1.17	7.2e-10	4.94e-08
organophosphate biosynthetic process (GO:0090407)	536	318	205.03	+	1.55	7.32e-10	5.01e-08
endosomal transport (GO:0016197)	235	169	89.89	+	1.88	7.48e-10	5.09e-08
protein modification by small protein removal (GO:0070646)	296	200	113.23	+	1.77	9.51e-10	6.45e-08
regulation of autophagy (GO:0010506)	342	223	130.82	+	1.7	9.68e-10	6.53e-08
immunoglobulin mediated immune response (GO:0016064)	203	25	77.65	-	0.32	9.9e-10	6.65e-08
lymphocyte mediated immunity (GO:0002449)	261	39	99.84	-	0.39	1.09e-09	7.28e-08
positive regulation of organelle organization (GO:0010638)	608	350	232.57	+	1.5	1.21e-09	8.08e-08
keratinocyte differentiation (GO:0030216)	269	41	102.9	-	0.4	1.3e-09	8.61e-08
cotranslational protein targeting to membrane (GO:0006613)	101	94	38.63	+	2.43	1.38e-09	9.14e-08
membrane organization (GO:0061024)	921	493	352.3	+	1.4	1.45e-09	9.58e-08
innate immune response (GO:0045087)	847	208	324	-	0.64	1.46e-09	9.59e-08
opsonization (GO:0008228)	73	1	27.92	-	0.04	1.7e-09	1.11e-07
SRP-dependent cotranslational protein targeting to membrane (GO:0006614)	96	90	36.72	+	2.45	1.76e-09	1.15e-07
regulation of signaling (GO:0023051)	3479	1573	1330.8	+	1.18	1.84e-09	1.19e-07
positive regulation of RNA biosynthetic process (GO:1902680)	1628	801	622.75	+	1.29	1.93e-09	1.25e-07
regulation of protein stability (GO:0031647)	304	202	116.29	+	1.74	1.95e-09	1.26e-07
organelle assembly (GO:0070925)	773	424	295.69	+	1.43	2.14e-09	1.37e-07
positive regulation of nucleic acid-templated transcription (GO:1903508)	1627	800	622.37	+	1.29	2.21e-09	1.41e-07
regulation of humoral immune response (GO:0002920)	138	12	52.79	-	0.23	2.3e-09	1.46e-07
negative regulation of RNA metabolic process (GO:0051253)	1414	707	540.89	+	1.31	2.55e-09	1.61e-07
establishment of vesicle localization (GO:0051650)	201	148	76.89	+	1.92	2.7e-09	1.7e-07
positive regulation of catabolic process (GO:0009896)	467	281	178.64	+	1.57	2.74e-09	1.72e-07
vesicle localization (GO:0051648)	208	152	79.56	+	1.91	3.13e-09	1.95e-07
organic cyclic compound catabolic process (GO:1901361)	490	291	187.44	+	1.55	3.6e-09	2.24e-07
regulation of cell communication (GO:0010646)	3443	1554	1317.03	+	1.18	3.67e-09	2.28e-07
protein-containing complex disassembly (GO:0032984)	225	160	86.07	+	1.86	3.72e-09	2.3e-07
covalent chromatin modification (GO:0016569)	367	232	140.39	+	1.65	3.78e-09	2.31e-07
DNA repair (GO:0006281)	522	306	199.68	+	1.53	3.78e-09	2.32e-07
organophosphate metabolic process (GO:0019637)	903	480	345.42	+	1.39	4.49e-09	2.74e-07
regulation of mRNA catabolic process (GO:0061013)	215	154	82.24	+	1.87	5.1e-09	3.1e-07
adaptive immune response based on somatic recombination of immune receptors built from immunoglobulin superfamily domains (GO:0002460)	270	43	103.28	-	0.42	5.15e-09	3.12e-07
RNA localization (GO:0006403)	227	160	86.83	+	1.84	5.81e-09	3.5e-07
mitochondrial transport (GO:0006839)	233	163	89.13	+	1.83	6.14e-09	3.69e-07
generation of precursor metabolites and energy (GO:0006091)	413	253	157.98	+	1.6	6.17e-09	3.7e-07
cell cycle process (GO:0022402)	1059	548	405.09	+	1.35	6.38e-09	3.8e-07
inflammatory response (GO:0006954)	517	112	197.76	-	0.57	6.82e-09	4.05e-07
histone modification (GO:0016570)	363	228	138.86	+	1.64	7.02e-09	4.14e-07
nucleobase-containing compound transport (GO:0015931)	267	180	102.13	+	1.76	7.01e-09	4.15e-07
regulation of intracellular transport (GO:0032386)	365	229	139.62	+	1.64	7.6e-09	4.47e-07
positive regulation of cellular catabolic process (GO:0031331)	399	245	152.63	+	1.61	7.86e-09	4.6e-07
nuclear export (GO:0051168)	166	127	63.5	+	2	7.97e-09	4.65e-07
response to organic substance (GO:0010033)	3013	1372	1152.54	+	1.19	8.48e-09	4.93e-07
mitotic cell cycle process (GO:1903047)	680	376	260.12	+	1.45	1.02e-08	5.88e-07
protein export from nucleus (GO:0006611)	152	119	58.14	+	2.05	1.02e-08	5.88e-07
regulation of complement activation (GO:0030449)	117	9	44.76	-	0.2	1.03e-08	5.91e-07
cellular component disassembly (GO:0022411)	400	245	153.01	+	1.6	1.04e-08	5.94e-07
transcription by RNA polymerase II (GO:0006366)	407	248	155.69	+	1.59	1.05e-08	5.97e-07
response to external biotic stimulus (GO:0043207)	1433	404	548.16	-	0.74	1.05e-08	5.99e-07
regulation of protein catabolic process (GO:0042176)	394	242	150.71	+	1.61	1.07e-08	6.06e-07
regulation of RNA splicing (GO:0043484)	158	122	60.44	+	2.02	1.19e-08	6.69e-07
peptide cross-linking (GO:0018149)	101	6	38.63	-	0.16	1.21e-08	6.78e-07
response to other organism (GO:0051707)	1431	404	547.39	-	0.74	1.22e-08	6.8e-07
regulation of mRNA processing (GO:0050684)	154	120	58.91	+	2.04	1.22e-08	6.81e-07
protein deubiquitination (GO:0016579)	278	183	106.34	+	1.72	2.16e-08	1.2e-06
phagocytosis, engulfment (GO:0006911)	130	12	49.73	-	0.24	2.45e-08	1.36e-06
peptidyl-lysine modification (GO:0018205)	311	199	118.96	+	1.67	2.48e-08	1.37e-06
establishment of RNA localization (GO:0051236)	205	145	78.42	+	1.85	2.53e-08	1.39e-06
ribonucleoprotein complex export from nucleus (GO:0071426)	127	103	48.58	+	2.12	2.92e-08	1.6e-06
regulation of RNA stability (GO:0043487)	203	144	77.65	+	1.85	3.01e-08	1.65e-06
endoplasmic reticulum to Golgi vesicle-mediated transport (GO:0006888)	198	141	75.74	+	1.86	3.03e-08	1.65e-06
epidermal cell differentiation (GO:0009913)	319	59	122.03	-	0.48	3.11e-08	1.69e-06
ribonucleoprotein complex localization (GO:0071166)	128	103	48.96	+	2.1	3.35e-08	1.81e-06
positive regulation of transcription, DNA-templated (GO:0045893)	1542	749	589.85	+	1.27	3.66e-08	1.97e-06
regulation of inflammatory response (GO:0050727)	551	126	210.77	-	0.6	3.81e-08	2.04e-06
mitotic cell cycle (GO:0000278)	757	406	289.57	+	1.4	3.81e-08	2.05e-06
nucleic acid transport (GO:0050657)	203	143	77.65	+	1.84	4.14e-08	2.2e-06
regulation of mRNA stability (GO:0043488)	193	138	73.83	+	1.87	4.12e-08	2.2e-06
RNA transport (GO:0050658)	203	143	77.65	+	1.84	4.14e-08	2.2e-06
energy derivation by oxidation of organic compounds (GO:0015980)	230	157	87.98	+	1.78	4.37e-08	2.31e-06
response to biotic stimulus (GO:0009607)	1466	421	560.78	-	0.75	4.66e-08	2.43e-06
regulation of inflammatory response to antigenic stimulus (GO:0002861)	221	34	84.54	-	0.4	4.62e-08	2.43e-06
macroautophagy (GO:0016236)	190	136	72.68	+	1.87	4.66e-08	2.44e-06
response to topologically incorrect protein (GO:0035966)	190	136	72.68	+	1.87	4.66e-08	2.45e-06
regulation of mitotic cell cycle (GO:0007346)	597	332	228.37	+	1.45	4.87e-08	2.53e-06
regulation of mitotic cell cycle phase transition (GO:1901990)	419	249	160.28	+	1.55	5.11e-08	2.65e-06
translational elongation (GO:0006414)	125	101	47.82	+	2.11	5.19e-08	2.68e-06
response to organonitrogen compound (GO:0010243)	1001	513	382.91	+	1.34	5.35e-08	2.76e-06
mitochondrial gene expression (GO:0140053)	142	110	54.32	+	2.03	5.48e-08	2.81e-06
apoptotic process (GO:0006915)	916	475	350.39	+	1.36	6.08e-08	3.11e-06
RNA export from nucleus (GO:0006405)	135	106	51.64	+	2.05	6.17e-08	3.15e-06
protein folding (GO:0006457)	229	155	87.6	+	1.77	7.51e-08	3.82e-06
cytoskeleton-dependent intracellular transport (GO:0030705)	193	136	73.83	+	1.84	7.97e-08	4.04e-06
regulation of cellular protein catabolic process (GO:1903362)	252	166	96.4	+	1.72	1.03e-07	5.2e-06
positive regulation of gene expression (GO:0010628)	2302	1062	880.57	+	1.21	1.07e-07	5.4e-06
membrane docking (GO:0022406)	179	128	68.47	+	1.87	1.14e-07	5.71e-06
cellular respiration (GO:0045333)	160	118	61.2	+	1.93	1.14e-07	5.71e-06
DNA metabolic process (GO:0006259)	769	407	294.16	+	1.38	1.14e-07	5.73e-06
regulation of signal transduction (GO:0009966)	3078	1381	1177.41	+	1.17	1.16e-07	5.75e-06
regulation of establishment of protein localization (GO:0070201)	648	352	247.88	+	1.42	1.16e-07	5.76e-06
organelle localization by membrane tethering (GO:0140056)	170	123	65.03	+	1.89	1.21e-07	5.99e-06
negative regulation of cellular protein metabolic process (GO:0032269)	1054	532	403.18	+	1.32	1.23e-07	6.04e-06
leukocyte migration (GO:0050900)	381	79	145.74	-	0.54	1.3e-07	6.38e-06
response to nitrogen compound (GO:1901698)	1087	546	415.8	+	1.31	1.33e-07	6.52e-06
negative regulation of inflammatory response to antigenic stimulus (GO:0002862)	208	32	79.56	-	0.4	1.34e-07	6.56e-06
regulation of cell cycle phase transition (GO:1901987)	457	263	174.81	+	1.5	1.56e-07	7.55e-06
post-Golgi vesicle-mediated transport (GO:0006892)	133	103	50.88	+	2.02	1.55e-07	7.55e-06
negative regulation of inflammatory response (GO:0050728)	324	63	123.94	-	0.51	1.6e-07	7.74e-06
regulation of protein-containing complex assembly (GO:0043254)	459	264	175.58	+	1.5	1.63e-07	7.85e-06
transport along microtubule (GO:0010970)	156	115	59.67	+	1.93	1.68e-07	8.06e-06
cellular protein complex disassembly (GO:0043624)	140	106	53.55	+	1.98	1.97e-07	9.44e-06
negative regulation of cellular amide metabolic process (GO:0034249)	155	114	59.29	+	1.92	2.17e-07	1.04e-05
regulation of protein modification by small protein conjugation or removal (GO:1903320)	239	157	91.42	+	1.72	2.25e-07	1.07e-05
mRNA transport (GO:0051028)	162	117	61.97	+	1.89	2.62e-07	1.24e-05
mRNA-containing ribonucleoprotein complex export from nucleus (GO:0071427)	110	89	42.08	+	2.12	2.61e-07	1.24e-05
mRNA export from nucleus (GO:0006406)	110	89	42.08	+	2.12	2.61e-07	1.24e-05
negative regulation of protein metabolic process (GO:0051248)	1110	553	424.6	+	1.3	2.67e-07	1.25e-05
negative regulation of nucleic acid-templated transcription (GO:1903507)	1310	638	501.11	+	1.27	3.08e-07	1.45e-05
negative regulation of RNA biosynthetic process (GO:1902679)	1312	639	501.87	+	1.27	3.13e-07	1.46e-05
translational termination (GO:0006415)	97	81	37.1	+	2.18	3.41e-07	1.59e-05
mitochondrial translation (GO:0032543)	113	90	43.23	+	2.08	3.52e-07	1.64e-05
regulation of transcription by RNA polymerase II (GO:0006357)	2629	1189	1005.65	+	1.18	3.57e-07	1.65e-05
small molecule metabolic process (GO:0044281)	1748	823	668.65	+	1.23	3.67e-07	1.7e-05
carbohydrate derivative metabolic process (GO:1901135)	1020	512	390.17	+	1.31	3.71e-07	1.71e-05
nucleobase-containing small molecule metabolic process (GO:0055086)	527	293	201.59	+	1.45	3.7e-07	1.71e-05
negative regulation of immune response (GO:0050777)	349	72	133.5	-	0.54	3.89e-07	1.78e-05
regulation of mRNA splicing, via spliceosome (GO:0048024)	115	91	43.99	+	2.07	4.15e-07	1.9e-05
mitochondrial respiratory chain complex assembly (GO:0033108)	103	84	39.4	+	2.13	4.25e-07	1.94e-05
negative regulation of translation (GO:0017148)	137	103	52.41	+	1.97	4.39e-07	1.99e-05
cellular response to topologically incorrect protein (GO:0035967)	151	110	57.76	+	1.9	4.54e-07	2.06e-05
oxidation-reduction process (GO:0055114)	970	489	371.05	+	1.32	5.09e-07	2.3e-05
regulation of molecular function (GO:0065009)	3076	1369	1176.64	+	1.16	5.3e-07	2.39e-05
regulation of protein modification process (GO:0031399)	1884	878	720.67	+	1.22	5.34e-07	2.4e-05
regulation of protein transport (GO:0051223)	623	335	238.31	+	1.41	5.53e-07	2.48e-05
viral life cycle (GO:0019058)	223	147	85.3	+	1.72	5.62e-07	2.51e-05
regulation of proteolysis involved in cellular protein catabolic process (GO:1903050)	218	144	83.39	+	1.73	5.84e-07	2.6e-05
negative regulation of cell cycle (GO:0045786)	577	314	220.72	+	1.42	5.86e-07	2.6e-05
protein import (GO:0017038)	160	114	61.2	+	1.86	6.09e-07	2.7e-05
mitochondrial translational elongation (GO:0070125)	88	75	33.66	+	2.23	6.12e-07	2.7e-05
regulation of macroautophagy (GO:0016241)	166	117	63.5	+	1.84	6.5e-07	2.87e-05
response to unfolded protein (GO:0006986)	169	118	64.65	+	1.83	7.93e-07	3.49e-05
epidermis development (GO:0008544)	423	95	161.81	-	0.59	8.33e-07	3.65e-05
protein stabilization (GO:0050821)	193	130	73.83	+	1.76	9.26e-07	4.05e-05
cytosolic transport (GO:0016482)	148	107	56.61	+	1.89	9.81e-07	4.28e-05
sensory perception of taste (GO:0050909)	66	3	25.25	-	0.12	1.08e-06	4.68e-05
negative regulation of transcription, DNA-templated (GO:0045892)	1270	614	485.8	+	1.26	1.22e-06	5.27e-05
positive regulation of protein metabolic process (GO:0051247)	1706	798	652.59	+	1.22	1.28e-06	5.55e-05
negative regulation of protein modification process (GO:0031400)	620	330	237.16	+	1.39	1.29e-06	5.58e-05
regulation of catalytic activity (GO:0050790)	2391	1081	914.61	+	1.18	1.47e-06	6.3e-05
mitochondrial translational termination (GO:0070126)	89	74	34.04	+	2.17	1.53e-06	6.55e-05
vacuolar transport (GO:0007034)	150	107	57.38	+	1.86	1.56e-06	6.65e-05
response to insulin (GO:0032868)	240	152	91.81	+	1.66	1.62e-06	6.9e-05
post-translational protein modification (GO:0043687)	361	210	138.09	+	1.52	1.7e-06	7.23e-05
regulation of intracellular protein transport (GO:0033157)	262	163	100.22	+	1.63	1.78e-06	7.57e-05
positive regulation of cellular protein localization (GO:1903829)	304	183	116.29	+	1.57	1.83e-06	7.73e-05
regulation of proteasomal protein catabolic process (GO:0061136)	184	124	70.38	+	1.76	1.83e-06	7.75e-05
exocytosis (GO:0006887)	788	403	301.43	+	1.34	1.84e-06	7.76e-05
negative regulation of cellular component organization (GO:0051129)	711	369	271.97	+	1.36	1.95e-06	8.21e-05
detection of chemical stimulus involved in sensory perception of taste (GO:0050912)	42	0	16.07	-	< 0.01	2.03e-06	8.48e-05
cytoplasmic translation (GO:0002181)	75	65	28.69	+	2.27	2.46e-06	0.000103
tRNA metabolic process (GO:0006399)	196	129	74.97	+	1.72	2.56e-06	0.000107
regulation of cell activation (GO:0050865)	667	174	255.14	-	0.68	2.57e-06	0.000107
plasma membrane invagination (GO:0099024)	139	19	53.17	-	0.36	2.71e-06	0.000112
cell division (GO:0051301)	501	273	191.64	+	1.42	2.71e-06	0.000112
phospholipase C-activating G protein-coupled receptor signaling pathway (GO:0007200)	99	10	37.87	-	0.26	2.73e-06	0.000112
positive regulation of cell activation (GO:0050867)	436	102	166.78	-	0.61	2.78e-06	0.000114
ERAD pathway (GO:0036503)	91	74	34.81	+	2.13	2.78e-06	0.000114
cell cycle phase (GO:0022403)	270	165	103.28	+	1.6	3.09e-06	0.000126
mitotic cell cycle phase (GO:0098763)	270	165	103.28	+	1.6	3.09e-06	0.000126
biological phase (GO:0044848)	270	165	103.28	+	1.6	3.09e-06	0.000126
regulation of leukocyte activation (GO:0002694)	625	161	239.08	-	0.67	3.16e-06	0.000128
regulation of peptide transport (GO:0090087)	655	342	250.55	+	1.36	3.22e-06	0.00013
skin development (GO:0043588)	381	86	145.74	-	0.59	3.21e-06	0.00013
plasma membrane bounded cell projection organization (GO:0120036)	1154	559	441.43	+	1.27	3.24e-06	0.00013
positive regulation of leukocyte activation (GO:0002696)	425	99	162.57	-	0.61	3.33e-06	0.000134
negative regulation of immune system process (GO:0002683)	587	149	224.54	-	0.66	3.4e-06	0.000136
carbohydrate derivative biosynthetic process (GO:1901137)	616	324	235.63	+	1.38	3.47e-06	0.000139
negative regulation of cellular catabolic process (GO:0031330)	254	157	97.16	+	1.62	3.62e-06	0.000144
cell projection organization (GO:0030030)	1200	578	459.03	+	1.26	3.67e-06	0.000146
regulation of ubiquitin-dependent protein catabolic process (GO:2000058)	164	112	62.73	+	1.79	3.66e-06	0.000146
chemokine-mediated signaling pathway (GO:0070098)	79	6	30.22	-	0.2	4.03e-06	0.00016
negative regulation of cell cycle process (GO:0010948)	329	192	125.85	+	1.53	4.06e-06	0.00016
regulation of protein ubiquitination (GO:0031396)	207	133	79.18	+	1.68	4.32e-06	0.00017
RNA 3'-end processing (GO:0031123)	142	100	54.32	+	1.84	4.64e-06	0.000182
protein localization to nucleus (GO:0034504)	169	114	64.65	+	1.76	4.82e-06	0.000189
G protein-coupled receptor signaling pathway, coupled to cyclic nucleotide second messenger (GO:0007187)	250	49	95.63	-	0.51	4.85e-06	0.000189
ncRNA transcription (GO:0098781)	94	74	35.96	+	2.06	5.47e-06	0.000213
response to endogenous stimulus (GO:0009719)	1420	668	543.18	+	1.23	6.07e-06	0.000236
negative regulation of response to external stimulus (GO:0032102)	557	142	213.07	-	0.67	6.68e-06	0.000259
mitochondrial membrane organization (GO:0007006)	143	100	54.7	+	1.83	6.77e-06	0.000262
nucleotide metabolic process (GO:0009117)	435	240	166.4	+	1.44	6.91e-06	0.000267
vesicle budding from membrane (GO:0006900)	102	78	39.02	+	2	7.53e-06	0.00029
positive regulation of molecular function (GO:0044093)	1835	840	701.93	+	1.2	7.74e-06	0.000297
microtubule-based transport (GO:0099111)	190	123	72.68	+	1.69	7.84e-06	0.0003
Wnt signaling pathway (GO:0016055)	346	198	132.35	+	1.5	8e-06	0.000305
cell-cell signaling by wnt (GO:0198738)	346	198	132.35	+	1.5	8e-06	0.000306
ATP metabolic process (GO:0046034)	210	133	80.33	+	1.66	8.34e-06	0.000317
regulation of localization (GO:0032879)	2781	1227	1063.8	+	1.15	8.45e-06	0.000321
nucleoside phosphate metabolic process (GO:0006753)	447	244	170.99	+	1.43	8.9e-06	0.000337
signaling (GO:0023052)	5520	1908	2111.53	-	0.9	8.96e-06	0.000338
cellular response to unfolded protein (GO:0034620)	132	93	50.49	+	1.84	9.03e-06	0.00034
response to peptide hormone (GO:0043434)	403	224	154.16	+	1.45	9.19e-06	0.000346
regulation of intracellular signal transduction (GO:1902531)	1787	819	683.57	+	1.2	9.27e-06	0.000347
cellular response to insulin stimulus (GO:0032869)	176	116	67.32	+	1.72	9.27e-06	0.000348
ubiquitin-dependent ERAD pathway (GO:0030433)	76	63	29.07	+	2.17	9.42e-06	0.000352
oxidative phosphorylation (GO:0006119)	121	87	46.29	+	1.88	1.12e-05	0.000418
positive regulation of transcription by RNA polymerase II (GO:0045944)	1215	578	464.77	+	1.24	1.12e-05	0.000418
microtubule-based process (GO:0007017)	814	406	311.37	+	1.3	1.15e-05	0.000425
negative regulation of defense response (GO:0031348)	398	94	152.24	-	0.62	1.15e-05	0.000426
mRNA 3'-end processing (GO:0031124)	90	70	34.43	+	2.03	1.2e-05	0.000443
antimicrobial humoral response (GO:0019730)	155	25	59.29	-	0.42	1.21e-05	0.000444
response to starvation (GO:0042594)	241	147	92.19	+	1.59	1.29e-05	0.000473
positive regulation of cellular protein metabolic process (GO:0032270)	1627	750	622.37	+	1.21	1.31e-05	0.00048
positive regulation of chromosome organization (GO:2001252)	178	116	68.09	+	1.7	1.35e-05	0.000494
DNA-templated transcription, elongation (GO:0006354)	92	71	35.19	+	2.02	1.39e-05	0.000506
regulation of proteasomal ubiquitin-dependent protein catabolic process (GO:0032434)	134	93	51.26	+	1.81	1.4e-05	0.00051
respiratory electron transport chain (GO:0022904)	110	81	42.08	+	1.93	1.41e-05	0.000511
detection of chemical stimulus involved in sensory perception of bitter taste (GO:0001580)	36	0	13.77	-	< 0.01	1.48e-05	0.000534
cell recognition (GO:0008037)	239	48	91.42	-	0.53	1.49e-05	0.000538
protein acylation (GO:0043543)	175	114	66.94	+	1.7	1.55e-05	0.000558
endoplasmic reticulum unfolded protein response (GO:0030968)	107	79	40.93	+	1.93	1.58e-05	0.000569
cell death (GO:0008219)	1086	521	415.42	+	1.25	1.65e-05	0.000591
response to stress (GO:0006950)	3663	1577	1401.18	+	1.13	1.69e-05	0.000605
ribose phosphate metabolic process (GO:0019693)	343	194	131.21	+	1.48	1.73e-05	0.000617
plasma membrane bounded cell projection assembly (GO:0120031)	453	244	173.28	+	1.41	1.76e-05	0.000628
ribose phosphate biosynthetic process (GO:0046390)	178	115	68.09	+	1.69	1.78e-05	0.000634
response to peptide (GO:1901652)	484	258	185.14	+	1.39	1.79e-05	0.000634
nucleotide biosynthetic process (GO:0009165)	236	143	90.28	+	1.58	1.79e-05	0.000635
signal transduction (GO:0007165)	5168	1785	1976.88	-	0.9	1.88e-05	0.000665
lymphocyte migration (GO:0072676)	72	6	27.54	-	0.22	1.91e-05	0.000672
positive regulation of cellular amide metabolic process (GO:0034250)	168	110	64.26	+	1.71	1.95e-05	0.000685
positive regulation of intracellular transport (GO:0032388)	228	139	87.22	+	1.59	2.16e-05	0.000758
regulation of supramolecular fiber organization (GO:1902903)	379	210	144.98	+	1.45	2.17e-05	0.000758
phospholipid biosynthetic process (GO:0008654)	256	152	97.93	+	1.55	2.16e-05	0.00076
negative regulation of organelle organization (GO:0010639)	336	190	128.53	+	1.48	2.2e-05	0.000768
regulation of DNA metabolic process (GO:0051052)	380	210	145.36	+	1.44	2.22e-05	0.000774
regulation of lymphocyte activation (GO:0051249)	536	139	205.03	-	0.68	2.31e-05	0.000802
electron transport chain (GO:0022900)	178	114	68.09	+	1.67	2.37e-05	0.00082
response to hormone (GO:0009725)	818	404	312.9	+	1.29	2.44e-05	0.000843
lymphocyte chemotaxis (GO:0048247)	49	2	18.74	-	0.11	2.48e-05	0.000856
regulation of chromosome organization (GO:0033044)	284	165	108.64	+	1.52	2.51e-05	0.000865
nucleoside phosphate biosynthetic process (GO:1901293)	240	144	91.81	+	1.57	2.58e-05	0.000885
protein localization to cell periphery (GO:1990778)	233	141	89.13	+	1.58	2.58e-05	0.000887
vesicle targeting (GO:0006903)	91	69	34.81	+	1.98	2.66e-05	0.000908
regulation of immune response (GO:0050776)	1137	339	434.93	-	0.78	2.84e-05	0.00097
cell projection assembly (GO:0030031)	470	250	179.79	+	1.39	2.85e-05	0.000971
negative regulation of catabolic process (GO:0009895)	313	178	119.73	+	1.49	2.88e-05	0.00098
mitochondrial transmembrane transport (GO:1990542)	106	77	40.55	+	1.9	2.9e-05	0.000984
regulation of mitochondrion organization (GO:0010821)	165	107	63.12	+	1.7	2.97e-05	0.001
ribonucleotide biosynthetic process (GO:0009260)	171	110	65.41	+	1.68	2.97e-05	0.001
neutrophil mediated immunity (GO:0002446)	493	260	188.58	+	1.38	2.97e-05	0.001
positive regulation of lymphocyte activation (GO:0051251)	380	91	145.36	-	0.63	3.07e-05	0.00103
nucleotide-excision repair (GO:0006289)	107	77	40.93	+	1.88	3.21e-05	0.00108
immunoglobulin production (GO:0002377)	158	27	60.44	-	0.45	3.23e-05	0.00108
transcription-coupled nucleotide-excision repair (GO:0006283)	73	59	27.92	+	2.11	3.35e-05	0.00112
programmed cell death (GO:0012501)	1049	501	401.27	+	1.25	3.36e-05	0.00112
production of molecular mediator of immune response (GO:0002440)	183	34	70	-	0.49	3.53e-05	0.00117
killing of cells of other organism (GO:0031640)	84	9	32.13	-	0.28	3.55e-05	0.00118
sensory perception of bitter taste (GO:0050913)	41	1	15.68	-	0.06	3.6e-05	0.00119
import into nucleus (GO:0051170)	119	83	45.52	+	1.82	3.66e-05	0.00121
regulation of cell projection organization (GO:0031344)	646	327	247.11	+	1.32	3.7e-05	0.00122
multicellular organismal process (GO:0032501)	6985	2469	2671.93	-	0.92	3.74e-05	0.00123
purine-containing compound biosynthetic process (GO:0072522)	178	113	68.09	+	1.66	4.03e-05	0.00132
positive regulation of catalytic activity (GO:0043085)	1478	680	565.37	+	1.2	4.06e-05	0.00133
positive regulation of viral process (GO:0048524)	111	79	42.46	+	1.86	4.08e-05	0.00134
snRNA transcription (GO:0009301)	71	57	27.16	+	2.1	4.21e-05	0.00137
purine nucleotide biosynthetic process (GO:0006164)	167	107	63.88	+	1.67	4.3e-05	0.0014
negative regulation of cell cycle phase transition (GO:1901988)	235	140	89.89	+	1.56	4.46e-05	0.00145
neuropeptide signaling pathway (GO:0007218)	109	15	41.7	-	0.36	4.59e-05	0.00149
ribonucleotide metabolic process (GO:0009259)	333	186	127.38	+	1.46	4.66e-05	0.00151
regulation of cell cycle G2/M phase transition (GO:1902749)	215	130	82.24	+	1.58	4.73e-05	0.00153
tRNA processing (GO:0008033)	134	90	51.26	+	1.76	4.76e-05	0.00154
cellular response to organic substance (GO:0071310)	2355	1040	900.84	+	1.15	4.79e-05	0.00154
regulation of plasma membrane bounded cell projection organization (GO:0120035)	630	319	240.99	+	1.32	4.81e-05	0.00154
cellular response to starvation (GO:0009267)	196	121	74.97	+	1.61	4.93e-05	0.00158
macromolecule methylation (GO:0043414)	261	152	99.84	+	1.52	4.95e-05	0.00158
ATP synthesis coupled electron transport (GO:0042773)	90	67	34.43	+	1.95	5.04e-05	0.00161
secretion by cell (GO:0032940)	977	468	373.73	+	1.25	5.2e-05	0.00166
negative regulation of mitotic cell cycle phase transition (GO:1901991)	219	132	83.77	+	1.58	5.36e-05	0.0017
regulation of generation of precursor metabolites and energy (GO:0043467)	166	106	63.5	+	1.67	5.37e-05	0.00171
cytoskeleton organization (GO:0007010)	1224	572	468.21	+	1.22	5.49e-05	0.00174
snRNA transcription by RNA polymerase II (GO:0042795)	70	56	26.78	+	2.09	5.52e-05	0.00174
cell cycle phase transition (GO:0044770)	298	169	113.99	+	1.48	5.63e-05	0.00178
serotonin receptor signaling pathway (GO:0007210)	39	1	14.92	-	0.07	5.66e-05	0.00178
adenylate cyclase-modulating G protein-coupled receptor signaling pathway (GO:0007188)	219	45	83.77	-	0.54	5.74e-05	0.0018
ribosomal large subunit biogenesis (GO:0042273)	75	59	28.69	+	2.06	5.93e-05	0.00186
spliceosomal complex assembly (GO:0000245)	56	48	21.42	+	2.24	6.13e-05	0.00192
neutrophil activation involved in immune response (GO:0002283)	486	254	185.91	+	1.37	6.24e-05	0.00195
protein localization to plasma membrane (GO:0072659)	196	120	74.97	+	1.6	6.4e-05	0.00199
regulation of cytoskeleton organization (GO:0051493)	534	275	204.27	+	1.35	6.54e-05	0.00203
purine-containing compound metabolic process (GO:0072521)	376	204	143.83	+	1.42	6.54e-05	0.00203
mitochondrial ATP synthesis coupled electron transport (GO:0042775)	89	66	34.04	+	1.94	6.53e-05	0.00203
regulation of small molecule metabolic process (GO:0062012)	457	241	174.81	+	1.38	6.57e-05	0.00203
export from cell (GO:0140352)	1025	487	392.09	+	1.24	6.61e-05	0.00204
positive regulation of mRNA metabolic process (GO:1903313)	85	64	32.51	+	1.97	6.69e-05	0.00206
myeloid leukocyte mediated immunity (GO:0002444)	514	266	196.62	+	1.35	6.81e-05	0.00209
regulation of G2/M transition of mitotic cell cycle (GO:0010389)	198	121	75.74	+	1.6	6.83e-05	0.0021
neutrophil degranulation (GO:0043312)	482	252	184.38	+	1.37	6.95e-05	0.00213
membrane invagination (GO:0010324)	146	25	55.85	-	0.45	7e-05	0.00214
cell killing (GO:0001906)	118	18	45.14	-	0.4	7.14e-05	0.00218
protein sumoylation (GO:0016925)	65	53	24.86	+	2.13	7.2e-05	0.00219
positive regulation of translation (GO:0045727)	137	91	52.41	+	1.74	7.33e-05	0.00223
negative regulation of phosphate metabolic process (GO:0045936)	579	294	221.48	+	1.33	7.46e-05	0.00226
positive regulation of B cell activation (GO:0050871)	171	32	65.41	-	0.49	7.55e-05	0.00228
negative regulation of phosphorus metabolic process (GO:0010563)	580	295	221.86	+	1.33	7.53e-05	0.00228
regulation of transcription from RNA polymerase II promoter in response to hypoxia (GO:0061418)	78	60	29.84	+	2.01	7.71e-05	0.00232
Golgi vesicle budding (GO:0048194)	78	60	29.84	+	2.01	7.71e-05	0.00232
regulation of protein polymerization (GO:0032271)	238	140	91.04	+	1.54	7.79e-05	0.00234
regulation of transcription from RNA polymerase II promoter in response to stress (GO:0043618)	111	77	42.46	+	1.81	7.93e-05	0.00238
mitochondrial respiratory chain complex I assembly (GO:0032981)	66	53	25.25	+	2.1	8.12e-05	0.00243
NADH dehydrogenase complex assembly (GO:0010257)	66	53	25.25	+	2.1	8.12e-05	0.00243
positive regulation of protein catabolic process (GO:0045732)	232	137	88.75	+	1.54	8.17e-05	0.00244
cellular response to chemical stimulus (GO:0070887)	2932	1269	1121.56	+	1.13	8.22e-05	0.00245
regulation of DNA-templated transcription in response to stress (GO:0043620)	117	80	44.76	+	1.79	8.29e-05	0.00246
cell communication (GO:0007154)	5611	1965	2146.34	-	0.92	8.37e-05	0.00246
purine nucleotide metabolic process (GO:0006163)	341	187	130.44	+	1.43	8.36e-05	0.00247
histone acetylation (GO:0016573)	107	75	40.93	+	1.83	8.34e-05	0.00247
neutrophil activation (GO:0042119)	494	256	188.97	+	1.35	8.35e-05	0.00247
lysosomal transport (GO:0007041)	107	75	40.93	+	1.83	8.34e-05	0.00247
organelle transport along microtubule (GO:0072384)	79	60	30.22	+	1.99	8.56e-05	0.00251
transcription elongation from RNA polymerase II promoter (GO:0006368)	75	58	28.69	+	2.02	8.61e-05	0.00253
granulocyte activation (GO:0036230)	498	258	190.5	+	1.35	8.83e-05	0.00258
positive regulation of establishment of protein localization (GO:1904951)	374	202	143.06	+	1.41	9.11e-05	0.00266
regulation of chromatin organization (GO:1902275)	213	127	81.48	+	1.56	9.12e-05	0.00266
negative regulation of transcription by RNA polymerase II (GO:0000122)	924	442	353.45	+	1.25	9.33e-05	0.00272
cellular response to endogenous stimulus (GO:0071495)	1149	537	439.52	+	1.22	9.54e-05	0.00277
regulated exocytosis (GO:0045055)	691	342	264.32	+	1.29	9.59e-05	0.00278
negative regulation of mitotic cell cycle (GO:0045930)	303	169	115.9	+	1.46	9.72e-05	0.00281
endoplasmic reticulum organization (GO:0007029)	90	66	34.43	+	1.92	9.8e-05	0.00283
endosome organization (GO:0007032)	77	59	29.45	+	2	0.000102	0.00295
peptidyl-lysine acetylation (GO:0018394)	116	79	44.37	+	1.78	0.000105	0.00303
mitotic cell cycle phase transition (GO:0044772)	290	163	110.93	+	1.47	0.000107	0.00306
cornification (GO:0070268)	113	17	43.23	-	0.39	0.000107	0.00306
purine ribonucleotide biosynthetic process (GO:0009152)	157	100	60.06	+	1.67	0.000107	0.00306
interleukin-1-mediated signaling pathway (GO:0070498)	96	69	36.72	+	1.88	0.000107	0.00307
regulation of cell death (GO:0010941)	1666	751	637.28	+	1.18	0.000108	0.00307
positive regulation of cytosolic calcium ion concentration (GO:0007204)	283	65	108.25	-	0.6	0.000109	0.00309
vesicle-mediated transport to the plasma membrane (GO:0098876)	82	61	31.37	+	1.94	0.00011	0.00313
regulation of translational initiation (GO:0006446)	82	61	31.37	+	1.94	0.00011	0.00313
negative regulation of cell communication (GO:0010648)	1388	636	530.94	+	1.2	0.00011	0.00314
negative regulation of signaling (GO:0023057)	1391	637	532.09	+	1.2	0.000112	0.00317
positive regulation of cell projection organization (GO:0031346)	356	193	136.18	+	1.42	0.000113	0.00318
methylation (GO:0032259)	319	176	122.03	+	1.44	0.000113	0.00319
antigen processing and presentation of exogenous peptide antigen (GO:0002478)	178	110	68.09	+	1.62	0.000114	0.00321
positive regulation of intracellular protein transport (GO:0090316)	185	113	70.77	+	1.6	0.000116	0.00325
regulation of cytosolic calcium ion concentration (GO:0051480)	322	77	123.17	-	0.63	0.000121	0.0034
internal peptidyl-lysine acetylation (GO:0018393)	113	77	43.23	+	1.78	0.000122	0.00341
cell-cell adhesion via plasma-membrane adhesion molecules (GO:0098742)	256	57	97.93	-	0.58	0.000129	0.0036
purine ribonucleotide metabolic process (GO:0009150)	316	174	120.88	+	1.44	0.00013	0.00361
regulation of cellular component size (GO:0032535)	393	209	150.33	+	1.39	0.00013	0.00361
organelle fusion (GO:0048284)	105	73	40.16	+	1.82	0.000138	0.00384
nervous system development (GO:0007399)	2203	969	842.7	+	1.15	0.00014	0.00388
cellular response to hormone stimulus (GO:0032870)	532	271	203.5	+	1.33	0.000141	0.0039
cellular response to nutrient levels (GO:0031669)	243	140	92.95	+	1.51	0.000141	0.0039
regulation of programmed cell death (GO:0043067)	1529	693	584.88	+	1.18	0.000143	0.00394
cellular response to peptide hormone stimulus (GO:0071375)	277	156	105.96	+	1.47	0.000145	0.00398
monocyte chemotaxis (GO:0002548)	42	2	16.07	-	0.12	0.000145	0.004
regulation of alternative mRNA splicing, via spliceosome (GO:0000381)	77	58	29.45	+	1.97	0.000146	0.00401
positive regulation of cellular component biogenesis (GO:0044089)	536	272	205.03	+	1.33	0.000149	0.00407
regulation of gene expression, epigenetic (GO:0040029)	172	106	65.79	+	1.61	0.000151	0.00414
protein acetylation (GO:0006473)	135	88	51.64	+	1.7	0.000157	0.00428
regulation of organelle assembly (GO:1902115)	187	113	71.53	+	1.58	0.000159	0.00434
aerobic respiration (GO:0009060)	78	58	29.84	+	1.94	0.000163	0.00445
positive regulation of protein modification by small protein conjugation or removal (GO:1903322)	142	91	54.32	+	1.68	0.000164	0.00447
regulation of cellular response to heat (GO:1900034)	79	59	30.22	+	1.95	0.000172	0.00464
negative regulation of signal transduction (GO:0009968)	1292	593	494.22	+	1.2	0.000172	0.00465
interphase (GO:0051325)	79	59	30.22	+	1.95	0.000172	0.00465
mitotic interphase (GO:0051329)	79	59	30.22	+	1.95	0.000172	0.00465
nucleus organization (GO:0006997)	132	86	50.49	+	1.7	0.00018	0.00484
leukocyte degranulation (GO:0043299)	504	257	192.79	+	1.33	0.000183	0.00492
internal protein amino acid acetylation (GO:0006475)	115	77	43.99	+	1.75	0.000184	0.00494
regulation of ATP metabolic process (GO:1903578)	121	80	46.29	+	1.73	0.000188	0.00503
antigen processing and presentation of exogenous antigen (GO:0019884)	185	112	70.77	+	1.58	0.000189	0.00507
ciliary basal body-plasma membrane docking (GO:0097711)	95	67	36.34	+	1.84	0.000192	0.00514
regulation of interferon-gamma production (GO:0032649)	109	17	41.7	-	0.41	0.000195	0.0052
mononuclear cell migration (GO:0071674)	47	3	17.98	-	0.17	0.000195	0.0052
phosphatidylinositol biosynthetic process (GO:0006661)	111	75	42.46	+	1.77	0.000197	0.00523
response to chemokine (GO:1990868)	89	12	34.04	-	0.35	0.000198	0.00523
cellular response to chemokine (GO:1990869)	89	12	34.04	-	0.35	0.000198	0.00524
non-canonical Wnt signaling pathway (GO:0035567)	135	87	51.64	+	1.68	0.000207	0.00548
positive regulation of immune system process (GO:0002684)	1054	321	403.18	-	0.8	0.000208	0.00549
regulation of posttranscriptional gene silencing (GO:0060147)	96	67	36.72	+	1.82	0.000208	0.00549
cellular response to peptide (GO:1901653)	340	183	130.06	+	1.41	0.000212	0.00558
lipid metabolic process (GO:0006629)	1236	568	472.8	+	1.2	0.000217	0.0057
positive regulation of protein-containing complex assembly (GO:0031334)	252	143	96.4	+	1.48	0.000222	0.00582
negative regulation of intracellular signal transduction (GO:1902532)	509	258	194.7	+	1.33	0.000229	0.00599
defense response to Gram-positive bacterium (GO:0050830)	101	15	38.63	-	0.39	0.000232	0.00606
G protein-coupled serotonin receptor signaling pathway (GO:0098664)	34	1	13.01	-	0.08	0.000232	0.00607
retrograde transport, endosome to Golgi (GO:0042147)	93	65	35.57	+	1.83	0.000241	0.00627
lipid biosynthetic process (GO:0008610)	603	299	230.66	+	1.3	0.000241	0.00627
regulation of apoptotic process (GO:0042981)	1496	675	572.26	+	1.18	0.000244	0.00633
COPII-coated vesicle budding (GO:0090114)	70	53	26.78	+	1.98	0.000245	0.00633
positive regulation of protein transport (GO:0051222)	358	191	136.94	+	1.39	0.000244	0.00634
axo-dendritic transport (GO:0008088)	66	51	25.25	+	2.02	0.000249	0.00642
cilium assembly (GO:0060271)	359	191	137.33	+	1.39	0.00025	0.00644
antigen processing and presentation of peptide antigen (GO:0048002)	194	115	74.21	+	1.55	0.000255	0.00657
regulation of actin filament organization (GO:0110053)	284	157	108.64	+	1.45	0.000256	0.00658
intracellular transport of virus (GO:0075733)	54	44	20.66	+	2.13	0.000259	0.00663
myeloid cell activation involved in immune response (GO:0002275)	519	262	198.53	+	1.32	0.000258	0.00663
extracellular matrix organization (GO:0030198)	363	92	138.86	-	0.66	0.00026	0.00666
extracellular structure organization (GO:0043062)	364	92	139.24	-	0.66	0.000262	0.00669
protein import into nucleus (GO:0006606)	100	69	38.25	+	1.8	0.000262	0.00669
nucleoside triphosphate metabolic process (GO:0009141)	95	66	36.34	+	1.82	0.000267	0.0068
cell chemotaxis (GO:0060326)	206	44	78.8	-	0.56	0.000273	0.00695
positive regulation of autophagy (GO:0010508)	135	86	51.64	+	1.67	0.000276	0.007
biological adhesion (GO:0022610)	953	288	364.55	-	0.79	0.000278	0.00706
selective autophagy (GO:0061912)	59	47	22.57	+	2.08	0.00028	0.00708
antigen processing and presentation (GO:0019882)	222	128	84.92	+	1.51	0.000295	0.00746
Golgi organization (GO:0007030)	137	87	52.41	+	1.66	0.000298	0.00752
regulation of gene silencing by RNA (GO:0060966)	97	67	37.1	+	1.81	0.000299	0.00754
cell adhesion (GO:0007155)	947	286	362.25	-	0.79	0.000301	0.00757
endosome to lysosome transport (GO:0008333)	52	43	19.89	+	2.16	0.000306	0.00767
regulation of cell morphogenesis (GO:0022604)	311	169	118.96	+	1.42	0.000306	0.00767
protein targeting to mitochondrion (GO:0006626)	56	45	21.42	+	2.1	0.000309	0.00773
phospholipid metabolic process (GO:0006644)	395	206	151.1	+	1.36	0.000322	0.00803
regulation of hematopoietic progenitor cell differentiation (GO:1901532)	88	62	33.66	+	1.84	0.000324	0.00807
detection of external stimulus (GO:0009581)	134	24	51.26	-	0.47	0.000324	0.00808
mitotic S phase (GO:0000084)	65	50	24.86	+	2.01	0.00033	0.0082
S phase (GO:0051320)	65	50	24.86	+	2.01	0.00033	0.00821
nucleic acid phosphodiester bond hydrolysis (GO:0090305)	306	166	117.05	+	1.42	0.000335	0.0083
regulation of gene silencing by miRNA (GO:0060964)	94	65	35.96	+	1.81	0.000343	0.00848
DNA-templated transcription, termination (GO:0006353)	79	57	30.22	+	1.89	0.000345	0.00853
regulation of phosphorus metabolic process (GO:0051174)	1838	813	703.08	+	1.16	0.000346	0.00854
regulation of transferase activity (GO:0051338)	1031	479	394.38	+	1.21	0.000348	0.00857
glycerophospholipid biosynthetic process (GO:0046474)	220	126	84.16	+	1.5	0.000352	0.00863
regulation of G1/S transition of mitotic cell cycle (GO:2000045)	154	95	58.91	+	1.61	0.000351	0.00864
microtubule-based protein transport (GO:0099118)	66	50	25.25	+	1.98	0.000363	0.00888
protein transport along microtubule (GO:0098840)	66	50	25.25	+	1.98	0.000363	0.0089
negative regulation of phosphorylation (GO:0042326)	461	235	176.34	+	1.33	0.000364	0.0089
positive regulation of cytosolic calcium ion concentration involved in phospholipase C-activating G protein-coupled signaling pathway (GO:0051482)	33	1	12.62	-	0.08	0.000365	0.00891
regulation of phosphate metabolic process (GO:0019220)	1837	812	702.7	+	1.16	0.000376	0.00916
response to nutrient levels (GO:0031667)	502	253	192.03	+	1.32	0.000385	0.00936
cellular response to oxygen levels (GO:0071453)	216	124	82.63	+	1.5	0.000389	0.00946
regulation of immune effector process (GO:0002697)	474	129	181.32	-	0.71	0.000392	0.00946
regulation of telomere maintenance (GO:0032204)	81	58	30.98	+	1.87	0.000392	0.00947
cellular lipid metabolic process (GO:0044255)	977	456	373.73	+	1.22	0.000391	0.00948
protein localization to mitochondrion (GO:0070585)	81	58	30.98	+	1.87	0.000392	0.00948
positive regulation of ubiquitin-dependent protein catabolic process (GO:2000060)	107	71	40.93	+	1.73	0.000396	0.00954
positive regulation of cellular protein catabolic process (GO:1903364)	151	93	57.76	+	1.61	0.000405	0.00975
Wnt signaling pathway, planar cell polarity pathway (GO:0060071)	97	66	37.1	+	1.78	0.000411	0.00988
multi-organism transport (GO:0044766)	63	48	24.1	+	1.99	0.000412	0.00988
IRE1-mediated unfolded protein response (GO:0036498)	55	44	21.04	+	2.09	0.000413	0.00988
multi-organism localization (GO:1902579)	63	48	24.1	+	1.99	0.000412	0.00989
regulation of immune system process (GO:0002682)	1708	554	653.35	-	0.85	0.000421	0.01
ribosome assembly (GO:0042255)	68	51	26.01	+	1.96	0.000422	0.0101
regulation of binding (GO:0051098)	370	194	141.53	+	1.37	0.000425	0.0101
regulation of signal transduction by p53 class mediator (GO:1901796)	181	107	69.24	+	1.55	0.000434	0.0103
cilium organization (GO:0044782)	382	199	146.12	+	1.36	0.000436	0.0103
retinoid metabolic process (GO:0001523)	108	18	41.31	-	0.44	0.000443	0.0105
insulin receptor signaling pathway (GO:0008286)	88	61	33.66	+	1.81	0.000454	0.0108
inner mitochondrial membrane organization (GO:0007007)	52	42	19.89	+	2.11	0.000456	0.0108
cellular response to extracellular stimulus (GO:0031668)	274	150	104.81	+	1.43	0.000458	0.0108
axonal transport (GO:0098930)	56	44	21.42	+	2.05	0.000463	0.0109
plasma membrane fusion (GO:0045026)	25	0	9.56	-	< 0.01	0.000464	0.0109
vesicle cytoskeletal trafficking (GO:0099518)	69	51	26.39	+	1.93	0.000466	0.0109
establishment of protein localization to mitochondrion (GO:0072655)	74	54	28.31	+	1.91	0.00047	0.011
second-messenger-mediated signaling (GO:0019932)	351	90	134.27	-	0.67	0.000477	0.0112
regulation of protein localization to nucleus (GO:1900180)	142	88	54.32	+	1.62	0.00048	0.0112
transport of virus (GO:0046794)	61	47	23.33	+	2.01	0.000489	0.0114
nuclear-transcribed mRNA catabolic process, deadenylation-dependent decay (GO:0000288)	61	47	23.33	+	2.01	0.000489	0.0114
ncRNA export from nucleus (GO:0097064)	38	34	14.54	+	2.34	0.000489	0.0114
brain development (GO:0007420)	771	367	294.93	+	1.24	0.000495	0.0115
mitotic M phase (GO:0000087)	171	102	65.41	+	1.56	0.000502	0.0116
M phase (GO:0000279)	171	102	65.41	+	1.56	0.000502	0.0117
positive regulation of proteasomal ubiquitin-dependent protein catabolic process (GO:0032436)	90	62	34.43	+	1.8	0.000505	0.0117
defense response to Gram-negative bacterium (GO:0050829)	89	13	34.04	-	0.38	0.000507	0.0117
protein phosphorylation (GO:0006468)	967	450	369.9	+	1.22	0.000513	0.0119
regulation of transport (GO:0051049)	1805	796	690.46	+	1.15	0.000519	0.012
regulation of DNA-templated transcription, elongation (GO:0032784)	53	42	20.27	+	2.07	0.000522	0.012
Golgi to plasma membrane transport (GO:0006893)	53	42	20.27	+	2.07	0.000522	0.012
ribonucleoside triphosphate metabolic process (GO:0009199)	71	52	27.16	+	1.91	0.000532	0.0122
organelle membrane fusion (GO:0090174)	86	60	32.9	+	1.82	0.000543	0.0124
regulation of microtubule cytoskeleton organization (GO:0070507)	145	89	55.47	+	1.6	0.000542	0.0124
regulation of response to DNA damage stimulus (GO:2001020)	229	129	87.6	+	1.47	0.000545	0.0124
head development (GO:0060322)	817	386	312.52	+	1.24	0.000544	0.0124
stress-activated protein kinase signaling cascade (GO:0031098)	120	77	45.9	+	1.68	0.00055	0.0125
vesicle coating (GO:0006901)	67	50	25.63	+	1.95	0.000558	0.0127
membrane lipid metabolic process (GO:0006643)	206	118	78.8	+	1.5	0.000573	0.013
glycerolipid biosynthetic process (GO:0045017)	240	134	91.81	+	1.46	0.000577	0.0131
cellular response to decreased oxygen levels (GO:0036294)	199	115	76.12	+	1.51	0.000588	0.0133
purine nucleoside triphosphate metabolic process (GO:0009144)	72	52	27.54	+	1.89	0.000589	0.0133
histone H4 acetylation (GO:0043967)	55	43	21.04	+	2.04	0.00061	0.0138
positive regulation of proteolysis involved in cellular protein catabolic process (GO:1903052)	129	81	49.35	+	1.64	0.000622	0.014
regulation of histone modification (GO:0031056)	156	94	59.67	+	1.58	0.000626	0.0141
regulation of gene silencing (GO:0060968)	117	75	44.76	+	1.68	0.000635	0.0143
regulation of carbohydrate metabolic process (GO:0006109)	218	123	83.39	+	1.47	0.000638	0.0143
cyclic-nucleotide-mediated signaling (GO:0019935)	181	39	69.24	-	0.56	0.000645	0.0145
ribosomal small subunit biogenesis (GO:0042274)	74	53	28.31	+	1.87	0.000662	0.0148
antimicrobial humoral immune response mediated by antimicrobial peptide (GO:0061844)	103	17	39.4	-	0.43	0.000662	0.0148
leukocyte chemotaxis (GO:0030595)	146	29	55.85	-	0.52	0.000669	0.0149
secretion (GO:0046903)	1093	501	418.1	+	1.2	0.000672	0.015
SCF-dependent proteasomal ubiquitin-dependent protein catabolic process (GO:0031146)	95	64	36.34	+	1.76	0.000672	0.015
vesicle targeting, to, from or within Golgi (GO:0048199)	70	51	26.78	+	1.9	0.000696	0.0155
regulation of apoptotic signaling pathway (GO:2001233)	359	187	137.33	+	1.36	0.000708	0.0157
regulation of dephosphorylation (GO:0035303)	214	121	81.86	+	1.48	0.000707	0.0157
regulation of cell cycle G1/S phase transition (GO:1902806)	175	103	66.94	+	1.54	0.000721	0.016
regulation of carbohydrate catabolic process (GO:0043470)	91	62	34.81	+	1.78	0.000733	0.0162
cytokinesis (GO:0000910)	114	73	43.61	+	1.67	0.000736	0.0163
vesicle transport along microtubule (GO:0047496)	45	37	17.21	+	2.15	0.000743	0.0164
detection of abiotic stimulus (GO:0009582)	136	26	52.02	-	0.5	0.000754	0.0166
positive regulation of supramolecular fiber organization (GO:1902905)	200	114	76.5	+	1.49	0.000761	0.0168
DNA-templated transcription, initiation (GO:0006352)	226	126	86.45	+	1.46	0.000777	0.0171
phagocytosis (GO:0006909)	333	86	127.38	-	0.68	0.000781	0.0171
response to abiotic stimulus (GO:0009628)	1165	530	445.64	+	1.19	0.00078	0.0171
transmembrane receptor protein tyrosine kinase signaling pathway (GO:0007169)	526	260	201.21	+	1.29	0.000781	0.0171
positive regulation of proteasomal protein catabolic process (GO:1901800)	110	71	42.08	+	1.69	0.000802	0.0175
response to amino acid starvation (GO:1990928)	82	57	31.37	+	1.82	0.000801	0.0175
RNA modification (GO:0009451)	172	101	65.79	+	1.54	0.000829	0.018
vacuole organization (GO:0007033)	143	87	54.7	+	1.59	0.000828	0.018
locomotion (GO:0040011)	1346	431	514.88	-	0.84	0.000836	0.0182
response to extracellular stimulus (GO:0009991)	534	263	204.27	+	1.29	0.000848	0.0184
cell surface receptor signaling pathway involved in cell-cell signaling (GO:1905114)	418	212	159.89	+	1.33	0.000852	0.0185
gene silencing (GO:0016458)	152	91	58.14	+	1.57	0.00089	0.0193
chromatin remodeling (GO:0006338)	175	102	66.94	+	1.52	0.000908	0.0196
intracellular signal transduction (GO:0035556)	1689	744	646.08	+	1.15	0.000912	0.0197
DNA damage checkpoint (GO:0000077)	139	85	53.17	+	1.6	0.000919	0.0198
regulation of B cell activation (GO:0050864)	217	50	83.01	-	0.6	0.000927	0.02
enzyme linked receptor protein signaling pathway (GO:0007167)	732	347	280.01	+	1.24	0.000975	0.021
regulation of hematopoietic stem cell differentiation (GO:1902036)	75	53	28.69	+	1.85	0.000985	0.0211
protein N-linked glycosylation (GO:0006487)	75	53	28.69	+	1.85	0.000985	0.0211
positive regulation of chromatin organization (GO:1905269)	121	76	46.29	+	1.64	0.00099	0.0212
vesicle fusion (GO:0006906)	80	55	30.6	+	1.8	0.000994	0.0212
negative regulation of protein phosphorylation (GO:0001933)	419	212	160.28	+	1.32	0.001	0.0215
response to external stimulus (GO:0009605)	2538	860	970.84	-	0.89	0.00101	0.0216
tRNA transport (GO:0051031)	37	32	14.15	+	2.26	0.00104	0.0221
positive regulation of protein ubiquitination (GO:0031398)	122	76	46.67	+	1.63	0.00104	0.0221
mitotic anaphase (GO:0000090)	157	93	60.06	+	1.55	0.00105	0.0222
negative regulation of cellular protein catabolic process (GO:1903363)	76	53	29.07	+	1.82	0.00105	0.0222
anaphase (GO:0051322)	157	93	60.06	+	1.55	0.00105	0.0222
regulation of hydrolase activity (GO:0051336)	1302	584	498.05	+	1.17	0.00105	0.0223
regulation of nucleocytoplasmic transport (GO:0046822)	116	73	44.37	+	1.65	0.00106	0.0223
glycerophospholipid metabolic process (GO:0006650)	330	172	126.23	+	1.36	0.00106	0.0223
negative regulation of cell cycle G2/M phase transition (GO:1902750)	104	67	39.78	+	1.68	0.00107	0.0226
regulation of protein dephosphorylation (GO:0035304)	143	86	54.7	+	1.57	0.00107	0.0226
regulation of vesicle-mediated transport (GO:0060627)	516	254	197.38	+	1.29	0.00107	0.0226
response to oxidative stress (GO:0006979)	400	203	153.01	+	1.33	0.00108	0.0226
positive regulation of hydrolase activity (GO:0051345)	781	367	298.75	+	1.23	0.00108	0.0227
positive regulation of viral transcription (GO:0050434)	41	34	15.68	+	2.17	0.0011	0.0229
regulation of autophagy of mitochondrion (GO:1903146)	41	34	15.68	+	2.17	0.0011	0.0229
tRNA export from nucleus (GO:0006409)	34	30	13.01	+	2.31	0.00111	0.0232
tRNA-containing ribonucleoprotein complex export from nucleus (GO:0071431)	34	30	13.01	+	2.31	0.00111	0.0232
regulation of cellular amino acid metabolic process (GO:0006521)	67	48	25.63	+	1.87	0.00113	0.0235
peroxisome organization (GO:0007031)	88	59	33.66	+	1.75	0.00114	0.0236
vesicle targeting, rough ER to cis-Golgi (GO:0048207)	63	46	24.1	+	1.91	0.00117	0.0243
cellular response to external stimulus (GO:0071496)	348	180	133.12	+	1.35	0.00117	0.0243
COPII vesicle coating (GO:0048208)	63	46	24.1	+	1.91	0.00117	0.0243
vesicle docking (GO:0048278)	63	46	24.1	+	1.91	0.00117	0.0244
positive regulation of programmed cell death (GO:0043068)	569	276	217.66	+	1.27	0.00119	0.0245
regulation of leukocyte proliferation (GO:0070663)	244	59	93.34	-	0.63	0.0012	0.0248
cAMP-mediated signaling (GO:0019933)	160	34	61.2	-	0.56	0.00122	0.0251
antigen processing and presentation of peptide antigen via MHC class I (GO:0002474)	101	65	38.63	+	1.68	0.00125	0.0257
positive regulation of protein localization to nucleus (GO:1900182)	90	60	34.43	+	1.74	0.00126	0.026
positive regulation of apoptotic process (GO:0043065)	561	272	214.6	+	1.27	0.00127	0.026
cellular response to amino acid starvation (GO:0034198)	79	54	30.22	+	1.79	0.00127	0.026
apoptotic signaling pathway (GO:0097190)	289	153	110.55	+	1.38	0.00128	0.0263
regulation of actin polymerization or depolymerization (GO:0008064)	196	111	74.97	+	1.48	0.0013	0.0265
G2/M transition of mitotic cell cycle (GO:0000086)	142	85	54.32	+	1.56	0.00132	0.0269
regulation of actin filament length (GO:0030832)	197	111	75.36	+	1.47	0.00133	0.0271
dephosphorylation (GO:0016311)	323	168	123.56	+	1.36	0.00133	0.0271
organelle disassembly (GO:1903008)	75	52	28.69	+	1.81	0.00135	0.0276
purine ribonucleoside triphosphate metabolic process (GO:0009205)	65	47	24.86	+	1.89	0.00136	0.0276
cellular response to hypoxia (GO:0071456)	190	108	72.68	+	1.49	0.00138	0.0279
cell cycle G2/M phase transition (GO:0044839)	144	86	55.08	+	1.56	0.0014	0.0284
nucleotide-excision repair, DNA damage recognition (GO:0000715)	23	23	8.8	+	2.61	0.00141	0.0286
peroxisomal transport (GO:0043574)	81	55	30.98	+	1.78	0.00141	0.0286
positive regulation of DNA metabolic process (GO:0051054)	209	116	79.95	+	1.45	0.00145	0.0293
signal transduction in response to DNA damage (GO:0042770)	105	67	40.16	+	1.67	0.00147	0.0297
protein monoubiquitination (GO:0006513)	62	45	23.72	+	1.9	0.00154	0.031
myeloid leukocyte activation (GO:0002274)	584	281	223.39	+	1.26	0.00154	0.031
positive regulation of mRNA catabolic process (GO:0061014)	53	40	20.27	+	1.97	0.00157	0.0314
regulation of neuron projection development (GO:0010975)	444	221	169.84	+	1.3	0.00157	0.0315
regulation of actin filament polymerization (GO:0030833)	179	102	68.47	+	1.49	0.00159	0.0318
adenylate cyclase-activating G protein-coupled receptor signaling pathway (GO:0007189)	137	28	52.41	-	0.53	0.00161	0.0321
positive regulation of RNA splicing (GO:0033120)	37	31	14.15	+	2.19	0.00161	0.0323
negative regulation of mRNA metabolic process (GO:1903312)	89	59	34.04	+	1.73	0.00162	0.0323
protein K48-linked ubiquitination (GO:0070936)	58	43	22.19	+	1.94	0.00163	0.0325
cell motility (GO:0048870)	1112	353	425.37	-	0.83	0.00164	0.0326
localization of cell (GO:0051674)	1112	353	425.37	-	0.83	0.00164	0.0326
DNA integrity checkpoint (GO:0031570)	149	88	57	+	1.54	0.00165	0.0327
positive regulation of canonical Wnt signaling pathway (GO:0090263)	150	88	57.38	+	1.53	0.00171	0.0339
regulation of establishment of planar polarity (GO:0090175)	115	71	43.99	+	1.61	0.00174	0.0345
regulation of stem cell differentiation (GO:2000736)	115	71	43.99	+	1.61	0.00174	0.0345
protein localization to peroxisome (GO:0072662)	80	54	30.6	+	1.76	0.00182	0.0357
establishment of protein localization to peroxisome (GO:0072663)	80	54	30.6	+	1.76	0.00182	0.0358
NIK/NF-kappaB signaling (GO:0038061)	80	54	30.6	+	1.76	0.00182	0.0358
protein targeting to peroxisome (GO:0006625)	80	54	30.6	+	1.76	0.00182	0.0359
small GTPase mediated signal transduction (GO:0007264)	268	142	102.52	+	1.39	0.00183	0.0359
negative regulation of protein kinase activity (GO:0006469)	239	129	91.42	+	1.41	0.00185	0.0363
regulation of response to endoplasmic reticulum stress (GO:1905897)	86	57	32.9	+	1.73	0.00186	0.0363
negative regulation of kinase activity (GO:0033673)	259	138	99.07	+	1.39	0.00186	0.0364
RNA methylation (GO:0001510)	86	57	32.9	+	1.73	0.00186	0.0364
regulation of GTPase activity (GO:0043087)	488	239	186.67	+	1.28	0.00187	0.0365
negative regulation of G2/M transition of mitotic cell cycle (GO:0010972)	92	60	35.19	+	1.7	0.00187	0.0365
positive regulation of cell cycle (GO:0045787)	396	199	151.48	+	1.31	0.00189	0.0369
regulation of glycolytic process (GO:0006110)	81	54	30.98	+	1.74	0.00193	0.0377
neuron projection development (GO:0031175)	695	327	265.85	+	1.23	0.00194	0.0377
stress-activated MAPK cascade (GO:0051403)	105	66	40.16	+	1.64	0.00194	0.0377
actin cytoskeleton organization (GO:0030036)	536	259	205.03	+	1.26	0.00196	0.0379
ER-nucleus signaling pathway (GO:0006984)	39	32	14.92	+	2.14	0.00197	0.0382
protein autoubiquitination (GO:0051865)	71	49	27.16	+	1.8	0.00201	0.0388
diterpenoid metabolic process (GO:0016101)	114	22	43.61	-	0.5	0.00202	0.0391
regulation of canonical Wnt signaling pathway (GO:0060828)	296	154	113.23	+	1.36	0.00205	0.0397
protein deglycosylation (GO:0006517)	32	28	12.24	+	2.29	0.00206	0.0397
protein localization to vacuole (GO:0072665)	66	46	25.25	+	1.82	0.00208	0.04
gas transport (GO:0015669)	20	0	7.65	-	< 0.01	0.00208	0.04
positive regulation of peptidyl-serine phosphorylation of STAT protein (GO:0033141)	20	0	7.65	-	< 0.01	0.00208	0.04
regulation of phosphoprotein phosphatase activity (GO:0043666)	120	73	45.9	+	1.59	0.0021	0.0402
homophilic cell adhesion via plasma membrane adhesion molecules (GO:0007156)	167	37	63.88	-	0.58	0.0021	0.0402
cellular response to nitrogen compound (GO:1901699)	659	311	252.08	+	1.23	0.00215	0.0411
microtubule cytoskeleton organization (GO:0000226)	578	277	221.1	+	1.25	0.00215	0.0412
chemotaxis (GO:0006935)	548	160	209.62	-	0.76	0.00217	0.0415
detection of external biotic stimulus (GO:0098581)	21	0	8.03	-	< 0.01	0.00218	0.0415
fusion of sperm to egg plasma membrane involved in single fertilization (GO:0007342)	21	0	8.03	-	< 0.01	0.00218	0.0415
nucleotide-excision repair, preincision complex assembly (GO:0006294)	29	26	11.09	+	2.34	0.00218	0.0415
carboxylic acid metabolic process (GO:0019752)	904	414	345.8	+	1.2	0.00222	0.0422
negative regulation of protein catabolic process (GO:0042177)	122	74	46.67	+	1.59	0.00224	0.0425
RNA phosphodiester bond hydrolysis (GO:0090501)	168	96	64.26	+	1.49	0.00228	0.0432
positive regulation of immune response (GO:0050778)	735	224	281.15	-	0.8	0.0023	0.0434
epithelial cell differentiation (GO:0030855)	683	206	261.26	-	0.79	0.0023	0.0434
intraciliary transport (GO:0042073)	53	39	20.27	+	1.92	0.00229	0.0434
signal transduction by protein phosphorylation (GO:0023014)	413	205	157.98	+	1.3	0.00231	0.0435
regulation of viral transcription (GO:0046782)	68	47	26.01	+	1.81	0.00231	0.0435
negative regulation of RNA splicing (GO:0033119)	26	24	9.95	+	2.41	0.00231	0.0435
nucleoside triphosphate biosynthetic process (GO:0009142)	68	47	26.01	+	1.81	0.00231	0.0435
oxoacid metabolic process (GO:0043436)	996	452	380.99	+	1.19	0.00232	0.0436
drug catabolic process (GO:0042737)	27	1	10.33	-	0.1	0.00233	0.0437
terpenoid metabolic process (GO:0006721)	124	25	47.43	-	0.53	0.00234	0.0439
retrograde vesicle-mediated transport, Golgi to endoplasmic reticulum (GO:0006890)	85	56	32.51	+	1.72	0.00237	0.0444
regulation of phosphatase activity (GO:0010921)	178	100	68.09	+	1.47	0.00239	0.0446
anterograde axonal transport (GO:0008089)	45	35	17.21	+	2.03	0.00239	0.0446
chloride transmembrane transport (GO:1902476)	98	18	37.49	-	0.48	0.00248	0.0462
gene silencing by RNA (GO:0031047)	86	56	32.9	+	1.7	0.00249	0.0464
DNA geometric change (GO:0032392)	118	72	45.14	+	1.6	0.00249	0.0464
response to oxygen levels (GO:0070482)	382	191	146.12	+	1.31	0.00253	0.047
response to oxygen-containing compound (GO:1901700)	1599	698	611.66	+	1.14	0.00257	0.0477
regulation of sensory perception (GO:0051931)	42	4	16.07	-	0.25	0.00259	0.0479
regulation of mononuclear cell proliferation (GO:0032944)	227	56	86.83	-	0.64	0.00259	0.0479
phosphatidylinositol metabolic process (GO:0046488)	181	101	69.24	+	1.46	0.00259	0.0479
carbohydrate metabolic process (GO:0005975)	494	240	188.97	+	1.27	0.00259	0.0479
membrane fusion (GO:0061025)	149	86	57	+	1.51	0.00265	0.0488
response to UV (GO:0009411)	149	86	57	+	1.51	0.00265	0.0488
regulation of phosphorylation (GO:0042325)	1639	714	626.96	+	1.14	0.00265	0.0489
positive regulation of signaling (GO:0023056)	1733	752	662.91	+	1.13	0.00268	0.0492
