# Supplementary material for: Mitochondrial gene expression in single cells shape pancreatic beta cells' sub-populations and explain variation in insulin pathway
Source: Sci Rep. 2021 Jan 11;11:466. doi: 10.1038/s41598-020-80334-w (PMC7801437; doi:10.1038/s41598-020-80334-w)
Supplement: Supplementary file 7 — Supplementary Table S6. [file 41598_2020_80334_MOESM7_ESM.xlsx]

## Sheet: Sheet1
Human and mouse polyA tail: long - polyA > 10bp, short - polyA < 10bp
Protein coding mtDNA gene	human polyA	mouse polyA
MT-ND1	long	long
MT-ND2	long	long
MT-ND3	long	long
MT-ND4	long	long
MT-ND4L	short	short
MT-ND5	short	long
MT-ND6	short	short
MT-COX1	long	long
MT-COX2	long	long
MT-COX3	long	long
MT-CYB	long	long
MT-ATP6	long	long
MT-ATP8	short	short
