# Supplementary material for: Mitochondrial gene expression in single cells shape pancreatic beta cells' sub-populations and explain variation in insulin pathway
Source: Sci Rep. 2021 Jan 11;11:466. doi: 10.1038/s41598-020-80334-w (PMC7801437; doi:10.1038/s41598-020-80334-w)
Supplement: Supplementary file 8 — Supplementary Table S7. [file 41598_2020_80334_MOESM8_ESM.xlsx]

## Sheet: New born Day 1
OXPHOS structural and assembly markers									Whole genome markers
Structural genes										p.value	avg_logFC	pct.1	pct.2	FDR	cluster	gene
	p.value	avg_logFC	pct.1	pct.2	FDR	cluster	gene		mt-Nd6	7.59902e-14	0.681567	1	1	7.35965e-10	HE	mt-Nd6
Ndufs3	0.0413024	0.00189831	0.95	0.833	1	HE	Ndufs3		mt-Nd1	3.39684e-11	0.745805	1	1	3.28984e-07	HE	mt-Nd1
Cox7a1	0.0507289	0.0125052	0.425	0.167	1	HE	Cox7a1		mt-Nd2	6.85367e-11	0.682005	1	1	6.63778e-07	HE	mt-Nd2
Ndufa3	0.0826728	0.0145796	1	0.933	1	HE	Ndufa3		mt-Nd5	1.64741e-10	0.731597	1	1	1.59551e-06	HE	mt-Nd5
Ndufa9	0.168461	0.169566	0.9	0.733	1	HE	Ndufa9		mt-Cytb	4.753e-09	0.595439	1	1	4.60328e-05	HE	mt-Cytb
Cox7b	0.216276	0.0581057	1	1	1	HE	Cox7b		Malat1	2.38965e-08	0.384416	1	1	0.000231438	HE	Malat1
Ndufv1	0.263728	0.0197318	0.95	0.8	1	HE	Ndufv1		mt-Rnr2	3.08653e-08	0.781289	1	1	0.000298931	HE	mt-Rnr2
Sdhc	0.322666	0.0143325	1	0.933	1	HE	Sdhc		Gm37376	2.20054e-07	0.385961	1	1	0.00213122	HE	Gm37376
Ndufs8	0.343388	0.0885914	0.975	0.9	1	HE	Ndufs8		mt-Nd4	3.03317e-07	0.501324	1	1	0.00293763	HE	mt-Nd4
Uqcrq	0.404698	0.0179934	1	0.967	1	HE	Uqcrq		Wsb1	1.08122e-06	0.272954	0.7	0.567	0.0104716	HE	Wsb1
Ndufb4	0.549506	0.00097784	0.7	0.633	1	HE	Ndufb4		mt-Rnr1	1.33826e-06	0.490505	1	1	0.012961	HE	mt-Rnr1
Ndufa11	0.63497	0.0126816	1	0.967	1	HE	Ndufa11		mt-Co1	8.23138e-06	0.539763	1	1	0.0797209	HE	mt-Co1
Sdhd	0.638316	0.0189775	1	0.967	1	HE	Sdhd		Klhl7	0.000858599	0.281955	1	0.9	1	HE	Klhl7
Ndufb9	0.672663	2.51069e-05	1	1	1	HE	Ndufb9		D5Ertd579e	0.00179225	0.251153	1	0.833	1	HE	D5Ertd579e
Atp5g2	0.692163	0.000115643	0.3	0.4	1	HE	Atp5g2		Rap1b	0.00218908	0.410167	1	1	1	HE	Rap1b
Uqcrh	0.732642	0.035184	1	1	1	HE	Uqcrh		Atp6ap2	0.00738652	0.306778	1	0.967	1	HE	Atp6ap2
Ndufv3	0.751376	0.014225	1	1	1	HE	Ndufv3		Chic1	0.00764516	0.270289	1	0.967	1	HE	Chic1
Cox6c	0.994854	0.00182402	1	1	1	HE	Cox6c		Huwe1	0.00799411	0.254304	1	0.933	1	HE	Huwe1
Uqcrb	6.0236e-05	0.0293546	1	1	0.00463817	LE	Uqcrb		Yod1	0.00878484	0.362152	1	0.933	1	HE	Yod1
Atp5l	0.00010502	0.0827976	1	1	0.00808657	LE	Atp5l		Gcg	4.98814e-13	0.809063	1	1	4.83101e-09	LE	Gcg
Cox7c	0.000131544	0.0172606	1	0.975	0.0101289	LE	Cox7c		Dcp1a	7.052e-12	0.293975	0.4	0.65	6.82986e-08	LE	Dcp1a
Cox7a2	0.000229418	0.110251	1	1	0.0176651	LE	Cox7a2		Slc46a3	1.26642e-10	0.281784	0.333	0.35	1.22653e-06	LE	Slc46a3
Atp5j	0.000543092	0.0722662	1	1	0.0418181	LE	Atp5j		Herc2	5.55377e-10	0.410094	0.867	0.95	5.37883e-06	LE	Herc2
Ndufb5	0.0014671	0.123757	0.967	1	0.112967	LE	Ndufb5		Ctdsp2	9.21887e-08	0.355198	0.833	0.95	0.000892847	LE	Ctdsp2
Ndufa10	0.00194396	0.0840486	0.867	0.975	0.149685	LE	Ndufa10		Gdap1l1	2.19222e-07	0.254898	0.767	0.8	0.00212316	LE	Gdap1l1
Atp5o	0.00539756	0.111771	1	1	0.415612	LE	Atp5o		Cog1	2.65215e-07	0.275333	0.933	0.85	0.00256861	LE	Cog1
Ndufb3	0.00626686	0.0123999	0.867	1	0.482548	LE	Ndufb3		Ski	2.96344e-07	0.261323	0.9	0.875	0.00287009	LE	Ski
Uqcr11	0.00793146	0.0897627	1	1	0.610723	LE	Uqcr11		Pim2	6.62447e-07	0.251182	0.8	0.975	0.0064158	LE	Pim2
Uqcrc2	0.011763	0.107647	0.9	1	0.905752	LE	Uqcrc2		Cryzl1	7.39453e-07	0.250873	0.867	0.85	0.0071616	LE	Cryzl1
Cox8a	0.0238879	0.0867398	1	1	1	LE	Cox8a		Hp1bp3	1.36075e-06	0.419427	1	1	0.0131788	LE	Hp1bp3
Sdhb	0.0268901	0.131473	0.967	1	1	LE	Sdhb		Sesn3	2.4295e-06	0.330994	0.867	0.95	0.0235297	LE	Sesn3
Ndufa6	0.0468161	0.0462762	1	1	1	LE	Ndufa6		Rabif	3.53631e-06	0.291534	0.467	0.55	0.0342492	LE	Rabif
Ndufb10	0.0479605	0.0720749	0.933	0.975	1	LE	Ndufb10		Chchd3	3.86932e-06	0.254701	0.8	0.925	0.0374743	LE	Chchd3
Atp5d	0.0628808	0.103383	1	0.975	1	LE	Atp5d		Psmd8	4.23415e-06	0.273417	0.933	0.925	0.0410078	LE	Psmd8
Uqcr10	0.0789167	0.0276948	1	1	1	LE	Uqcr10		Hdac6	5.68721e-06	0.273887	0.833	0.95	0.0550807	LE	Hdac6
Cox5b	0.105842	0.0368451	1	1	1	LE	Cox5b		Slc9a8	7.83444e-06	0.293542	0.567	0.525	0.0758766	LE	Slc9a8
Cyc1	0.110479	0.0939211	0.867	0.85	1	LE	Cyc1		Pcid2	8.75735e-06	0.25899	0.4	0.525	0.084815	LE	Pcid2
Ndufa12	0.139647	0.0245046	1	1	1	LE	Ndufa12		Mat2b	1.17291e-05	0.258521	0.733	0.7	0.113597	LE	Mat2b
Uqcrc1	0.160312	0.0159763	0.833	0.95	1	LE	Uqcrc1		Usp33	1.63446e-05	0.287716	0.9	0.975	0.158297	LE	Usp33
Ndufa8	0.160604	0.0401319	0.967	0.975	1	LE	Ndufa8		Ap2a2	2.16358e-05	0.313472	1	1	0.209542	LE	Ap2a2
Cox5a	0.183879	0.0541879	0.967	0.95	1	LE	Cox5a		Gpat4	2.21101e-05	0.322677	0.7	0.825	0.214136	LE	Gpat4
Cox6b1	0.206282	0.0834289	1	1	1	LE	Cox6b1		Fth1	3.15992e-05	0.281865	1	1	0.306038	LE	Fth1
Atpif1	0.235053	0.110465	1	1	1	LE	Atpif1		Kdm5a	3.72665e-05	0.304884	0.867	0.975	0.360926	LE	Kdm5a
Atp5b	0.23708	0.168362	1	1	1	LE	Atp5b		Hat1	7.01108e-05	0.291549	0.467	0.525	0.679023	LE	Hat1
Ndufs4	0.262669	0.0096516	0.933	1	1	LE	Ndufs4		Rhbdd2	8.30252e-05	0.288751	0.9	0.925	0.804099	LE	Rhbdd2
Cox6a1	0.279561	0.139994	1	1	1	LE	Cox6a1		Mief1	0.000125566	0.377386	0.733	0.65	1	LE	Mief1
Ndufb7	0.285326	0.0356703	0.967	1	1	LE	Ndufb7		Sec63	0.000148207	0.294979	0.9	0.975	1	LE	Sec63
Atp5g3	0.294285	0.0821819	1	1	1	LE	Atp5g3		Nr4a1	0.000178547	0.28394	0.933	0.975	1	LE	Nr4a1
Atp5c1	0.321779	0.13802	1	1	1	LE	Atp5c1		Pnpla6	0.000249298	0.332135	0.433	0.3	1	LE	Pnpla6
Ndufv2	0.33564	0.0699988	0.967	1	1	LE	Ndufv2		Lamp2	0.000293475	0.331671	1	1	1	LE	Lamp2
Ndufs5	0.341609	0.00934946	1	0.95	1	LE	Ndufs5		Cdk4	0.000354447	0.2565	0.967	1	1	LE	Cdk4
Ndufs2	0.392116	0.0491439	0.9	0.975	1	LE	Ndufs2		Glyr1	0.000369524	0.299718	0.967	0.925	1	LE	Glyr1
Ndufb6	0.40913	0.0222863	0.9	0.975	1	LE	Ndufb6		Rrm2	0.000466569	0.314201	0.333	0.3	1	LE	Rrm2
Ndufab1	0.454264	0.0183086	1	1	1	LE	Ndufab1		Rbp4	0.00115491	0.530752	1	1	1	LE	Rbp4
Atp5g1	0.472855	0.0044682	0.967	1	1	LE	Atp5g1		Atp2a3	0.00137721	0.295441	1	1	1	LE	Atp2a3
Uqcrfs1	0.483804	0.0269167	0.967	0.9	1	LE	Uqcrfs1		Prc1	0.00151945	0.333378	0.467	0.475	1	LE	Prc1
Atp5h	0.495751	0.00600543	1	1	1	LE	Atp5h		Adi1	0.0016656	0.290005	0.967	0.85	1	LE	Adi1
Ndufa1	0.506607	0.0399714	1	1	1	LE	Ndufa1		Ica1	0.00167042	0.311014	1	1	1	LE	Ica1
Ndufa2	0.520467	0.0504506	1	1	1	LE	Ndufa2		Eif3l	0.00192474	0.340343	0.933	0.925	1	LE	Eif3l
Atp5e	0.540938	0.0619897	1	1	1	LE	Atp5e		Cct7	0.00194717	0.398202	1	1	1	LE	Cct7
Cox6a2	0.556565	0.00598439	0.433	0.525	1	LE	Cox6a2		Rrm1	0.00286068	0.295075	0.5	0.4	1	LE	Rrm1
Ndufc2	0.580144	0.030609	1	1	1	LE	Ndufc2		Dync2h1	0.00312641	0.323093	0.967	0.975	1	LE	Dync2h1
Ndufb11	0.580641	0.0700189	1	1	1	LE	Ndufb11		Exosc9	0.0037402	0.253479	0.667	0.75	1	LE	Exosc9
Ndufa7	0.629694	0.0453667	1	1	1	LE	Ndufa7		Ubp1	0.00543306	0.264131	0.833	0.875	1	LE	Ubp1
Cox4i1	0.675762	0.0780609	1	1	1	LE	Cox4i1		Phyh	0.00565965	0.343021	1	1	1	LE	Phyh
Ndufa5	0.74114	0.00597301	1	1	1	LE	Ndufa5		Acot11	0.00751185	0.393017	1	1	1	LE	Acot11
Ndufb2	0.743961	0.00850432	0.933	0.975	1	LE	Ndufb2		Fam151a	0.00956635	0.417615	1	0.975	1	LE	Fam151a
Ndufa4	0.755497	0.0412404	1	1	1	LE	Ndufa4
Ndufs6	0.767783	0.00910132	1	0.975	1	LE	Ndufs6
Ndufs7	0.816931	0.0259794	1	1	1	LE	Ndufs7
Atp5a1	0.912374	0.0707233	1	1	1	LE	Atp5a1
Ndufc1	0.945797	0.00956767	1	1	1	LE	Ndufc1
Atp5j2	0.951855	0.0303384	1	1	1	LE	Atp5j2
Ndufs1	0.958101	0.0122112	0.867	0.9	1	LE	Ndufs1
Ndufb8	0.960791	0.0192568	1	1	1	LE	Ndufb8
Sdha	0.963417	0.00418638	0.967	0.95	1	LE	Sdha
Atp5f1	0.984121	0.00367355	0.967	0.975	1	LE	Atp5f1
Ndufa13	0.988155	0.00935088	0.967	0.975	1	LE	Ndufa13
Assembly genes
	p.value	avg_logFC	pct.1	pct.2	FDR	cluster	gene
Atpaf1	0.00826598	0.00934147	0.25	0.267	0.281043	HE	Atpaf1
Coa4	0.158331	0.0547506	0.375	0.233	1	HE	Coa4
Ndufaf7	0.204218	0.0102484	0.55	0.567	1	HE	Ndufaf7
Cox10	0.229173	0.00991923	0.55	0.467	1	HE	Cox10
Cox11	0.235842	0.0496808	0.55	0.6	1	HE	Cox11
Cox20	0.288543	0.00426553	0.725	0.533	1	HE	Cox20
Sco1	0.301911	0.00877828	0.325	0.2	1	HE	Sco1
Ndufaf4	0.323351	0.0280203	0.6	0.467	1	HE	Ndufaf4
Cox17	0.487351	0.000775825	0.925	0.933	1	HE	Cox17
Cox19	0.619959	0.00038565	0.575	0.467	1	HE	Cox19
Tmem126b	0.622658	0.00728523	0.425	0.5	1	HE	Tmem126b
Cox14	0.764186	0.00147191	0.975	1	1	HE	Cox14
Cox15	0.894909	0.0149881	0.45	0.467	1	HE	Cox15
Coa3	0.999989	0.0177035	1	1	1	HE	Coa3
Ndufaf3	1.1188e-05	0.0817636	0.767	0.825	0.00038039	LE	Ndufaf3
Ndufaf2	5.32805e-05	0.0544391	0.5	0.55	0.00181154	LE	Ndufaf2
Coa5	8.89836e-05	0.142823	0.533	0.775	0.00302544	LE	Coa5
Coa7	0.000148001	0.0873978	0.533	0.75	0.00503204	LE	Coa7
Uqcc3	0.00266548	0.029084	0.6	0.8	0.0906263	LE	Uqcc3
Cox18	0.00520409	0.0600957	0.3	0.25	0.176939	LE	Cox18
Surf1	0.00865903	0.0708925	0.8	0.775	0.294407	LE	Surf1
Coa6	0.0197825	0.00128962	0.367	0.5	0.672604	LE	Coa6
Ecsit	0.0216926	0.122401	0.633	0.45	0.737548	LE	Ecsit
Sdhaf2	0.0905789	0.00977656	0.367	0.575	1	LE	Sdhaf2
Ndufaf5	0.106894	0.0119586	0.2	0.325	1	LE	Ndufaf5
Uqcc2	0.148706	0.0424992	1	1	1	LE	Uqcc2
Sdhaf4	0.289066	0.072017	0.967	0.925	1	LE	Sdhaf4
Atpaf2	0.332191	0.0549322	0.667	0.45	1	LE	Atpaf2
Foxred1	0.495175	0.0741125	0.467	0.425	1	LE	Foxred1
Sdhaf3	0.625736	0.00299905	0.2	0.3	1	LE	Sdhaf3
Timmdc1	0.847053	0.0101237	0.933	0.875	1	LE	Timmdc1
Uqcc1	0.89901	0.00115515	0.567	0.6	1	LE	Uqcc1
Sdhaf1	0.939317	0.000425594	0.367	0.3	1	LE	Sdhaf1
Sco2	0.991918	0.00280906	0.333	0.35	1	LE	Sco2
Insulin regulation genes
	p.value	avg_logFC	pct.1	pct.2	FDR	cluster	gene
Cacna1a	1.99064e-07	0.0973956	0.975	0.933	2.84661e-05	HE	Cacna1a
Ins1	5.48011e-06	0.035628	1	1	0.000783656	HE	Ins1
Pde1c	0.000214443	0.131789	0.775	0.6	0.0306653	HE	Pde1c
Irs1	0.000741786	0.0145416	0.4	0.433	0.106075	HE	Irs1
Pfkm	0.000832615	0.129637	0.625	0.567	0.119064	HE	Pfkm
Cltrn	0.00179235	0.0353011	1	1	0.256306	HE	Cltrn
Sox4	0.0230591	0.0598693	0.8	0.9	1	HE	Sox4
Nadk	0.03886	0.016282	0.475	0.667	1	HE	Nadk
Kcnb1	0.048481	0.0684836	0.775	0.533	1	HE	Kcnb1
Rapgef4	0.0530009	0.116259	1	0.933	1	HE	Rapgef4
Arl2	0.0558427	0.0218475	0.75	0.433	1	HE	Arl2
Prkca	0.0659559	0.0869616	0.775	0.733	1	HE	Prkca
Nkx6-1	0.0887154	0.0314271	1	0.967	1	HE	Nkx6-1
Jak2	0.100417	0.0186523	0.525	0.3	1	HE	Jak2
Pde3b	0.10729	0.179702	1	0.967	1	HE	Pde3b
Sri	0.10861	0.0755833	0.85	0.7	1	HE	Sri
Pfkl	0.12196	0.0779195	0.675	0.533	1	HE	Pfkl
Abat	0.132112	0.0620795	1	0.9	1	HE	Abat
Slc2a2	0.140102	0.165405	1	1	1	HE	Slc2a2
Gpr27	0.142912	0.0292039	0.725	0.767	1	HE	Gpr27
Prkn	0.155045	0.0562075	0.825	0.6	1	HE	Prkn
Sirt1	0.1801	0.0148069	0.7	0.467	1	HE	Sirt1
Cacna1d	0.197202	0.0460727	0.975	0.833	1	HE	Cacna1d
Ptbp1	0.205726	0.0439562	0.875	0.8	1	HE	Ptbp1
Aacs	0.207129	0.0537507	0.975	0.833	1	HE	Aacs
Atg7	0.210094	0.0079518	0.525	0.3	1	HE	Atg7
Ptpmt1	0.239424	0.000383406	0.35	0.3	1	HE	Ptpmt1
Pfkfb2	0.24265	0.132208	0.95	0.9	1	HE	Pfkfb2
Slc25a4	0.243693	0.0180166	1	1	1	HE	Slc25a4
Casr	0.244721	0.0365853	0.725	0.567	1	HE	Casr
Tcf7l2	0.291658	0.00891432	0.875	0.7	1	HE	Tcf7l2
Kif5b	0.29966	0.152866	1	1	1	HE	Kif5b
Rfx3	0.321004	0.0348258	0.95	0.833	1	HE	Rfx3
G6pc2	0.350241	0.103278	1	1	1	HE	G6pc2
Glul	0.404409	0.0327891	0.975	0.933	1	HE	Glul
Nr1h4	0.405915	0.0283099	0.275	0.233	1	HE	Nr1h4
Cacna1c	0.421633	0.00273288	0.775	0.6	1	HE	Cacna1c
Foxa2	0.436442	0.0490785	0.9	0.8	1	HE	Foxa2
Stxbp5l	0.436645	0.116141	0.9	0.867	1	HE	Stxbp5l
Hmgcr	0.438516	0.141621	1	1	1	HE	Hmgcr
Rac1	0.464458	0.0504244	1	0.967	1	HE	Rac1
Myt1	0.473823	0.0847492	0.875	0.8	1	HE	Myt1
Hmgn3	0.533081	0.00849122	1	1	1	HE	Hmgn3
Isl1	0.557754	0.0844138	1	0.967	1	HE	Isl1
Tardbp	0.572989	0.042313	0.925	0.933	1	HE	Tardbp
Acvr1c	0.58059	0.0233224	0.825	0.7	1	HE	Acvr1c
Lrp5	0.591523	0.00311228	0.425	0.367	1	HE	Lrp5
Sidt2	0.608763	0.00811579	0.9	0.8	1	HE	Sidt2
Eny2	0.613359	0.0533736	0.95	0.933	1	HE	Eny2
Mcu	0.659026	0.00844218	0.7	0.567	1	HE	Mcu
Stx1a	0.680234	0.0156398	0.4	0.467	1	HE	Stx1a
Sirt4	0.708117	0.00752364	0.45	0.367	1	HE	Sirt4
Nrxn1	0.718175	0.0829579	0.725	0.6	1	HE	Nrxn1
Neurod1	0.747283	0.0795632	1	1	1	HE	Neurod1
Nnat	0.748466	0.0144953	0.975	1	1	HE	Nnat
C2cd2l	0.756239	0.0125675	0.6	0.533	1	HE	C2cd2l
Glp1r	0.781984	0.00535146	0.65	0.533	1	HE	Glp1r
Efna5	0.828468	0.00428232	0.225	0.3	1	HE	Efna5
Camk2n1	0.836544	0.0267505	1	1	1	HE	Camk2n1
Serp1	0.859473	0.071428	1	1	1	HE	Serp1
Pla2g6	0.952787	0.0145279	0.65	0.667	1	HE	Pla2g6
Tbc1d7	0.979818	0.020716	0.55	0.5	1	HE	Tbc1d7
Dynll1	0.98964	0.00998273	0.975	0.967	1	HE	Dynll1
Pim3	0.990647	0.00782928	0.675	0.667	1	HE	Pim3
Abcc8	0.995771	0.00225129	1	1	1	HE	Abcc8
Rap1a	1.41992e-13	0.0888159	0.8	0.8	2.03049e-11	LE	Rap1a
Gcg	4.98814e-13	0.809063	1	1	7.13304e-11	LE	Gcg
Ddrgk1	4.31396e-09	0.190819	0.833	0.775	6.16896e-07	LE	Ddrgk1
Itpr2	1.42447e-07	0.226696	0.533	0.475	2.03699e-05	LE	Itpr2
Nlgn2	1.31109e-06	0.0523673	0.6	0.75	0.000187485	LE	Nlgn2
Arntl	2.67754e-06	0.0622293	0.4	0.25	0.000382889	LE	Arntl
Tm7sf3	3.85826e-06	0.0672572	0.6	0.825	0.000551731	LE	Tm7sf3
Mpc2	2.55457e-05	0.0472469	0.667	0.8	0.00365304	LE	Mpc2
Ndufaf2	5.32805e-05	0.0544391	0.5	0.55	0.00761911	LE	Ndufaf2
Midn	0.00020283	0.0465722	0.9	0.8	0.0290046	LE	Midn
Klf7	0.00031944	0.152101	0.833	0.9	0.0456799	LE	Klf7
Srebf1	0.000329903	0.130487	0.767	0.85	0.0471762	LE	Srebf1
Ins2	0.000565439	0.105902	1	1	0.0808578	LE	Ins2
Rbp4	0.00115491	0.530752	1	1	0.165152	LE	Rbp4
Capn10	0.00143753	0.0398092	0.3	0.4	0.205567	LE	Capn10
Ica1	0.00167042	0.311014	1	1	0.23887	LE	Ica1
Arl2bp	0.00185714	0.0220238	0.567	0.65	0.26557	LE	Arl2bp
Adcy6	0.00207749	0.104543	0.5	0.425	0.297081	LE	Adcy6
Nr1d1	0.00532561	0.218757	0.9	0.975	0.761563	LE	Nr1d1
Phpt1	0.00594263	0.00452042	0.833	0.825	0.849795	LE	Phpt1
Pck2	0.00827364	0.0681186	0.533	0.675	1	LE	Pck2
Ncoa6	0.00832991	0.0585584	0.733	0.8	1	LE	Ncoa6
Psmd9	0.0129744	0.0657092	0.667	0.65	1	LE	Psmd9
Oxct1	0.0159847	0.0793537	0.833	0.9	1	LE	Oxct1
Clock	0.0164815	0.114943	0.933	1	1	LE	Clock
Rfx6	0.0186356	0.223349	0.933	0.975	1	LE	Rfx6
Pick1	0.0226201	0.0245753	0.333	0.475	1	LE	Pick1
Cask	0.0233713	0.0354551	0.567	0.775	1	LE	Cask
Irs2	0.0244386	0.0626292	0.933	1	1	LE	Irs2
Bad	0.0276905	0.064471	0.833	0.95	1	LE	Bad
Trpm2	0.0315325	0.00726154	0.267	0.325	1	LE	Trpm2
Kcnj11	0.0315727	0.0108987	0.767	0.95	1	LE	Kcnj11
Slc2a1	0.0316068	0.00167157	0.2	0.4	1	LE	Slc2a1
Jagn1	0.0360823	0.0737293	0.833	0.85	1	LE	Jagn1
Ffar1	0.0365558	0.0936717	0.933	1	1	LE	Ffar1
Pdx1	0.0436799	0.0425759	1	1	1	LE	Pdx1
Ppp3cb	0.0451581	0.0765506	0.733	0.75	1	LE	Ppp3cb
Ucn3	0.0593731	0.137996	1	0.95	1	LE	Ucn3
Ucp2	0.0609167	0.297511	1	1	1	LE	Ucp2
Trpm4	0.0743215	0.0183503	0.433	0.35	1	LE	Trpm4
Cpt1a	0.136726	0.053591	0.8	0.85	1	LE	Cpt1a
Glrx	0.1403	0.0715252	0.833	0.85	1	LE	Glrx
Slc25a5	0.148531	0.131949	1	1	1	LE	Slc25a5
Uqcc2	0.148706	0.0424992	1	1	1	LE	Uqcc2
Hdac1	0.159808	0.0145119	0.733	0.775	1	LE	Hdac1
Ptpn11	0.164344	0.108302	0.867	0.875	1	LE	Ptpn11
Chga	0.176973	0.242156	1	1	1	LE	Chga
Hif1a	0.185194	0.0989789	0.833	0.8	1	LE	Hif1a
Fkbp1b	0.202945	0.0153279	0.8	0.925	1	LE	Fkbp1b
Stxbp4	0.210809	0.00440326	0.333	0.425	1	LE	Stxbp4
Prkce	0.215645	0.0368825	0.833	0.925	1	LE	Prkce
Itpr3	0.225854	0.09013	0.733	0.85	1	LE	Itpr3
Brsk2	0.267523	0.0441454	0.667	0.6	1	LE	Brsk2
Hadh	0.350695	0.0958055	1	1	1	LE	Hadh
Acsl4	0.357052	0.0530896	0.8	0.7	1	LE	Acsl4
Cdk16	0.365392	0.0322343	0.667	0.65	1	LE	Cdk16
Stx4a	0.381126	0.00376517	0.467	0.65	1	LE	Stx4a
Ppp3ca	0.420332	0.0119598	0.8	0.9	1	LE	Ppp3ca
Adra2a	0.444278	0.080589	0.933	0.95	1	LE	Adra2a
Sytl4	0.452863	0.113686	1	1	1	LE	Sytl4
Myh9	0.458107	0.0613486	1	1	1	LE	Myh9
Gck	0.462572	0.0449806	0.967	0.975	1	LE	Gck
Glud1	0.483016	0.0125294	0.9	0.975	1	LE	Glud1
Baiap3	0.511712	0.00999439	0.8	0.875	1	LE	Baiap3
Snap25	0.545767	0.0936365	1	1	1	LE	Snap25
Slc30a8	0.63862	0.108914	1	1	1	LE	Slc30a8
Gipr	0.687719	0.013198	0.9	0.95	1	LE	Gipr
Per2	0.706656	0.0106685	0.667	0.75	1	LE	Per2
Syt7	0.745443	0.0571632	1	1	1	LE	Syt7
Map4k4	0.763283	0.00265519	0.867	0.875	1	LE	Map4k4
Ppard	0.765952	0.00354284	0.333	0.4	1	LE	Ppard
Ensa	0.792667	0.0477803	0.8	0.825	1	LE	Ensa
Itpr1	0.819286	0.0205891	0.767	0.825	1	LE	Itpr1
Dpp4	0.827796	0.0182352	0.7	0.725	1	LE	Dpp4
Hnf4a	0.833725	0.000757371	0.367	0.425	1	LE	Hnf4a
Sirt3	0.863211	0.0129507	0.667	0.725	1	LE	Sirt3
Enho	0.992626	0.00125309	0.867	0.85	1	LE	Enho

## Sheet: New born Day 7
OXPHOS structural and assembly markers									Whole genome markers
Structural genes										p.value	avg_logFC	pct.1	pct.2	FDR	cluster	gene
	p.value	avg_logFC	pct.1	pct.2	FDR	cluster	gene		Ghrl	3.16982e-12	2.78108	0.344	0.267	3.01197e-08	HE	Ghrl
Cox5b	9.29435e-11	0.0606392	1	1	7.06371e-09	HE	Cox5b		mt-Nd4	7.12734e-12	0.652151	1	1	6.7724e-08	HE	mt-Nd4
Ndufa2	0.0067939	0.0768458	1	1	0.516337	HE	Ndufa2		mt-Nd5	1.23472e-11	0.813173	1	1	1.17323e-07	HE	mt-Nd5
Cox7b	0.0155608	0.061362	0.969	1	1	HE	Cox7b		Cttnbp2	2.77916e-11	0.252756	0.594	0.667	2.64076e-07	HE	Cttnbp2
Ndufa13	0.0173088	0.0911548	1	1	1	HE	Ndufa13		mt-Nd1	9.41939e-11	0.793495	1	1	8.9503e-07	HE	mt-Nd1
Ndufs7	0.0336517	0.0585551	0.969	1	1	HE	Ndufs7		mt-Nd6	1.16309e-10	0.61973	1	1	1.10517e-06	HE	mt-Nd6
Atp5e	0.0464355	0.0446437	1	1	1	HE	Atp5e		Uvrag	7.05305e-10	0.283494	0.656	0.533	6.7018e-06	HE	Uvrag
Ndufs6	0.0575263	0.00557587	0.938	1	1	HE	Ndufs6		mt-Rnr2	1.36499e-09	0.868895	1	1	1.29701e-05	HE	mt-Rnr2
Ndufab1	0.0675431	0.0117463	0.969	0.933	1	HE	Ndufab1		mt-Cytb	1.65017e-09	0.801506	1	1	1.56799e-05	HE	mt-Cytb
Ndufa7	0.112832	0.0271803	0.969	1	1	HE	Ndufa7		mt-Co1	5.05433e-09	0.859004	1	1	4.80263e-05	HE	mt-Co1
Ndufa3	0.130722	0.0297722	0.969	0.967	1	HE	Ndufa3		mt-Nd2	1.02895e-08	0.614904	1	1	9.77713e-05	HE	mt-Nd2
Atp5o	0.148652	0.021708	1	0.967	1	HE	Atp5o		Atg16l2	1.31861e-08	0.267496	0.781	0.8	0.000125295	HE	Atg16l2
Uqcrh	0.148893	0.0636982	1	1	1	HE	Uqcrh		mt-Rnr1	5.89136e-08	0.522349	1	1	0.000559797	HE	mt-Rnr1
Cox7c	0.150148	0.00499754	0.969	0.967	1	HE	Cox7c		Prox1	1.53526e-05	0.254087	0.812	0.967	0.14588	HE	Prox1
Ndufs1	0.166643	0.134358	0.938	0.833	1	HE	Ndufs1		Abce1	3.74257e-05	0.264554	0.781	0.767	0.355619	HE	Abce1
Ndufa5	0.197225	0.0202788	0.906	0.967	1	HE	Ndufa5		Snap47	7.47503e-05	0.375231	1	0.867	0.710278	HE	Snap47
Atp5d	0.244136	0.038814	0.969	1	1	HE	Atp5d		Kif21a	0.000136139	0.274363	0.969	0.967	1	HE	Kif21a
Atp5c1	0.279822	0.051648	1	1	1	HE	Atp5c1		Wdr6	0.000418771	0.273973	1	0.967	1	HE	Wdr6
Atp5j2	0.336096	0.0515233	1	1	1	HE	Atp5j2		Lrpap1	0.000493669	0.341508	0.906	0.967	1	HE	Lrpap1
Uqcr10	0.338179	0.0288875	1	1	1	HE	Uqcr10		2700049A03Rik	0.00111586	0.25323	0.656	0.467	1	HE	2700049A03Rik
Ndufa4	0.344596	0.0310711	0.969	1	1	HE	Ndufa4		Nell1	0.00141107	0.283783	0.875	0.767	1	HE	Nell1
Uqcrc2	0.399696	0.0201636	1	0.967	1	HE	Uqcrc2		Kcnq1ot1	0.00193219	0.266019	0.969	0.933	1	HE	Kcnq1ot1
Ndufb9	0.403163	0.00489508	0.969	1	1	HE	Ndufb9		Elf3	0.00223012	0.273254	0.906	0.9	1	HE	Elf3
Atp5g3	0.427123	0.0315126	1	1	1	HE	Atp5g3		Madd	0.00371076	0.259364	0.938	1	1	HE	Madd
Ndufb2	0.462933	0.0257401	0.969	1	1	HE	Ndufb2		B2m	3.79039e-16	0.418078	0.667	0.75	3.60163e-12	LE	B2m
Cox8a	0.488893	0.0344184	1	1	1	HE	Cox8a		Mef2a	9.69361e-12	0.282544	0.867	0.781	9.21087e-08	LE	Mef2a
Ndufc1	0.546627	0.00531498	0.969	0.967	1	HE	Ndufc1		Cacfd1	5.9512e-10	0.307568	0.667	0.719	5.65483e-06	LE	Cacfd1
Uqcr11	0.550032	0.00159887	1	1	1	HE	Uqcr11		Fcer1g	9.02544e-10	0.311818	0.367	0.438	8.57597e-06	LE	Fcer1g
Sdhd	0.567064	0.129911	1	1	1	HE	Sdhd		Tollip	1.94733e-09	0.454591	0.833	0.688	1.85035e-05	LE	Tollip
Ndufa1	0.590968	0.0645914	1	1	1	HE	Ndufa1		Clcn7	2.2779e-09	0.318765	0.4	0.375	2.16446e-05	LE	Clcn7
Ndufa6	0.6114	0.021542	1	1	1	HE	Ndufa6		Lgmn	4.75339e-07	0.596424	0.433	0.406	0.00451667	LE	Lgmn
Ndufc2	0.644551	0.0271067	1	1	1	HE	Ndufc2		Glis3	1.12753e-06	0.255556	0.833	0.719	0.0107138	LE	Glis3
Ndufv3	0.650346	0.0318797	1	1	1	HE	Ndufv3		Gpatch8	1.64911e-06	0.318953	1	0.812	0.0156698	LE	Gpatch8
Ndufs5	0.660944	0.00385529	0.969	1	1	HE	Ndufs5		Fam102a	1.78333e-06	0.424182	0.9	0.906	0.0169452	LE	Fam102a
Cox6b1	0.662521	0.0149763	1	1	1	HE	Cox6b1		Cse1l	4.89931e-06	0.352134	0.867	0.594	0.0465532	LE	Cse1l
Atp5j	0.680947	0.046984	1	1	1	HE	Atp5j		Csf1r	5.12302e-06	0.437382	0.433	0.438	0.0486789	LE	Csf1r
Ndufa12	0.771732	0.019484	1	1	1	HE	Ndufa12		Ist1	6.33427e-06	0.458669	0.9	0.844	0.0601882	LE	Ist1
Uqcrq	0.844432	0.00465425	1	1	1	HE	Uqcrq		Usp3	1.12615e-05	0.384804	0.733	0.906	0.107007	LE	Usp3
Cox6a1	0.895086	0.0325702	1	1	1	HE	Cox6a1		Tmsb4x	1.29277e-05	0.616586	1	1	0.122839	LE	Tmsb4x
Atp5l	5.76784e-06	0.0444904	1	1	0.000438356	LE	Atp5l		Tgfbr1	1.76315e-05	0.253891	0.733	0.688	0.167535	LE	Tgfbr1
Ndufb4	0.000164288	0.00302163	0.6	0.562	0.0124859	LE	Ndufb4		Muc4	1.84388e-05	0.273965	0.867	0.719	0.175206	LE	Muc4
Ndufa8	0.00152512	0.142352	1	0.781	0.115909	LE	Ndufa8		Dusp8	2.61161e-05	0.376223	0.767	0.625	0.248155	LE	Dusp8
Cox6a2	0.0041925	0.0132138	0.4	0.406	0.31863	LE	Cox6a2		Sst	3.04385e-05	0.505463	0.967	0.938	0.289227	LE	Sst
Atp5g2	0.0114136	0.001058	0.333	0.375	0.867432	LE	Atp5g2		Rassf4	3.15925e-05	0.276076	0.733	0.531	0.300192	LE	Rassf4
Uqcrc1	0.0241985	0.143373	0.867	0.906	1	LE	Uqcrc1		Sat1	3.25973e-05	0.881511	0.833	0.938	0.30974	LE	Sat1
Ndufs8	0.0371461	0.135433	0.967	1	1	LE	Ndufs8		Pds5b	5.4335e-05	0.260764	0.733	0.75	0.516291	LE	Pds5b
Sdhb	0.0923111	0.133261	0.967	0.906	1	LE	Sdhb		Drg1	0.000120021	0.324766	0.933	0.938	1	LE	Drg1
Cox5a	0.224664	0.0215406	1	0.906	1	LE	Cox5a		Man1a2	0.000125405	0.255349	0.933	0.812	1	LE	Man1a2
Atp5f1	0.268439	0.141883	1	1	1	LE	Atp5f1		Fkbp9	0.000150458	0.359089	0.933	0.875	1	LE	Fkbp9
Atp5g1	0.296848	0.0337058	1	0.969	1	LE	Atp5g1		Srf	0.000155741	0.330846	0.967	0.875	1	LE	Srf
Sdha	0.332184	0.0468781	0.933	1	1	LE	Sdha		Lin7c	0.000201761	0.254815	0.867	0.969	1	LE	Lin7c
Atp5b	0.336663	0.167711	1	1	1	LE	Atp5b		Cyb5b	0.000214783	0.28678	0.933	0.969	1	LE	Cyb5b
Ndufs3	0.337748	0.00931465	0.9	0.719	1	LE	Ndufs3		Slc35b2	0.000226364	0.261929	0.7	0.625	1	LE	Slc35b2
Ndufv2	0.338721	0.057816	0.967	0.844	1	LE	Ndufv2		Tmco3	0.000256799	0.263504	0.867	0.844	1	LE	Tmco3
Ndufb11	0.35479	0.0105386	1	1	1	LE	Ndufb11		Bcl2l1	0.000272502	0.281615	0.667	0.625	1	LE	Bcl2l1
Cyc1	0.374716	0.0399366	0.767	0.562	1	LE	Cyc1		Rhbdd2	0.000310814	0.358739	0.833	0.812	1	LE	Rhbdd2
Ndufb7	0.375767	0.0553508	1	0.969	1	LE	Ndufb7		Aak1	0.000335397	0.253615	0.967	0.844	1	LE	Aak1
Ndufa9	0.495182	0.0608244	0.933	0.812	1	LE	Ndufa9		Cry2	0.0003935	0.274279	0.967	0.969	1	LE	Cry2
Ndufb5	0.551024	0.00116195	1	0.969	1	LE	Ndufb5		Ppm1h	0.00093385	0.359256	1	0.875	1	LE	Ppm1h
Ndufs2	0.574665	0.139284	0.933	0.906	1	LE	Ndufs2		Kars	0.00121317	0.475206	0.933	0.906	1	LE	Kars
Cox7a2	0.651055	0.0232645	1	1	1	LE	Cox7a2		Arf3	0.00149604	0.269316	1	0.906	1	LE	Arf3
Cox6c	0.663049	0.0128497	1	0.969	1	LE	Cox6c		Ulk2	0.00156087	0.260273	0.767	0.812	1	LE	Ulk2
Ndufa11	0.691267	0.0310216	1	1	1	LE	Ndufa11		Wdr45b	0.00222508	0.27827	0.9	0.812	1	LE	Wdr45b
Atp5a1	0.70419	0.109626	1	1	1	LE	Atp5a1		Sptan1	0.00222592	0.26521	0.867	0.906	1	LE	Sptan1
Ndufv1	0.730477	0.0679211	0.833	0.844	1	LE	Ndufv1		Entpd3	0.00275581	0.304258	1	0.906	1	LE	Entpd3
Ndufs4	0.738858	0.0327216	0.9	0.906	1	LE	Ndufs4		Zfp36	0.00319979	0.452111	1	0.938	1	LE	Zfp36
Atpif1	0.804255	0.0361268	1	1	1	LE	Atpif1		Snx2	0.0042175	0.303195	0.967	0.969	1	LE	Snx2
Ndufb10	0.817103	0.0487232	1	1	1	LE	Ndufb10		Btg2	0.00470904	0.41306	1	1	1	LE	Btg2
Uqcrfs1	0.826785	0.0194848	0.9	0.938	1	LE	Uqcrfs1		Anxa6	0.0047899	0.289588	0.933	0.906	1	LE	Anxa6
Ndufb6	0.865566	0.0300185	0.967	0.938	1	LE	Ndufb6		Fth1	0.00493603	0.335956	1	1	1	LE	Fth1
Sdhc	0.869616	0.00211249	0.933	0.969	1	LE	Sdhc		Sgk1	0.00585796	0.342947	0.367	0.25	1	LE	Sgk1
Ndufa10	0.882227	0.0137772	0.933	0.969	1	LE	Ndufa10		Srpk1	0.00757509	0.382709	1	0.969	1	LE	Srpk1
Uqcrb	0.951054	0.00976979	1	1	1	LE	Uqcrb		Arc	0.00876254	0.418473	0.867	0.781	1	LE	Arc
Ndufb3	0.962526	0.00669331	0.967	0.969	1	LE	Ndufb3
Ndufb8	0.999222	0.00627712	1	1	1	LE	Ndufb8
Atp5h	0.999891	0.00349372	1	1	1	LE	Atp5h
Assembly genes
	p.value	avg_logFC	pct.1	pct.2	FDR	cluster	gene
Coa4	0.0122326	0.0148839	0.25	0.467	0.391443	HE	Coa4
Sdhaf2	0.02712	0.0718208	0.719	0.633	0.867841	HE	Sdhaf2
Uqcc1	0.0712141	0.06619	0.531	0.667	1	HE	Uqcc1
Cox18	0.0798995	0.00547255	0.281	0.433	1	HE	Cox18
Cox20	0.0947319	0.000637569	0.688	0.733	1	HE	Cox20
Atpaf2	0.117292	0.0538223	0.469	0.433	1	HE	Atpaf2
Cox11	0.234062	0.0405699	0.438	0.533	1	HE	Cox11
Uqcc2	0.306026	0.0304365	1	1	1	HE	Uqcc2
Bcs1l	0.345494	0.0309082	0.25	0.3	1	HE	Bcs1l
Ndufaf2	0.50897	0.022093	0.531	0.6	1	HE	Ndufaf2
Sdhaf4	0.529684	0.00182559	0.906	0.967	1	HE	Sdhaf4
Ndufaf7	0.849658	0.0134752	0.438	0.5	1	HE	Ndufaf7
Foxred1	0.914694	0.0272395	0.375	0.4	1	HE	Foxred1
Uqcc3	0.938029	0.00740746	0.75	0.7	1	HE	Uqcc3
Cox10	0.995917	0.000858706	0.375	0.4	1	HE	Cox10
Ndufaf6	4.42962e-07	0.0153129	0.267	0.281	1.41748e-05	LE	Ndufaf6
Cox17	3.50782e-06	0.010422	0.867	0.938	0.00011225	LE	Cox17
Coa5	0.0178083	0.0691666	0.433	0.719	0.569866	LE	Coa5
Surf1	0.0316714	0.14464	0.9	0.688	1	LE	Surf1
Atpaf1	0.0329925	0.0118942	0.2	0.344	1	LE	Atpaf1
Ecsit	0.140744	0.0545072	0.467	0.625	1	LE	Ecsit
Cox14	0.292459	0.0629107	1	0.969	1	LE	Cox14
Cox19	0.365235	0.050586	0.567	0.438	1	LE	Cox19
Cox15	0.491927	0.0526664	0.7	0.719	1	LE	Cox15
Coa6	0.552916	0.0043945	0.5	0.344	1	LE	Coa6
Timmdc1	0.555857	0.0178954	0.9	0.812	1	LE	Timmdc1
Coa3	0.573459	0.0468118	1	1	1	LE	Coa3
Ndufaf3	0.61117	0.0313257	0.833	0.812	1	LE	Ndufaf3
Tmem126b	0.630371	0.0106591	0.433	0.312	1	LE	Tmem126b
Coa7	0.699546	0.0150151	0.433	0.375	1	LE	Coa7
Ndufaf4	0.713782	0.00770199	0.367	0.406	1	LE	Ndufaf4
Acad9	0.958598	0.0203245	0.3	0.281	1	LE	Acad9
Insulin regulation genes
	p.value	avg_logFC	pct.1	pct.2	FDR	cluster	gene
Ghrl	3.16982e-12	2.78108	0.344	0.267	4.53285e-10	HE	Ghrl
Mpc2	4.61601e-05	0.100963	0.875	0.933	0.0066009	HE	Mpc2
Kcnq1	0.000178819	0.0519984	0.281	0.267	0.0255711	HE	Kcnq1
Ptpmt1	0.000233293	0.00377949	0.281	0.3	0.0333608	HE	Ptpmt1
Eny2	0.000671107	0.0563591	0.906	0.9	0.0959682	HE	Eny2
Oxct1	0.000902638	0.210477	0.812	0.833	0.129077	HE	Oxct1
Sirt3	0.00121171	0.0730269	0.812	0.8	0.173275	HE	Sirt3
Pla2g6	0.00140931	0.0800367	0.625	0.633	0.201532	HE	Pla2g6
Rfx3	0.00188574	0.124201	0.969	0.933	0.26966	HE	Rfx3
Acvr1c	0.00236927	0.024632	0.594	0.733	0.338805	HE	Acvr1c
Jak2	0.00244105	0.0627199	0.531	0.567	0.34907	HE	Jak2
Ppard	0.00379862	0.0187385	0.344	0.2	0.543203	HE	Ppard
Tardbp	0.00922046	0.0988609	1	0.9	1	HE	Tardbp
Ppp3cb	0.0166222	0.0920257	0.75	0.867	1	HE	Ppp3cb
Foxa2	0.0214814	0.0709268	0.812	0.7	1	HE	Foxa2
Mcu	0.0300359	0.144212	0.844	0.633	1	HE	Mcu
Irs2	0.0326034	0.0681994	0.875	0.967	1	HE	Irs2
Aacs	0.0338629	0.260929	0.969	0.933	1	HE	Aacs
Chga	0.0519391	0.0325226	1	1	1	HE	Chga
Pfkfb2	0.0524496	0.260019	0.969	1	1	HE	Pfkfb2
Gck	0.0619627	0.233379	0.938	0.833	1	HE	Gck
Sidt2	0.0707668	0.0509495	0.719	0.767	1	HE	Sidt2
Klf7	0.0829766	0.0832571	0.781	0.7	1	HE	Klf7
Nr1d1	0.0847476	0.101274	0.656	0.633	1	HE	Nr1d1
Fkbp1b	0.0974117	0.164841	0.938	0.933	1	HE	Fkbp1b
Kcnj11	0.10551	0.0871425	0.938	0.933	1	HE	Kcnj11
Enho	0.155585	0.0972423	0.906	0.8	1	HE	Enho
Hadh	0.176453	0.0452317	1	1	1	HE	Hadh
Ucn3	0.21848	0.278934	1	0.967	1	HE	Ucn3
Camk2n1	0.222169	0.123545	1	1	1	HE	Camk2n1
Arntl	0.259694	0.0345636	0.281	0.233	1	HE	Arntl
Tcf7l2	0.260142	0.0364903	0.812	0.9	1	HE	Tcf7l2
Adcy6	0.295367	0.00372531	0.656	0.433	1	HE	Adcy6
Uqcc2	0.306026	0.0304365	1	1	1	HE	Uqcc2
Ptpn11	0.345781	0.0461253	0.938	0.8	1	HE	Ptpn11
Sri	0.353894	0.00607055	0.875	0.933	1	HE	Sri
Dpp4	0.405621	0.0471156	0.844	0.833	1	HE	Dpp4
Baiap3	0.457584	0.0542956	0.875	0.933	1	HE	Baiap3
Ndufaf2	0.50897	0.022093	0.531	0.6	1	HE	Ndufaf2
Cltrn	0.512728	0.0642565	1	1	1	HE	Cltrn
Prkn	0.546871	0.0299524	0.688	0.767	1	HE	Prkn
Rbp4	0.551033	0.158	1	1	1	HE	Rbp4
G6pc2	0.552235	0.129428	1	1	1	HE	G6pc2
Isl1	0.554724	0.160694	1	1	1	HE	Isl1
Pdx1	0.647001	0.0292264	1	0.967	1	HE	Pdx1
Prkca	0.743991	0.0364441	0.75	0.633	1	HE	Prkca
Hmgn3	0.748996	0.080594	1	1	1	HE	Hmgn3
Itpr1	0.773864	0.0184151	0.938	0.967	1	HE	Itpr1
Sirt4	0.803841	0.00245155	0.312	0.333	1	HE	Sirt4
Slc2a2	0.859023	0.122779	1	1	1	HE	Slc2a2
Gcg	0.86521	0.0887733	1	1	1	HE	Gcg
Nkx6-1	0.879922	0.0447336	0.969	0.967	1	HE	Nkx6-1
Nlgn2	0.9367	0.0120046	0.656	0.633	1	HE	Nlgn2
Stxbp5l	0.950696	0.0255207	0.906	0.933	1	HE	Stxbp5l
Ddrgk1	0.954922	0.0260521	0.906	0.9	1	HE	Ddrgk1
Atg7	0.960919	0.00521289	0.312	0.367	1	HE	Atg7
Ins2	0.999757	0.0484355	1	1	1	HE	Ins2
Irs1	3.99424e-14	0.210369	0.5	0.438	5.71177e-12	LE	Irs1
Rac1	4.80557e-06	0.199997	0.867	0.969	0.000687196	LE	Rac1
Pfkm	1.2978e-05	0.187535	0.433	0.594	0.00185585	LE	Pfkm
Pim3	5.69572e-05	0.0860239	0.4	0.531	0.00814487	LE	Pim3
Arl2bp	5.90831e-05	0.0235055	0.5	0.469	0.00844888	LE	Arl2bp
Acsl4	5.96183e-05	0.135111	0.867	0.688	0.00852542	LE	Acsl4
Cacna1c	7.53048e-05	0.0838246	0.6	0.625	0.0107686	LE	Cacna1c
Pck2	7.55793e-05	0.0717981	0.567	0.719	0.0108078	LE	Pck2
Stx4a	0.000132579	0.0893884	0.767	0.594	0.0189587	LE	Stx4a
Kcnb1	0.00323712	0.156401	0.7	0.844	0.462908	LE	Kcnb1
Cdk16	0.00338753	0.0811867	0.667	0.781	0.484417	LE	Cdk16
Lrp5	0.00778867	0.00116441	0.2	0.375	1	LE	Lrp5
Pde1c	0.0103049	0.18221	0.7	0.594	1	LE	Pde1c
Trpm2	0.0139577	0.000449577	0.233	0.438	1	LE	Trpm2
Pick1	0.017419	0.0304783	0.367	0.281	1	LE	Pick1
Itpr3	0.0176518	0.102989	0.9	0.781	1	LE	Itpr3
Trpm4	0.0259538	0.0210643	0.267	0.312	1	LE	Trpm4
Sytl4	0.0490377	0.376733	1	1	1	LE	Sytl4
Hnf4a	0.0538982	0.0500036	0.633	0.312	1	LE	Hnf4a
Cacna1a	0.0615612	0.0836385	0.9	0.906	1	LE	Cacna1a
Jagn1	0.0981339	0.117752	0.933	0.75	1	LE	Jagn1
Glul	0.115577	0.0943799	1	1	1	LE	Glul
Ufm1	0.124557	0.0423878	0.933	0.875	1	LE	Ufm1
Ica1	0.126963	0.214646	1	0.938	1	LE	Ica1
Itpr2	0.12784	0.0363239	0.533	0.625	1	LE	Itpr2
Nnat	0.13512	0.0225142	0.9	0.969	1	LE	Nnat
Ncoa6	0.143968	0.101018	0.633	0.719	1	LE	Ncoa6
Map4k4	0.144383	0.0256012	0.833	0.781	1	LE	Map4k4
Kif5b	0.158039	0.187333	1	1	1	LE	Kif5b
Hif1a	0.163386	0.0626459	0.7	0.625	1	LE	Hif1a
Midn	0.16434	0.000223867	0.733	0.688	1	LE	Midn
Rfx6	0.165745	0.22288	0.933	0.969	1	LE	Rfx6
Ppp3ca	0.168423	0.0865197	0.967	0.812	1	LE	Ppp3ca
Clock	0.177692	0.1351	0.967	0.938	1	LE	Clock
Sirt1	0.192258	0.0422462	0.733	0.469	1	LE	Sirt1
Hdac1	0.199827	0.0513414	0.833	0.812	1	LE	Hdac1
Adra2a	0.200836	0.0775163	0.833	0.719	1	LE	Adra2a
Arl2	0.212522	0.0583659	0.7	0.625	1	LE	Arl2
C2cd2l	0.245375	0.034644	0.733	0.5	1	LE	C2cd2l
Rapgef4	0.248991	0.062634	0.967	1	1	LE	Rapgef4
Cacna1d	0.254617	0.0571792	0.967	0.906	1	LE	Cacna1d
Myt1	0.267984	0.116238	0.933	0.844	1	LE	Myt1
Abat	0.288385	0.107151	0.8	0.875	1	LE	Abat
Gpr27	0.323566	0.0631939	0.733	0.75	1	LE	Gpr27
Tm7sf3	0.344106	0.0566259	0.8	0.875	1	LE	Tm7sf3
Hmgcr	0.373052	0.00415628	1	1	1	LE	Hmgcr
Dynll1	0.398368	0.0424737	1	1	1	LE	Dynll1
Abcc8	0.458164	0.109671	1	1	1	LE	Abcc8
Capn10	0.465112	0.0281774	0.367	0.281	1	LE	Capn10
Serp1	0.468978	0.0548051	0.967	1	1	LE	Serp1
Gipr	0.476628	0.0209803	0.967	1	1	LE	Gipr
Psmd9	0.488072	0.0582629	0.767	0.625	1	LE	Psmd9
Myh9	0.499702	0.0781553	1	1	1	LE	Myh9
Slc25a5	0.537861	0.0775499	1	1	1	LE	Slc25a5
Ptbp1	0.544209	0.000425933	0.867	0.781	1	LE	Ptbp1
Cask	0.561547	0.0666384	0.567	0.562	1	LE	Cask
Brsk2	0.577177	0.00591537	0.533	0.625	1	LE	Brsk2
Pfkl	0.590015	0.00114943	0.633	0.719	1	LE	Pfkl
Rap1a	0.59262	0.00373223	0.767	0.688	1	LE	Rap1a
Sox4	0.598566	0.0408245	0.767	0.688	1	LE	Sox4
Per2	0.643076	0.0192146	0.767	0.719	1	LE	Per2
Syt9	0.659221	0.0132421	0.3	0.281	1	LE	Syt9
Slc25a4	0.660263	0.113306	1	1	1	LE	Slc25a4
Syt7	0.684266	0.0279828	0.967	0.969	1	LE	Syt7
Phpt1	0.701461	0.00255512	0.833	0.75	1	LE	Phpt1
Slc30a8	0.71032	0.181859	1	1	1	LE	Slc30a8
Prkce	0.712996	0.0343855	0.833	0.844	1	LE	Prkce
Glp1r	0.718501	0.0221849	0.833	0.719	1	LE	Glp1r
Ucp2	0.735232	0.0898137	1	1	1	LE	Ucp2
Stx1a	0.749759	0.0256971	0.367	0.281	1	LE	Stx1a
Glrx	0.753171	0.0263054	0.733	0.688	1	LE	Glrx
Pde3b	0.774464	0.0345274	0.933	0.969	1	LE	Pde3b
Ensa	0.800686	0.048471	0.767	0.812	1	LE	Ensa
Nadk	0.800974	0.0695163	0.6	0.562	1	LE	Nadk
Cpt1a	0.831555	0.00540204	0.7	0.688	1	LE	Cpt1a
Neurod1	0.841838	0.0769259	1	1	1	LE	Neurod1
Casr	0.862849	0.00513636	0.533	0.625	1	LE	Casr
Bad	0.871318	0.0330604	0.733	0.719	1	LE	Bad
Stxbp4	0.929203	0.024406	0.433	0.438	1	LE	Stxbp4
Ffar1	0.93323	0.0249987	0.967	0.938	1	LE	Ffar1
Glud1	0.937604	0.0330242	0.933	0.906	1	LE	Glud1
Srebf1	0.945794	0.0192582	0.7	0.688	1	LE	Srebf1
Tbc1d7	0.949212	0.032138	0.467	0.438	1	LE	Tbc1d7
Nrxn1	0.994137	0.0339602	0.8	0.781	1	LE	Nrxn1
Ins1	0.99901	0.0415336	1	1	1	LE	Ins1

## Sheet: New born Day 14
OXPHOS structural and assembly markers									Whole genome markers
Structural genes										p.value	avg_logFC	pct.1	pct.2	FDR	cluster	gene
	p.value	avg_logFC	pct.1	pct.2	FDR	cluster	gene		mt-Nd2	1.11548e-12	0.854961	1	1	9.33207e-09	HE	mt-Nd2
Cox6c	1.83762e-06	0.117107	1	0.969	0.000139659	HE	Cox6c		mt-Cytb	1.36866e-11	0.960236	1	1	1.14502e-07	HE	mt-Cytb
Ndufb4	0.000882058	0.00287705	0.622	0.594	0.0670364	HE	Ndufb4		Il6st	1.59122e-11	0.280494	0.486	0.438	1.33121e-07	HE	Il6st
Atp5d	0.00334672	0.261178	0.946	0.906	0.254351	HE	Atp5d		mt-Nd4	3.04373e-10	0.699235	1	1	2.54638e-06	HE	mt-Nd4
Ndufa7	0.00526581	0.121208	0.946	0.969	0.400201	HE	Ndufa7		mt-Nd1	1.70574e-09	0.948505	1	1	1.42702e-05	HE	mt-Nd1
Atp5l	0.0114811	0.0174255	0.973	1	0.872564	HE	Atp5l		mt-Co1	5.16044e-09	0.949285	1	1	4.31722e-05	HE	mt-Co1
Ndufc1	0.0115425	0.0472744	1	0.938	0.877231	HE	Ndufc1		mt-Nd6	6.78821e-09	0.640839	1	1	5.67902e-05	HE	mt-Nd6
Ndufb3	0.0183896	0.0511631	0.784	0.781	1	HE	Ndufb3		Fbxw11	1.45264e-07	0.260642	0.676	0.75	0.00121528	HE	Fbxw11
Uqcrb	0.018509	0.0373024	1	1	1	HE	Uqcrb		mt-Nd5	1.5619e-07	0.843938	1	1	0.00130668	HE	mt-Nd5
Ndufs1	0.0241756	0.097167	0.757	0.844	1	HE	Ndufs1		Tmem63b	4.21486e-07	0.259218	0.676	0.625	0.00352615	HE	Tmem63b
Sdhc	0.0246165	0.0879418	0.946	0.875	1	HE	Sdhc		Clptm1l	1.00478e-06	0.280748	0.703	0.812	0.008406	HE	Clptm1l
Uqcrq	0.0291001	0.11538	1	0.969	1	HE	Uqcrq		mt-Rnr1	1.25628e-06	0.666269	1	1	0.0105101	HE	mt-Rnr1
Ndufa2	0.029115	0.0854318	0.973	1	1	HE	Ndufa2		Msto1	1.56028e-06	0.357798	0.378	0.312	0.0130533	HE	Msto1
Ndufv3	0.034098	0.066939	0.946	0.969	1	HE	Ndufv3		Ftsj3	1.85909e-05	0.34369	0.324	0.375	0.155532	HE	Ftsj3
Atp5o	0.036186	0.165335	0.946	0.875	1	HE	Atp5o		mt-Rnr2	5.35552e-05	0.837158	1	1	0.448043	HE	mt-Rnr2
Cox5a	0.0365559	0.0905085	0.865	0.75	1	HE	Cox5a		Ttll7	5.96911e-05	0.283325	0.865	0.844	0.499376	HE	Ttll7
Cox6b1	0.0389742	0.0973918	1	0.969	1	HE	Cox6b1		Gosr2	7.49925e-05	0.401714	0.757	0.812	0.627387	HE	Gosr2
Atp5g3	0.0407281	0.147539	1	0.938	1	HE	Atp5g3		Brd7	0.000111771	0.256857	0.622	0.75	0.93508	HE	Brd7
Cox8a	0.0652032	0.0816903	1	1	1	HE	Cox8a		Rtf2	0.000140532	0.33352	0.73	0.625	1	HE	Rtf2
Ndufv2	0.0724154	0.189358	0.973	1	1	HE	Ndufv2		Wfs1	0.000381656	0.260966	0.757	0.875	1	HE	Wfs1
Uqcr11	0.0757464	0.113432	1	1	1	HE	Uqcr11		Ins2	0.000485128	0.285262	1	1	1	HE	Ins2
Atp5e	0.0829381	0.0472757	1	0.969	1	HE	Atp5e		2610008E11Rik	0.000488696	0.290668	0.405	0.531	1	HE	2610008E11Rik
Cox7b	0.101013	0.0318309	0.973	0.938	1	HE	Cox7b		Med25	0.00116812	0.261413	0.838	0.875	1	HE	Med25
Uqcrfs1	0.115861	0.10811	0.919	0.844	1	HE	Uqcrfs1		Uggt1	0.00176102	0.356007	0.919	0.969	1	HE	Uggt1
Ndufa1	0.118636	0.0600373	0.973	1	1	HE	Ndufa1		Rsl1d1	0.0033171	0.257732	0.784	0.812	1	HE	Rsl1d1
Cox7c	0.155402	0.0137989	0.892	0.812	1	HE	Cox7c		Atp5d	0.00334672	0.261178	0.946	0.906	1	HE	Atp5d
Atp5j	0.162158	0.0832957	1	0.969	1	HE	Atp5j		Tbc1d15	0.00487401	0.270351	0.784	0.812	1	HE	Tbc1d15
Ndufb11	0.165232	0.0177426	0.946	1	1	HE	Ndufb11		Vrk1	0.00504048	0.309425	0.757	0.594	1	HE	Vrk1
Ndufs8	0.209564	0.0348263	0.838	0.906	1	HE	Ndufs8		Gm42418	0.00508311	0.353819	1	1	1	HE	Gm42418
Ndufa6	0.213596	0.0746551	0.973	1	1	HE	Ndufa6		Jade1	0.00608394	0.255634	0.946	0.719	1	HE	Jade1
Sdha	0.220512	0.115672	0.892	0.844	1	HE	Sdha		Ppp1cb	0.00887357	0.262815	0.973	1	1	HE	Ppp1cb
Ndufa3	0.227689	0.0379446	0.973	0.969	1	HE	Ndufa3		Capns1	0.00906356	0.317407	0.838	0.812	1	HE	Capns1
Ndufa10	0.228548	0.11566	0.838	0.75	1	HE	Ndufa10		C2cd5	3.38798e-17	0.263968	0.656	0.811	2.83438e-13	LE	C2cd5
Sdhb	0.257267	0.12809	0.946	0.938	1	HE	Sdhb		Gnl3	8.66212e-15	0.299125	0.906	0.784	7.24673e-11	LE	Gnl3
Ndufs3	0.313583	0.0216221	0.703	0.688	1	HE	Ndufs3		Gm12940	1.67428e-09	0.300337	0.969	0.973	1.40071e-05	LE	Gm12940
Ndufa12	0.313626	0.0394935	0.892	0.938	1	HE	Ndufa12		Zfp605	3.12074e-09	0.272	0.281	0.27	2.61081e-05	LE	Zfp605
Cox6a1	0.321026	0.152452	1	1	1	HE	Cox6a1		Rhbdd2	1.23381e-08	0.454219	0.75	0.622	0.000103221	LE	Rhbdd2
Ndufs4	0.399766	0.0390567	0.784	0.844	1	HE	Ndufs4		Zmym1	5.6415e-08	0.375274	0.438	0.405	0.000471967	LE	Zmym1
Ndufa8	0.40664	0.0666464	0.865	0.781	1	HE	Ndufa8		Abcc5	1.36842e-07	0.336055	0.938	0.784	0.00114482	LE	Abcc5
Ndufb9	0.430403	0.00455948	0.973	0.906	1	HE	Ndufb9		Picalm	1.87968e-07	0.341647	0.938	0.919	0.00157254	LE	Picalm
Ndufb5	0.525782	0.071472	0.892	0.906	1	HE	Ndufb5		Nit1	5.08677e-07	0.262286	0.875	0.811	0.00425559	LE	Nit1
Ndufb10	0.540574	0.0261509	0.892	0.906	1	HE	Ndufb10		Mettl3	6.92894e-07	0.293356	0.625	0.378	0.00579675	LE	Mettl3
Ndufc2	0.541347	0.0542675	0.973	0.938	1	HE	Ndufc2		C130089K02Rik	1.44644e-06	0.269506	0.844	0.784	0.0121009	LE	C130089K02Rik
Atpif1	0.603612	0.0406768	1	1	1	HE	Atpif1		Rims3	3.98264e-06	0.309287	0.75	0.757	0.0333187	LE	Rims3
Uqcr10	0.639905	0.0288626	0.973	0.938	1	HE	Uqcr10		Kat14	6.27327e-06	0.256698	0.531	0.324	0.0524822	LE	Kat14
Cox4i1	0.677442	0.105024	1	1	1	HE	Cox4i1		Ppp2ca	2.76313e-05	0.256868	0.906	0.811	0.231164	LE	Ppp2ca
Ndufb6	0.704547	0.0144458	0.946	0.875	1	HE	Ndufb6		Spag9	3.51859e-05	0.302974	0.844	0.784	0.294365	LE	Spag9
Uqcrc1	0.750151	0.0322793	0.784	0.844	1	HE	Uqcrc1		Pias1	3.6502e-05	0.409124	0.875	0.703	0.305376	LE	Pias1
Cox5b	0.790826	0.00567394	0.892	0.938	1	HE	Cox5b		Scn9a	3.80981e-05	0.342216	0.844	0.784	0.318728	LE	Scn9a
Ndufs6	0.836398	0.0277154	0.973	0.969	1	HE	Ndufs6		Ipo9	3.87121e-05	0.349554	0.875	0.838	0.323865	LE	Ipo9
Cox7a2	0.848718	0.0112047	0.946	0.969	1	HE	Cox7a2		Akap8	4.63261e-05	0.297805	0.656	0.514	0.387564	LE	Akap8
Cyc1	0.925966	0.0128919	0.514	0.531	1	HE	Cyc1		Fbxo32	5.90415e-05	0.255791	0.5	0.297	0.493941	LE	Fbxo32
Ndufs5	0.944048	0.0106475	0.919	0.906	1	HE	Ndufs5		Zfp280d	9.30169e-05	0.376176	0.875	0.838	0.77818	LE	Zfp280d
Atp5b	0.957402	0.00481006	1	1	1	HE	Atp5b		Mapre1	9.32617e-05	0.280377	0.906	0.811	0.780227	LE	Mapre1
Ndufab1	0.00059152	0.0148432	0.781	0.784	0.0449555	LE	Ndufab1		Adgb	9.4533e-05	0.304629	0.5	0.649	0.790863	LE	Adgb
Cox6a2	0.00511724	0.018984	0.281	0.486	0.38891	LE	Cox6a2		Klhl32	9.75903e-05	0.32868	0.938	0.892	0.81644	LE	Klhl32
Atp5h	0.032813	0.030347	1	0.892	1	LE	Atp5h		Reps1	0.000121496	0.299573	0.656	0.514	1	LE	Reps1
Atp5g2	0.0554721	0.00613715	0.344	0.243	1	LE	Atp5g2		Trmt10b	0.00018476	0.291983	0.438	0.324	1	LE	Trmt10b
Ndufs7	0.0786632	0.037105	0.812	0.973	1	LE	Ndufs7		Nsf	0.000312953	0.306085	0.844	0.541	1	LE	Nsf
Atp5j2	0.0862032	0.00468525	0.938	1	1	LE	Atp5j2		Ppy	0.000338771	1.08219	1	0.973	1	LE	Ppy
Sdhd	0.14887	0.256169	0.938	0.946	1	LE	Sdhd		Gmfb	0.000363953	0.256761	0.656	0.676	1	LE	Gmfb
Ndufa9	0.159858	0.0919373	0.875	0.649	1	LE	Ndufa9		Klf10	0.000474096	0.465817	0.938	0.865	1	LE	Klf10
Ndufb7	0.160103	0.0136688	0.875	0.757	1	LE	Ndufb7		Zmynd11	0.000486257	0.250877	0.938	0.973	1	LE	Zmynd11
Ndufa5	0.311458	0.0331366	0.969	0.892	1	LE	Ndufa5		B830012L14Rik	0.000664089	0.452238	0.875	0.757	1	LE	B830012L14Rik
Ndufv1	0.319223	0.0614628	0.625	0.676	1	LE	Ndufv1		Kpna1	0.000855849	0.274464	0.781	0.73	1	LE	Kpna1
Ndufb2	0.378583	0.00193889	0.938	0.973	1	LE	Ndufb2		Srpk2	0.00101985	0.365951	1	1	1	LE	Srpk2
Ndufb8	0.483252	0.0834484	1	0.973	1	LE	Ndufb8		Map3k12	0.00102789	0.292422	1	1	1	LE	Map3k12
Uqcrc2	0.496522	0.00927551	0.875	0.865	1	LE	Uqcrc2		Ap1b1	0.0011664	0.284939	0.844	0.892	1	LE	Ap1b1
Uqcrh	0.55851	0.00843575	0.938	0.919	1	LE	Uqcrh		Eci2	0.0011875	0.316225	0.938	0.811	1	LE	Eci2
Ndufa11	0.666	0.0712794	0.969	0.946	1	LE	Ndufa11		Arc	0.00120197	0.390113	0.562	0.351	1	LE	Arc
Ndufs2	0.767757	0.0130068	0.938	0.892	1	LE	Ndufs2		Grtp1	0.00136528	0.315371	0.969	0.946	1	LE	Grtp1
Atp5f1	0.799913	0.00544347	0.906	0.919	1	LE	Atp5f1		Scaf11	0.00163483	0.259062	0.938	0.838	1	LE	Scaf11
Atp5a1	0.873023	0.0767041	1	1	1	LE	Atp5a1		Tpm3	0.00168251	0.414557	0.938	0.973	1	LE	Tpm3
Atp5g1	0.879209	0.00273696	0.906	0.892	1	LE	Atp5g1		Ppp6r3	0.00196245	0.287289	0.875	0.703	1	LE	Ppp6r3
Atp5c1	0.940238	0.0036652	0.969	0.973	1	LE	Atp5c1		Hnrnph1	0.00212754	0.435527	1	0.973	1	LE	Hnrnph1
Ndufa4	0.985401	0.0011564	1	1	1	LE	Ndufa4		Fkbp3	0.00214783	0.348051	0.844	0.919	1	LE	Fkbp3
Ndufa13	0.985523	0.00483847	0.969	0.973	1	LE	Ndufa13		Tnks	0.00239455	0.315921	0.812	0.649	1	LE	Tnks
Assembly genes									Tnpo3	0.0025131	0.252499	0.781	0.676	1	LE	Tnpo3
	p.value	avg_logFC	pct.1	pct.2	FDR	cluster	gene		Osbpl5	0.00261787	0.251006	0.5	0.568	1	LE	Osbpl5
Cox17	1.05634e-14	0.0939937	0.973	0.938	3.06338e-13	HE	Cox17		Insrr	0.00312089	0.39216	0.938	1	1	LE	Insrr
Sdhaf3	3.23344e-05	0.0133452	0.459	0.156	0.000937699	HE	Sdhaf3		Rbm18	0.00313123	0.338123	0.938	0.811	1	LE	Rbm18
Sdhaf2	0.000102063	0.0754944	0.351	0.562	0.00295983	HE	Sdhaf2		Idh3a	0.00320534	0.297702	0.719	0.784	1	LE	Idh3a
Cox20	0.000247805	0.00780746	0.514	0.656	0.00718634	HE	Cox20		Tox4	0.00357003	0.282306	0.812	0.541	1	LE	Tox4
Cox14	0.000820395	0.143194	0.865	0.906	0.0237914	HE	Cox14		Coa5	0.00362252	0.386372	0.781	0.676	1	LE	Coa5
Coa7	0.0339703	0.065976	0.459	0.469	0.985138	HE	Coa7		Uvssa	0.0048527	0.275744	0.844	0.892	1	LE	Uvssa
Acad9	0.0622907	0.0566616	0.27	0.344	1	HE	Acad9		Tspan8	0.00491656	0.285674	0.656	0.784	1	LE	Tspan8
Atpaf1	0.272545	0.0016634	0.27	0.312	1	HE	Atpaf1		Eif4h	0.00594496	0.265062	0.938	1	1	LE	Eif4h
Ndufaf7	0.277374	0.0288068	0.459	0.625	1	HE	Ndufaf7		Slc16a12	0.00608993	0.291662	0.906	0.838	1	LE	Slc16a12
Uqcc1	0.364537	0.119665	0.486	0.438	1	HE	Uqcc1		Tmem87b	0.00619414	0.320597	0.812	0.486	1	LE	Tmem87b
Timmdc1	0.405975	0.0394735	0.757	0.75	1	HE	Timmdc1		Mau2	0.00786375	0.426511	0.781	0.811	1	LE	Mau2
Ndufaf3	0.420397	0.00656718	0.568	0.688	1	HE	Ndufaf3		Maged2	0.0080924	0.310678	0.844	0.784	1	LE	Maged2
Uqcc2	0.538441	0.0394951	1	1	1	HE	Uqcc2		Cul5	0.00945033	0.269092	0.875	0.838	1	LE	Cul5
Sdhaf4	0.866333	0.0230886	0.919	0.938	1	HE	Sdhaf4		Brd3	0.00993739	0.260484	0.906	0.973	1	LE	Brd3
Cox15	1.63216e-05	0.0696447	0.438	0.351	0.000473327	LE	Cox15
Ecsit	0.000252151	0.0387636	0.344	0.378	0.00731239	LE	Ecsit
Coa6	0.000462309	0.0320168	0.531	0.351	0.013407	LE	Coa6
Coa5	0.00362252	0.386372	0.781	0.676	0.105053	LE	Coa5
Cox11	0.0310933	0.179274	0.625	0.351	0.901707	LE	Cox11
Uqcc3	0.04351	0.052291	0.688	0.432	1	LE	Uqcc3
Cox19	0.0838921	0.0203517	0.594	0.324	1	LE	Cox19
Ndufaf2	0.116787	0.00197205	0.531	0.297	1	LE	Ndufaf2
Coa3	0.208656	0.00586275	1	0.946	1	LE	Coa3
Atpaf2	0.276453	0.0790557	0.375	0.297	1	LE	Atpaf2
Tmem126b	0.299574	0.135963	0.406	0.378	1	LE	Tmem126b
Surf1	0.440081	0.0535943	0.562	0.541	1	LE	Surf1
Foxred1	0.48782	0.052068	0.469	0.297	1	LE	Foxred1
Ndufaf4	0.523278	0.0168795	0.406	0.514	1	LE	Ndufaf4
Cox18	0.920845	0.000477211	0.312	0.243	1	LE	Cox18
Insulin regulation genes
	p.value	avg_logFC	pct.1	pct.2	FDR	cluster	gene
Itpr2	4.47375e-05	0.0716143	0.27	0.344	0.00590535	HE	Itpr2
Ins2	0.000485128	0.285262	1	1	0.0640369	HE	Ins2
Glp1r	0.00128065	0.136481	0.73	0.719	0.169045	HE	Glp1r
Gpr27	0.00269615	0.0941418	0.703	0.688	0.355891	HE	Gpr27
Itpr3	0.00431018	0.0473438	0.514	0.781	0.568943	HE	Itpr3
Ins1	0.00711106	0.156913	1	1	0.93866	HE	Ins1
Rbp4	0.0127066	0.240266	1	0.969	1	HE	Rbp4
Acsl4	0.0147972	0.083476	0.757	0.656	1	HE	Acsl4
Arl2bp	0.0247807	0.00795063	0.351	0.344	1	HE	Arl2bp
Enho	0.0274425	0.108302	0.838	0.844	1	HE	Enho
Sri	0.0335727	0.148773	0.811	0.844	1	HE	Sri
Hif1a	0.038636	0.100901	0.757	0.75	1	HE	Hif1a
Ptbp1	0.0501944	0.0789367	0.541	0.562	1	HE	Ptbp1
C2cd2l	0.0516805	0.0117686	0.243	0.469	1	HE	C2cd2l
Sirt3	0.0727093	0.0657885	0.568	0.625	1	HE	Sirt3
Gipr	0.0928099	0.140561	0.919	0.844	1	HE	Gipr
Camk2n1	0.133985	0.227379	1	1	1	HE	Camk2n1
Klf7	0.140819	0.0977632	0.757	0.594	1	HE	Klf7
Baiap3	0.152708	0.0687076	0.676	0.719	1	HE	Baiap3
Ufm1	0.155554	0.112767	0.946	0.969	1	HE	Ufm1
Slc25a4	0.16854	0.10332	1	0.969	1	HE	Slc25a4
Glul	0.180985	0.0254725	0.946	0.938	1	HE	Glul
Foxa2	0.200602	0.0794426	0.784	0.688	1	HE	Foxa2
Ffar1	0.210834	0.105589	0.919	0.938	1	HE	Ffar1
Ptpn11	0.21173	0.00585973	0.757	0.812	1	HE	Ptpn11
Ucn3	0.223272	0.305949	1	0.969	1	HE	Ucn3
Slc25a5	0.234654	0.0824591	0.919	0.844	1	HE	Slc25a5
Abat	0.279642	0.0613784	0.784	0.906	1	HE	Abat
Dpp4	0.300452	0.0579537	0.73	0.625	1	HE	Dpp4
Nlgn2	0.301639	0.0420731	0.568	0.406	1	HE	Nlgn2
Kcnb1	0.324907	0.00319128	0.838	0.656	1	HE	Kcnb1
Glrx	0.336747	0.104379	0.73	0.688	1	HE	Glrx
Pfkm	0.346437	0.0422112	0.351	0.469	1	HE	Pfkm
Aacs	0.346816	0.0882731	0.865	0.938	1	HE	Aacs
Srebf1	0.441886	0.0373956	0.649	0.688	1	HE	Srebf1
Casr	0.446995	0.00631389	0.405	0.531	1	HE	Casr
Stxbp5l	0.465698	0.0385441	0.811	0.812	1	HE	Stxbp5l
Rac1	0.473988	0.0774629	0.865	0.875	1	HE	Rac1
Nkx6-1	0.519122	0.0459869	0.973	1	1	HE	Nkx6-1
Slc2a2	0.533927	0.102784	1	1	1	HE	Slc2a2
Uqcc2	0.538441	0.0394951	1	1	1	HE	Uqcc2
Myt1	0.541915	0.00451338	0.838	0.75	1	HE	Myt1
Isl1	0.542679	0.140732	1	1	1	HE	Isl1
Kcnj11	0.598516	0.00828018	0.892	0.781	1	HE	Kcnj11
Fkbp1b	0.613447	0.0827491	0.946	0.906	1	HE	Fkbp1b
Ica1	0.644946	0.0972889	0.892	0.938	1	HE	Ica1
Bad	0.668244	0.0213067	0.676	0.594	1	HE	Bad
Sytl4	0.732368	0.129466	0.946	0.969	1	HE	Sytl4
Mpc2	0.802541	0.014261	0.784	0.844	1	HE	Mpc2
Prkn	0.832255	0.0255185	0.703	0.594	1	HE	Prkn
Tardbp	0.86055	0.0214891	0.865	0.844	1	HE	Tardbp
Cacna1c	0.873051	0.000379898	0.351	0.375	1	HE	Cacna1c
Nnat	0.874239	0.0219099	0.568	0.594	1	HE	Nnat
G6pc2	0.911799	0.139638	1	1	1	HE	G6pc2
Brsk2	0.927421	0.013706	0.459	0.406	1	HE	Brsk2
Hadh	0.960149	0.0674844	1	1	1	HE	Hadh
Mcu	0.97554	0.0128387	0.514	0.5	1	HE	Mcu
Chga	0.982534	0.00703819	1	1	1	HE	Chga
Gcg	0.987858	0.0202065	1	1	1	HE	Gcg
Cpt1a	4.86068e-15	0.0842655	0.344	0.351	6.4161e-13	LE	Cpt1a
Cask	5.84821e-09	0.247952	0.625	0.649	7.71964e-07	LE	Cask
Pde1c	2.58533e-08	0.162541	0.438	0.432	3.41264e-06	LE	Pde1c
Nr1d1	2.10772e-05	0.119436	0.656	0.378	0.00278219	LE	Nr1d1
Pla2g6	2.85473e-05	0.180992	0.438	0.351	0.00376825	LE	Pla2g6
Phpt1	6.16107e-05	0.00887806	0.719	0.649	0.00813262	LE	Phpt1
Pick1	0.00350088	0.0629143	0.375	0.162	0.462116	LE	Pick1
Ppp3cb	0.00859451	0.119836	0.875	0.622	1	LE	Ppp3cb
Clock	0.00932889	0.194584	0.938	0.946	1	LE	Clock
Ncoa6	0.0133668	0.00498666	0.688	0.486	1	LE	Ncoa6
Snap25	0.0198391	0.223623	1	1	1	LE	Snap25
Prkce	0.0275757	0.0863955	0.844	0.865	1	LE	Prkce
Oxct1	0.0310457	0.119166	0.781	0.946	1	LE	Oxct1
Pfkl	0.0370262	0.0741786	0.438	0.432	1	LE	Pfkl
Tbc1d7	0.0424926	0.0436751	0.5	0.27	1	LE	Tbc1d7
Glud1	0.0600787	0.140008	0.875	0.757	1	LE	Glud1
Irs2	0.0603066	0.0200881	0.844	0.649	1	LE	Irs2
Sirt1	0.0666538	0.0281636	0.375	0.27	1	LE	Sirt1
Rap1a	0.0719643	0.0304997	0.688	0.568	1	LE	Rap1a
Pim3	0.0998261	0.0208255	0.281	0.27	1	LE	Pim3
Capn10	0.102807	0.0194057	0.5	0.351	1	LE	Capn10
Ndufaf2	0.116787	0.00197205	0.531	0.297	1	LE	Ndufaf2
Ppp3ca	0.129129	0.0869663	0.812	0.757	1	LE	Ppp3ca
Sox4	0.144751	0.0898621	0.75	0.649	1	LE	Sox4
Midn	0.156791	0.011722	0.469	0.27	1	LE	Midn
Gck	0.187205	0.148794	0.812	0.703	1	LE	Gck
Hmgcr	0.224898	0.0887929	1	0.919	1	LE	Hmgcr
Pdx1	0.2524	0.0401349	1	0.919	1	LE	Pdx1
Prkca	0.299034	0.0217127	0.656	0.649	1	LE	Prkca
Ddrgk1	0.324322	0.0872886	0.719	0.676	1	LE	Ddrgk1
Itpr1	0.34044	0.116313	0.844	0.784	1	LE	Itpr1
Slc30a8	0.347203	0.283234	1	1	1	LE	Slc30a8
Sidt2	0.373239	0.0933326	0.469	0.459	1	LE	Sidt2
Tcf7l2	0.38738	0.0497617	0.844	0.757	1	LE	Tcf7l2
Jak2	0.435154	0.0472122	0.406	0.297	1	LE	Jak2
Neurod1	0.435606	0.136342	1	0.973	1	LE	Neurod1
Syt7	0.454029	0.026607	1	0.946	1	LE	Syt7
Myh9	0.457183	0.00183134	0.969	1	1	LE	Myh9
Per2	0.458519	0.0365887	0.594	0.703	1	LE	Per2
Atg7	0.482037	0.1579	0.531	0.351	1	LE	Atg7
Jagn1	0.498425	0.00162404	0.781	0.649	1	LE	Jagn1
Adra2a	0.572323	0.0389637	0.75	0.703	1	LE	Adra2a
Arl2	0.575288	0.082211	0.594	0.486	1	LE	Arl2
Ensa	0.593616	0.0132048	0.719	0.703	1	LE	Ensa
Map4k4	0.602501	0.0487162	0.781	0.757	1	LE	Map4k4
Acvr1c	0.606355	0.0903716	0.688	0.595	1	LE	Acvr1c
Nrxn1	0.613378	0.0807325	0.781	0.73	1	LE	Nrxn1
Hdac1	0.615651	0.00399816	0.75	0.622	1	LE	Hdac1
Rfx6	0.632972	0.112328	0.938	0.919	1	LE	Rfx6
Hnf4a	0.639179	0.00193329	0.375	0.27	1	LE	Hnf4a
Stxbp4	0.647024	0.0686634	0.5	0.378	1	LE	Stxbp4
Pck2	0.648113	0.079312	0.562	0.514	1	LE	Pck2
Stx4a	0.672289	0.0319339	0.625	0.622	1	LE	Stx4a
Eny2	0.694	0.037463	0.75	0.757	1	LE	Eny2
Hmgn3	0.696442	0.10885	1	1	1	LE	Hmgn3
Cltrn	0.704065	0.0452397	1	1	1	LE	Cltrn
Dynll1	0.761163	0.041936	0.938	0.892	1	LE	Dynll1
Adcy6	0.76445	0.00246576	0.375	0.378	1	LE	Adcy6
Psmd9	0.786744	0.0260556	0.688	0.568	1	LE	Psmd9
Cdk16	0.789563	0.0247572	0.656	0.568	1	LE	Cdk16
Abcc8	0.790757	0.00381914	1	1	1	LE	Abcc8
Nadk	0.795534	0.00656626	0.469	0.568	1	LE	Nadk
Rapgef4	0.852754	0.0578515	0.969	0.946	1	LE	Rapgef4
Cacna1d	0.890652	0.032604	0.812	0.811	1	LE	Cacna1d
Ucp2	0.896824	0.091555	1	1	1	LE	Ucp2
Serp1	0.909728	0.0826846	1	1	1	LE	Serp1
Rfx3	0.955321	0.0365485	0.688	0.676	1	LE	Rfx3
Tm7sf3	0.962454	0.0335998	0.844	0.811	1	LE	Tm7sf3
Kif5b	0.96773	0.0307309	1	1	1	LE	Kif5b
Cacna1a	0.969839	0.018318	0.906	0.892	1	LE	Cacna1a
Irs1	0.97755	0.0244691	0.375	0.324	1	LE	Irs1
Pfkfb2	0.995139	0.0400483	1	1	1	LE	Pfkfb2
Pde3b	0.996911	0.00122758	0.906	0.919	1	LE	Pde3b

## Sheet: New born Day 21
OXPHOS structural and assembly markers									Whole genome markers
Structural genes										p.value	avg_logFC	pct.1	pct.2	FDR	cluster	gene
	p.value	avg_logFC	pct.1	pct.2	FDR	cluster	gene		Mau2	2.54028e-11	0.475776	0.9	0.913	2.10894e-07	LE	Mau2
Ndufb4	1.91715e-13	0.00627884	0.4	0.609	1.45703e-11	LE	Ndufb4		Ift122	4.26944e-10	0.252902	0.633	0.696	3.54449e-06	LE	Ift122
Ndufab1	3.64447e-05	0.0333447	0.933	0.87	0.00276979	LE	Ndufab1		Klhl22	6.74243e-10	0.547807	0.767	0.478	5.59756e-06	LE	Klhl22
Cox5a	0.0525112	0.0442725	0.733	0.652	1	LE	Cox5a		Zzef1	7.14068e-09	0.397829	0.767	0.783	5.92819e-05	LE	Zzef1
Atp5d	0.120956	0.00835288	0.933	0.87	1	LE	Atp5d		Wdr26	7.08766e-08	0.271477	0.933	0.957	0.000588418	LE	Wdr26
Cyc1	0.292537	0.0583865	0.767	0.522	1	LE	Cyc1		Itpr1	1.80521e-07	0.265395	0.9	0.783	0.00149869	LE	Itpr1
Cox7c	0.299422	0.00420041	0.933	0.783	1	LE	Cox7c		Sgpp2	2.61739e-07	0.448882	0.867	0.652	0.00217296	LE	Sgpp2
Atp5l	0.300725	0.012747	1	0.957	1	LE	Atp5l		Coa5	6.0794e-07	0.482212	0.567	0.652	0.00504712	LE	Coa5
Ndufb10	0.32461	0.048645	0.967	1	1	LE	Ndufb10		Zfp930	6.81161e-07	0.260449	0.333	0.391	0.005655	LE	Zfp930
Ndufb2	0.336717	0.00301256	0.967	0.87	1	LE	Ndufb2		Gpx3	1.11205e-06	0.451592	0.933	1	0.00923223	LE	Gpx3
Sdha	0.354423	0.0450729	1	1	1	LE	Sdha		Tasp1	1.35135e-06	0.267809	0.5	0.261	0.0112189	LE	Tasp1
Ndufa3	0.42986	0.0138906	0.967	1	1	LE	Ndufa3		Wdr43	2.41668e-06	0.257345	0.7	0.522	0.0200633	LE	Wdr43
Ndufs7	0.583186	0.0143948	0.933	0.87	1	LE	Ndufs7		Dpp3	4.69641e-06	0.33742	0.533	0.348	0.0389896	LE	Dpp3
Atp5j2	0.599701	0.00490079	1	0.957	1	LE	Atp5j2		Ctsa	2.30841e-05	0.366199	0.767	0.913	0.191644	LE	Ctsa
Atp5e	0.642776	0.0010639	1	1	1	LE	Atp5e		Ppy	4.80592e-05	0.444393	1	1	0.398988	LE	Ppy
Uqcrfs1	0.672842	0.0538704	0.767	0.826	1	LE	Uqcrfs1		Hcfc1	5.47208e-05	0.387926	0.9	0.565	0.454292	LE	Hcfc1
Uqcrc1	0.688602	0.0119284	0.9	0.783	1	LE	Uqcrc1		Ripk4	5.82749e-05	0.252458	0.5	0.348	0.483798	LE	Ripk4
Atp5a1	0.697795	0.0614261	0.967	0.957	1	LE	Atp5a1		Zzz3	7.43286e-05	0.281021	0.733	0.522	0.617076	LE	Zzz3
Uqcr10	0.708829	0.0302577	1	1	1	LE	Uqcr10		Ist1	7.53911e-05	0.367284	0.933	0.826	0.625897	LE	Ist1
Ndufv1	0.860163	0.0603218	0.833	0.739	1	LE	Ndufv1		Rbp4	0.000116004	0.366529	1	0.87	0.963063	LE	Rbp4
Ndufs1	0.940479	0.0279614	0.7	0.739	1	LE	Ndufs1		Ube2h	0.000316551	0.431302	0.9	0.87	1	LE	Ube2h
Ndufs4	0.987581	0.00196833	0.9	0.87	1	LE	Ndufs4		Cog2	0.000447103	0.259557	0.533	0.304	1	LE	Cog2
Ndufb8	0.992014	0.00853981	1	1	1	LE	Ndufb8		Slc24a2	0.000476334	0.309745	1	0.913	1	LE	Slc24a2
Atp5g2	3.70328e-05	0.012612	0.391	0.4	0.00281449	HE	Atp5g2		Pyy	0.00144861	0.570246	1	1	1	LE	Pyy
Uqcr11	4.76345e-05	0.129898	1	1	0.00362023	HE	Uqcr11		Etl4	0.00154678	0.272536	0.833	0.652	1	LE	Etl4
Cox6c	0.000130044	0.0945315	1	1	0.00988331	HE	Cox6c		Dpf2	0.00181871	0.25092	1	1	1	LE	Dpf2
Ndufb3	0.000162189	0.0105715	0.783	1	0.0123264	HE	Ndufb3		Acat1	0.00232196	0.32776	0.9	0.957	1	LE	Acat1
Ndufv3	0.00188521	0.13734	0.957	1	0.143276	HE	Ndufv3		Gmppa	0.00275913	0.260423	0.933	0.957	1	LE	Gmppa
Sdhc	0.00275309	0.165925	0.826	0.933	0.209235	HE	Sdhc		Tet1	0.00278168	0.268717	0.733	0.348	1	LE	Tet1
Cox7a2	0.00306756	0.144145	0.957	1	0.233135	HE	Cox7a2		Acad8	0.00288623	0.29553	0.467	0.261	1	LE	Acad8
Atp5o	0.00393577	0.0713094	0.826	0.967	0.299119	HE	Atp5o		Nipal1	0.00305144	0.364414	0.933	0.739	1	LE	Nipal1
Cox8a	0.00501489	0.0986234	1	1	0.381131	HE	Cox8a		Nbr1	0.00330021	0.347602	0.967	0.87	1	LE	Nbr1
Cox5b	0.00637545	0.0181752	0.826	0.8	0.484534	HE	Cox5b		Polr2b	0.00374569	0.280897	0.967	0.957	1	LE	Polr2b
Ndufs8	0.00668045	0.137036	0.783	0.933	0.507714	HE	Ndufs8		Klhl24	0.00400131	0.270736	0.933	0.652	1	LE	Klhl24
Ndufb7	0.00687154	0.0414795	0.913	1	0.522237	HE	Ndufb7		Vmp1	0.00507657	0.273309	0.8	0.522	1	LE	Vmp1
Ndufv2	0.0144148	0.166331	1	0.933	1	HE	Ndufv2		Lifr	0.00530605	0.425307	0.733	0.696	1	LE	Lifr
Ndufb5	0.0154928	0.140175	1	0.933	1	HE	Ndufb5		Elavl1	0.00588502	0.256458	0.867	0.913	1	LE	Elavl1
Ndufs3	0.025122	0.01006	0.565	0.767	1	HE	Ndufs3		Papola	0.00701217	0.275784	1	0.783	1	LE	Papola
Ndufa7	0.0334434	0.103585	1	1	1	HE	Ndufa7		Vdr	0.00858166	0.262212	0.967	0.957	1	LE	Vdr
Atp5g1	0.0336969	0.0309854	0.783	0.967	1	HE	Atp5g1		Nfx1	0.00902308	0.328883	0.9	0.913	1	LE	Nfx1
Atp5f1	0.0349675	0.0883948	1	0.967	1	HE	Atp5f1		Atf2	0.00950009	0.269234	0.933	0.87	1	LE	Atf2
Ndufa2	0.0365238	0.0987434	1	1	1	HE	Ndufa2		Tmem170b	0.00980384	0.391707	0.567	0.522	1	LE	Tmem170b
Ndufb9	0.0401546	0.0502198	0.913	1	1	HE	Ndufb9		Gosr1	2.45697e-13	0.258962	0.826	0.633	2.03978e-09	HE	Gosr1
Ndufa8	0.0460585	0.158146	0.826	0.733	1	HE	Ndufa8		Dars2	4.76783e-12	0.50262	0.348	0.367	3.95826e-08	HE	Dars2
Ndufb11	0.0758564	0.074082	1	1	1	HE	Ndufb11		Ctns	1.35361e-11	0.294489	0.435	0.533	1.12377e-07	HE	Ctns
Ndufa12	0.0876039	0.0301172	0.913	0.967	1	HE	Ndufa12		Pcyox1	3.09609e-11	0.427835	0.652	0.667	2.57037e-07	HE	Pcyox1
Ndufb6	0.11721	0.0435248	0.87	0.9	1	HE	Ndufb6		Edem1	9.43533e-11	0.349329	0.696	0.767	7.83321e-07	HE	Edem1
Cox7b	0.125657	0.00381087	0.913	1	1	HE	Cox7b		mt-Nd4	1.07932e-10	0.598061	1	1	8.96049e-07	HE	mt-Nd4
Ndufa5	0.15412	0.0411378	0.87	0.967	1	HE	Ndufa5		Cyfip1	2.4375e-10	0.306312	0.609	0.733	2.02361e-06	HE	Cyfip1
Atpif1	0.164249	0.058861	1	1	1	HE	Atpif1		mt-Nd1	8.38877e-10	0.756707	1	1	6.96435e-06	HE	mt-Nd1
Cox6a1	0.230726	0.0556704	0.957	1	1	HE	Cox6a1		mt-Cytb	1.3241e-09	0.773474	1	1	1.09927e-05	HE	mt-Cytb
Atp5h	0.261339	0.0169069	1	1	1	HE	Atp5h		Rint1	4.01352e-09	0.483637	0.696	0.733	3.33202e-05	HE	Rint1
Ndufa11	0.291042	0.0882868	0.957	0.933	1	HE	Ndufa11		Armc5	2.44866e-08	0.354902	0.435	0.433	0.000203287	HE	Armc5
Ndufs2	0.35588	0.147302	0.913	0.967	1	HE	Ndufs2		mt-Rnr2	3.38463e-08	0.613159	1	1	0.000280992	HE	mt-Rnr2
Atp5c1	0.429729	0.0515699	1	1	1	HE	Atp5c1		Mapk14	4.15483e-08	0.30723	0.739	0.9	0.000344934	HE	Mapk14
Ndufc2	0.432119	0.0482989	1	0.967	1	HE	Ndufc2		Slc18a1	7.15383e-08	0.525435	0.391	0.567	0.000593911	HE	Slc18a1
Uqcrh	0.44961	0.0492486	0.957	0.967	1	HE	Uqcrh		Tut4	1.4482e-07	0.321433	0.957	0.833	0.0012023	HE	Tut4
Cox6a2	0.480348	0.060721	0.652	0.633	1	HE	Cox6a2		mt-Co1	1.69389e-07	0.693318	1	1	0.00140627	HE	mt-Co1
Sdhd	0.481805	0.0641998	0.957	1	1	HE	Sdhd		Camkk2	5.4134e-07	0.324125	0.435	0.367	0.00449421	HE	Camkk2
Sdhb	0.488495	0.0790776	0.913	0.967	1	HE	Sdhb		mt-Nd6	6.01781e-07	0.460433	1	1	0.00499599	HE	mt-Nd6
Cox6b1	0.576598	0.0304995	0.913	0.967	1	HE	Cox6b1		Ppfia1	8.35834e-07	0.274545	0.652	0.467	0.0069391	HE	Ppfia1
Ndufa6	0.586325	0.0597188	1	1	1	HE	Ndufa6		Grk2	1.05156e-06	0.260988	0.435	0.433	0.00873006	HE	Grk2
Uqcrc2	0.658151	0.0603247	0.957	0.867	1	HE	Uqcrc2		Rrbp1	1.10676e-06	0.376302	0.957	1	0.0091883	HE	Rrbp1
Ndufs6	0.659601	0.0409341	0.957	0.967	1	HE	Ndufs6		Zfp846	1.47516e-06	0.27776	0.217	0.3	0.0122468	HE	Zfp846
Atp5g3	0.714661	0.0613311	0.957	0.967	1	HE	Atp5g3		mt-Nd5	2.69003e-06	0.606112	1	1	0.0223326	HE	mt-Nd5
Ndufa4	0.795596	0.0552687	1	1	1	HE	Ndufa4		Nell1	3.29027e-06	0.600779	1	0.867	0.0273158	HE	Nell1
Ndufc1	0.799673	0.021691	1	1	1	HE	Ndufc1		Ctnnd2	3.86712e-06	0.292273	0.478	0.467	0.0321049	HE	Ctnnd2
Uqcrq	0.808884	0.00912672	0.913	0.967	1	HE	Uqcrq		Hnrnph2	4.55616e-06	0.341772	0.739	0.667	0.0378253	HE	Hnrnph2
Ndufa9	0.816876	0.0317501	0.696	0.7	1	HE	Ndufa9		Ablim1	4.58168e-06	0.381474	0.652	0.633	0.0380371	HE	Ablim1
Cox4i1	0.862101	0.0518336	1	1	1	HE	Cox4i1		Rnf216	5.61316e-06	0.261419	0.826	0.7	0.0466005	HE	Rnf216
Ndufa13	0.920794	0.0285534	1	1	1	HE	Ndufa13		mt-Nd2	6.11698e-06	0.513951	1	1	0.0507832	HE	mt-Nd2
Uqcrb	0.931445	0.0129918	1	1	1	HE	Uqcrb		Golph3	6.61598e-06	0.282411	0.87	0.933	0.0549259	HE	Golph3
Ndufs5	0.978856	0.00467962	0.957	0.933	1	HE	Ndufs5		Ubr7	8.5844e-06	0.340036	0.696	0.767	0.0712677	HE	Ubr7
Atp5j	0.979734	0.0203378	1	1	1	HE	Atp5j		Tpra1	1.23042e-05	0.398427	0.565	0.7	0.10215	HE	Tpra1
Atp5b	0.988046	0.0124624	1	1	1	HE	Atp5b		Mapk3	1.27018e-05	0.498766	0.913	0.8	0.105451	HE	Mapk3
Ndufa10	0.991908	0.0225255	0.826	0.8	1	HE	Ndufa10		Ints7	1.34012e-05	0.309172	0.652	0.8	0.111257	HE	Ints7
									Ranbp9	1.44471e-05	0.301378	0.435	0.367	0.11994	HE	Ranbp9
Assembly genes									Gspt1	1.93927e-05	0.3714	0.652	0.6	0.160998	HE	Gspt1
	p.value	avg_logFC	pct.1	pct.2	FDR	cluster	gene		Nbas	2.07886e-05	0.310884	0.826	0.833	0.172587	HE	Nbas
Coa5	6.0794e-07	0.482212	0.567	0.652	1.58064e-05	LE	Coa5		Jagn1	2.10002e-05	0.255424	0.696	0.733	0.174343	HE	Jagn1
Sdhaf2	0.00223838	0.247669	0.6	0.348	0.0581978	LE	Sdhaf2		2020-03-08	2.21887e-05	0.271183	0.696	0.8	0.184211	HE	2020-03-08
Ndufaf2	0.0355059	0.00101919	0.6	0.391	0.923154	LE	Ndufaf2		Fryl	2.26109e-05	0.252828	0.739	0.867	0.187715	HE	Fryl
Cox11	0.0481234	0.0208019	0.467	0.174	1	LE	Cox11		Nfasc	2.60166e-05	0.256014	0.826	0.8	0.21599	HE	Nfasc
Timmdc1	0.129698	0.0154772	0.833	0.652	1	LE	Timmdc1		Cdk5rap3	3.6526e-05	0.319497	0.783	0.867	0.303239	HE	Cdk5rap3
Cox14	0.327483	0.0684615	0.933	0.87	1	LE	Cox14		mt-Rnr1	4.94473e-05	0.383978	1	1	0.410511	HE	mt-Rnr1
Uqcc3	0.52434	0.0244342	0.633	0.739	1	LE	Uqcc3		Tnpo3	6.24407e-05	0.396927	0.913	0.833	0.518382	HE	Tnpo3
Tmem126b	0.650902	0.0669752	0.5	0.478	1	LE	Tmem126b		Fam114a2	7.14231e-05	0.274072	0.739	0.9	0.592955	HE	Fam114a2
Sdhaf4	0.707853	0.0200887	0.933	0.957	1	LE	Sdhaf4		Dnah14	0.000111973	0.286923	0.826	0.867	0.929596	HE	Dnah14
Ndufaf4	0.83426	0.0188212	0.4	0.304	1	LE	Ndufaf4		Ncbp1	0.000121902	0.323255	0.609	0.7	1	HE	Ncbp1
Uqcc1	0.882487	0.0679805	0.5	0.435	1	LE	Uqcc1		Tpp2	0.000135686	0.34887	0.826	0.967	1	HE	Tpp2
Ndufaf7	0.89235	0.02953	0.667	0.565	1	LE	Ndufaf7		Frmd4b	0.000146568	0.576605	0.609	0.533	1	HE	Frmd4b
Cox17	3.08229e-07	0.0090658	0.826	0.9	8.01395e-06	HE	Cox17		Cntn1	0.000186752	0.304472	0.522	0.367	1	HE	Cntn1
Coa6	0.000291141	0.0146367	0.391	0.433	0.00756966	HE	Coa6		Stk25	0.00019837	0.256418	0.913	0.8	1	HE	Stk25
Cox20	0.0508946	0.00585309	0.609	0.6	1	HE	Cox20		Bag5	0.000316839	0.335705	0.652	0.6	1	HE	Bag5
Surf1	0.0768774	0.102561	0.783	0.667	1	HE	Surf1		Bub3	0.000318828	0.344138	0.957	0.9	1	HE	Bub3
Foxred1	0.185085	0.00806071	0.696	0.9	1	HE	Foxred1		Mtus1	0.000345784	0.263203	0.826	0.7	1	HE	Mtus1
Cox15	0.196575	0.013632	0.348	0.5	1	HE	Cox15		Dnaja4	0.000429079	0.382707	0.87	0.733	1	HE	Dnaja4
Atpaf2	0.286034	0.0974165	0.304	0.233	1	HE	Atpaf2		Serpina10	0.000591629	0.339645	0.826	0.667	1	HE	Serpina10
Ecsit	0.379367	0.0256478	0.435	0.4	1	HE	Ecsit		Coq8a	0.00068463	0.417346	0.565	0.6	1	HE	Coq8a
Cox19	0.432614	0.036496	0.478	0.433	1	HE	Cox19		Wdr61	0.000717961	0.467215	1	0.933	1	HE	Wdr61
Ndufaf3	0.498829	0.0233679	0.609	0.567	1	HE	Ndufaf3		Trappc13	0.000822163	0.332503	0.957	0.967	1	HE	Trappc13
Coa3	0.571754	0.105561	1	1	1	HE	Coa3		Map2k4	0.000862045	0.273222	0.522	0.5	1	HE	Map2k4
Coa4	0.579173	0.0100019	0.261	0.3	1	HE	Coa4		Ipo9	0.00116532	0.285598	0.826	0.833	1	HE	Ipo9
Uqcc2	0.612316	0.00265541	0.957	1	1	HE	Uqcc2		Tfam	0.00119893	0.260254	0.609	0.533	1	HE	Tfam
Acad9	0.626574	0.0243609	0.217	0.3	1	HE	Acad9		Xrn2	0.00122451	0.283736	0.826	0.7	1	HE	Xrn2
									Glo1	0.00165705	0.255792	0.826	0.9	1	HE	Glo1
									Ssrp1	0.00168251	0.32176	0.739	0.933	1	HE	Ssrp1
Insulin regulation genes									Prpf4	0.00169739	0.35295	0.957	0.733	1	HE	Prpf4
	p.value	avg_logFC	pct.1	pct.2	FDR	cluster	gene		Dsp	0.00175667	0.261556	0.652	0.567	1	HE	Dsp
Atg7	3.80896e-09	0.132123	0.261	0.267	5.10401e-07	HE	Atg7		Paxip1	0.0018265	0.363411	0.826	0.833	1	HE	Paxip1
Ins2	2.28433e-06	0.0836181	1	1	0.0003061	HE	Ins2		Zfp638	0.00184176	0.272842	0.913	0.933	1	HE	Zfp638
Itpr3	3.37557e-06	0.0447201	0.435	0.433	0.000452326	HE	Itpr3		Tmem214	0.00198974	0.322361	0.826	0.733	1	HE	Tmem214
Vsnl1	8.22441e-06	0.046071	0.304	0.233	0.00110207	HE	Vsnl1		Nckap1	0.00244479	0.330304	1	0.967	1	HE	Nckap1
Cacna1c	1.08035e-05	0.055331	0.522	0.833	0.00144767	HE	Cacna1c		Crbn	0.00252905	0.304934	0.696	0.633	1	HE	Crbn
Jagn1	2.10002e-05	0.255424	0.696	0.733	0.00281402	HE	Jagn1		Pex2	0.00265925	0.427514	0.87	0.9	1	HE	Pex2
Myh9	3.08853e-05	0.0317795	1	0.967	0.00413863	HE	Myh9		Ythdf1	0.00269082	0.25157	0.522	0.533	1	HE	Ythdf1
Irs2	3.66437e-05	0.0467157	0.478	0.867	0.00491026	HE	Irs2		Sypl	0.00279883	0.272175	0.826	0.833	1	HE	Sypl
Nadk	4.89377e-05	0.0904484	0.348	0.4	0.00655765	HE	Nadk		Retreg1	0.0032913	0.283549	0.304	0.367	1	HE	Retreg1
Rap1a	8.61003e-05	0.0258182	0.391	0.567	0.0115374	HE	Rap1a		Mt1	0.00330774	0.331708	1	0.967	1	HE	Mt1
Acvr1c	0.000215527	0.0668323	0.435	0.633	0.0288806	HE	Acvr1c		Ctnna1	0.00357544	0.449508	0.913	0.833	1	HE	Ctnna1
Adcy6	0.000322079	0.179446	0.435	0.533	0.0431586	HE	Adcy6		Hexa	0.00360721	0.577884	0.826	0.733	1	HE	Hexa
Per2	0.0007436	0.0229959	0.304	0.433	0.0996424	HE	Per2		Chgb	0.00363477	0.991824	1	1	1	HE	Chgb
C2cd2l	0.00177311	0.130358	0.783	0.567	0.237597	HE	C2cd2l		Hsbp1	0.00381606	0.285095	1	1	1	HE	Hsbp1
Nkx6-1	0.0076103	0.0601158	0.957	1	1	HE	Nkx6-1		Mtmr3	0.00420361	0.296814	0.696	0.467	1	HE	Mtmr3
Dynll1	0.011914	0.0354661	0.826	1	1	HE	Dynll1		Ctsf	0.00464143	0.283915	0.826	0.733	1	HE	Ctsf
Eny2	0.015965	0.077712	0.87	0.767	1	HE	Eny2		Prr14l	0.00472259	0.329821	0.739	0.767	1	HE	Prr14l
Baiap3	0.0170925	0.0293316	0.696	0.933	1	HE	Baiap3		Flnb	0.00474455	0.412146	1	0.867	1	HE	Flnb
Tcf7l2	0.0178515	0.080976	0.913	0.867	1	HE	Tcf7l2		Map3k15	0.00480543	0.275759	0.957	0.967	1	HE	Map3k15
Glp1r	0.0201515	0.0435418	0.652	0.633	1	HE	Glp1r		Sars	0.00487753	0.374016	1	0.933	1	HE	Sars
Rapgef4	0.0206895	0.351964	0.913	0.933	1	HE	Rapgef4		Trappc11	0.0052363	0.306765	0.739	0.667	1	HE	Trappc11
Map4k4	0.0379543	0.0539555	0.565	0.5	1	HE	Map4k4		Zfp954	0.00532942	0.294442	0.391	0.433	1	HE	Zfp954
Chga	0.0536553	0.0935125	1	1	1	HE	Chga		Mlec	0.00546052	0.314446	1	1	1	HE	Mlec
Bad	0.0635781	0.0330363	0.522	0.7	1	HE	Bad		Syne2	0.00614012	0.278523	0.609	0.567	1	HE	Syne2
Rfx3	0.0774778	0.0736668	0.783	0.733	1	HE	Rfx3		Polr2a	0.00674045	0.276159	0.87	0.767	1	HE	Polr2a
Fkbp1b	0.079413	0.171211	0.957	0.833	1	HE	Fkbp1b		Zfp280d	0.00710174	0.301614	0.826	0.867	1	HE	Zfp280d
Gipr	0.0807032	0.0884796	0.826	0.967	1	HE	Gipr		Tmod3	0.00793463	0.27728	0.435	0.3	1	HE	Tmod3
Jak2	0.085174	0.190807	0.522	0.467	1	HE	Jak2		Mavs	0.00809878	0.313151	0.304	0.333	1	HE	Mavs
Slc25a5	0.0857873	0.0419689	1	1	1	HE	Slc25a5
Rac1	0.0873203	0.0297864	0.826	0.9	1	HE	Rac1
Cltrn	0.108075	0.0645773	1	1	1	HE	Cltrn
Nnat	0.109559	0.0759611	0.826	0.833	1	HE	Nnat
Kcnj11	0.127685	0.0614339	0.739	0.867	1	HE	Kcnj11
Myt1	0.154323	0.0803078	0.87	0.8	1	HE	Myt1
Pdx1	0.158627	0.00719925	0.826	0.867	1	HE	Pdx1
Cdk16	0.165766	0.0353555	0.565	0.7	1	HE	Cdk16
Ppp3cb	0.209972	0.0592724	0.783	0.533	1	HE	Ppp3cb
Oxct1	0.223539	0.19561	0.913	0.867	1	HE	Oxct1
Ddrgk1	0.244189	0.0644466	0.783	0.6	1	HE	Ddrgk1
Ensa	0.247949	0.153154	0.739	0.667	1	HE	Ensa
Nrxn1	0.255037	0.188339	0.913	0.833	1	HE	Nrxn1
Arl2bp	0.268221	0.00103798	0.304	0.367	1	HE	Arl2bp
Itpr2	0.280418	0.0513021	0.348	0.4	1	HE	Itpr2
Srebf1	0.28263	0.0640143	0.696	0.5	1	HE	Srebf1
Isl1	0.41212	0.19161	1	1	1	HE	Isl1
Glud1	0.420609	0.0816691	0.696	0.767	1	HE	Glud1
Gcg	0.432189	0.0864278	1	1	1	HE	Gcg
Mcu	0.438455	0.0249923	0.478	0.467	1	HE	Mcu
Nlgn2	0.454931	0.0221197	0.304	0.367	1	HE	Nlgn2
Sytl4	0.480763	0.0840629	0.957	1	1	HE	Sytl4
Kif5b	0.495566	0.0453185	1	0.967	1	HE	Kif5b
Hadh	0.502681	0.145878	1	1	1	HE	Hadh
Dpp4	0.502797	0.154049	0.783	0.7	1	HE	Dpp4
Pfkm	0.510494	0.0113995	0.348	0.5	1	HE	Pfkm
G6pc2	0.551789	0.213329	1	1	1	HE	G6pc2
Nr1h4	0.556175	0.0191284	0.522	0.333	1	HE	Nr1h4
Uqcc2	0.612316	0.00265541	0.957	1	1	HE	Uqcc2
Sox4	0.626749	0.00475593	1	0.967	1	HE	Sox4
Hmgcr	0.642708	0.0306832	1	1	1	HE	Hmgcr
Acsl4	0.659805	0.0363153	0.783	0.633	1	HE	Acsl4
Tardbp	0.693222	0.0275553	1	0.967	1	HE	Tardbp
Brsk2	0.697229	0.00872991	0.522	0.367	1	HE	Brsk2
Slc30a8	0.745304	0.00520315	1	1	1	HE	Slc30a8
Sirt3	0.774028	0.0151476	0.565	0.667	1	HE	Sirt3
Sri	0.792669	0.0330703	0.783	0.8	1	HE	Sri
Glrx	0.806677	0.000911749	0.783	0.733	1	HE	Glrx
Cacna1d	0.819017	0.0583475	0.957	0.967	1	HE	Cacna1d
Gpr27	0.885327	0.0213289	0.652	0.633	1	HE	Gpr27
Cask	0.94639	0.0159892	0.609	0.667	1	HE	Cask
Phpt1	0.983723	0.000678165	0.652	0.6	1	HE	Phpt1
Cacna1a	0.990829	0.0111402	0.87	0.867	1	HE	Cacna1a
Foxa2	4.00783e-09	0.118539	0.6	0.696	5.37049e-07	LE	Foxa2
Ptbp1	1.30774e-07	0.083404	0.4	0.783	1.75237e-05	LE	Ptbp1
Itpr1	1.80521e-07	0.265395	0.9	0.783	2.41899e-05	LE	Itpr1
Stxbp4	4.5336e-06	0.127043	0.4	0.348	0.000607503	LE	Stxbp4
Rbp4	0.000116004	0.366529	1	0.87	0.0155445	LE	Rbp4
Irs1	0.000404364	0.164862	0.367	0.174	0.0541848	LE	Irs1
Pde1c	0.00285357	0.0551853	0.433	0.391	0.382378	LE	Pde1c
Mpc2	0.00671784	0.0741228	0.8	0.739	0.90019	LE	Mpc2
Stx4a	0.0293027	0.0991611	0.5	0.348	1	LE	Stx4a
Pde3b	0.0315941	0.145098	0.9	0.87	1	LE	Pde3b
Ndufaf2	0.0355059	0.00101919	0.6	0.391	1	LE	Ndufaf2
Tm7sf3	0.0391948	0.0459418	0.7	0.696	1	LE	Tm7sf3
Tbc1d7	0.0525578	0.115078	0.5	0.565	1	LE	Tbc1d7
Prkn	0.0547396	0.0177021	0.767	0.435	1	LE	Prkn
Gck	0.0554504	0.258272	0.967	0.87	1	LE	Gck
Rfx6	0.0664799	0.211936	0.9	0.87	1	LE	Rfx6
Ins1	0.0674725	0.11028	1	1	1	LE	Ins1
Abcc8	0.0737112	0.429406	1	1	1	LE	Abcc8
Slc25a4	0.139444	0.177617	1	1	1	LE	Slc25a4
Ufm1	0.148561	0.0046336	1	0.913	1	LE	Ufm1
Neurod1	0.150042	0.230295	1	0.957	1	LE	Neurod1
Sidt2	0.16967	0.0173629	0.4	0.304	1	LE	Sidt2
Clock	0.208202	0.134314	0.967	0.957	1	LE	Clock
Abat	0.211268	0.0920887	0.833	0.913	1	LE	Abat
Ica1	0.219691	0.0151374	0.967	1	1	LE	Ica1
Pfkl	0.222616	0.0244709	0.533	0.261	1	LE	Pfkl
Ptpn11	0.250589	0.00549472	0.933	0.783	1	LE	Ptpn11
Ppp3ca	0.31729	0.041346	0.8	0.783	1	LE	Ppp3ca
Pfkfb2	0.342446	0.157076	1	0.957	1	LE	Pfkfb2
Casr	0.342595	0.0121762	0.6	0.478	1	LE	Casr
Camk2n1	0.367531	0.0663292	1	0.957	1	LE	Camk2n1
Stxbp5l	0.38861	0.147093	0.9	0.87	1	LE	Stxbp5l
Efna5	0.420075	0.104374	0.367	0.304	1	LE	Efna5
Psmd9	0.430528	0.0458785	0.5	0.304	1	LE	Psmd9
Hmgn3	0.437825	0.158786	1	1	1	LE	Hmgn3
Serp1	0.466691	0.0256002	0.933	1	1	LE	Serp1
Sirt4	0.468967	0.0600527	0.367	0.217	1	LE	Sirt4
Pck2	0.514148	0.0955695	0.6	0.565	1	LE	Pck2
Cpt1a	0.514776	0.00852474	0.3	0.391	1	LE	Cpt1a
Aacs	0.517734	0.0732786	0.867	0.696	1	LE	Aacs
Snap25	0.587066	0.149705	1	1	1	LE	Snap25
Ucp2	0.592938	0.0169138	1	1	1	LE	Ucp2
Adra2a	0.598287	0.000139244	0.633	0.783	1	LE	Adra2a
Pla2g6	0.622179	0.0336322	0.533	0.652	1	LE	Pla2g6
Enho	0.631702	0.00604582	0.833	0.783	1	LE	Enho
Trpm4	0.634225	0.00544857	0.233	0.304	1	LE	Trpm4
Prkce	0.664724	0.0374854	0.7	0.565	1	LE	Prkce
Kcnb1	0.67572	0.051096	0.633	0.478	1	LE	Kcnb1
Syt9	0.688161	0.00979631	0.3	0.348	1	LE	Syt9
Hif1a	0.707293	0.0295662	0.867	0.739	1	LE	Hif1a
Syt7	0.712938	0.0486239	0.967	0.957	1	LE	Syt7
Slc2a2	0.737385	0.167674	1	1	1	LE	Slc2a2
Arl2	0.777384	0.0318684	0.533	0.565	1	LE	Arl2
Hdac1	0.798714	0.000906482	0.667	0.696	1	LE	Hdac1
Klf7	0.804381	0.0274043	0.733	0.609	1	LE	Klf7
Glul	0.807329	0.049434	0.933	0.913	1	LE	Glul
Sirt1	0.8165	0.010546	0.367	0.261	1	LE	Sirt1
Prkca	0.827065	0.00661293	0.7	0.696	1	LE	Prkca
Ucn3	0.910153	0.101763	1	1	1	LE	Ucn3
Ptpmt1	0.925544	0.00194588	0.333	0.261	1	LE	Ptpmt1
Ffar1	0.959333	0.0401099	0.9	0.87	1	LE	Ffar1
Ncoa6	0.979168	0.007217	0.5	0.435	1	LE	Ncoa6
Nr1d1	0.982598	0.0143989	0.7	0.652	1	LE	Nr1d1

## Sheet: New born Day 28
OXPHOS structural and assembly markers									Whole genome markers
Structural genes										p.value	avg_logFC	pct.1	pct.2	FDR	cluster	gene
	p.value	avg_logFC	pct.1	pct.2	FDR	cluster	gene		Gas2	4.64776e-25	0.253803	0.63	0.609	4.00498e-21	LE	Gas2
Ndufb4	5.6986e-05	0.00271887	0.63	0.565	0.00433093	LE	Ndufb4		Cops8	3.52647e-22	0.464703	0.815	0.609	3.03876e-18	LE	Cops8
Uqcrfs1	0.0272177	0.0509799	0.815	0.87	1	LE	Uqcrfs1		Arpin	3.9882e-19	0.511708	0.667	0.478	3.43663e-15	LE	Arpin
Ndufb8	0.0561304	0.185333	1	0.957	1	LE	Ndufb8		Mical3	4.7492e-17	0.328974	0.556	0.696	4.09238e-13	LE	Mical3
Ndufc2	0.065893	0.00724072	1	0.826	1	LE	Ndufc2		Cep162	9.44664e-17	0.409699	0.704	0.609	8.14017e-13	LE	Cep162
Ndufa5	0.0884935	0.0338744	0.963	0.739	1	LE	Ndufa5		Dnajc27	4.32676e-14	0.398083	0.407	0.348	3.72837e-10	LE	Dnajc27
Ndufb7	0.0918632	0.0323974	0.815	0.957	1	LE	Ndufb7		Senp8	1.8887e-11	0.274422	0.333	0.261	1.62749e-07	LE	Senp8
Sdhc	0.104585	0.0764528	0.852	0.957	1	LE	Sdhc		Mrtfb	8.5728e-11	0.308568	0.778	0.652	7.38718e-07	LE	Mrtfb
Atp5c1	0.157389	0.0921565	0.963	1	1	LE	Atp5c1		Ppp2r1a	7.83205e-10	0.271283	0.815	0.739	6.74888e-06	LE	Ppp2r1a
Ndufs7	0.185739	0.110619	0.963	0.87	1	LE	Ndufs7		Ndrg3	1.26227e-09	0.401738	0.889	0.826	1.0877e-05	LE	Ndrg3
Ndufb3	0.235076	0.0480012	0.926	0.826	1	LE	Ndufb3		Klhl24	1.84625e-09	0.35869	0.815	0.652	1.59091e-05	LE	Klhl24
Atp5a1	0.246144	0.19147	1	1	1	LE	Atp5a1		Thnsl1	2.38754e-09	0.303761	0.444	0.217	2.05734e-05	LE	Thnsl1
Atp5g2	0.274627	0.00284611	0.444	0.261	1	LE	Atp5g2		Ado	5.25036e-09	0.265908	0.778	0.652	4.52423e-05	LE	Ado
Ndufc1	0.286091	0.0391322	1	0.957	1	LE	Ndufc1		Smim13	9.2735e-09	0.348168	0.444	0.174	7.99098e-05	LE	Smim13
Ndufb10	0.299232	0.0956442	0.963	0.87	1	LE	Ndufb10		Stard7	2.07643e-08	0.361083	0.778	0.652	0.000178926	LE	Stard7
Atp5j	0.336462	0.0121363	1	0.913	1	LE	Atp5j		Fam20b	2.27542e-08	0.27457	0.704	0.87	0.000196073	LE	Fam20b
Cox5a	0.358139	0.00359814	0.815	0.609	1	LE	Cox5a		Ahcyl2	5.32476e-08	0.303955	0.667	0.739	0.000458835	LE	Ahcyl2
Cox4i1	0.380544	0.10854	1	0.957	1	LE	Cox4i1		Zfp60	8.49515e-08	0.253611	0.333	0.348	0.000732027	LE	Zfp60
Ndufa7	0.488353	0.0490071	0.963	0.957	1	LE	Ndufa7		Adam22	1.80331e-07	0.341553	0.815	0.739	0.00155391	LE	Adam22
Ndufs4	0.521525	0.0191049	0.852	0.739	1	LE	Ndufs4		Ppy	2.64324e-07	0.426477	1	0.957	0.00227768	LE	Ppy
Ndufb6	0.555566	0.0238732	0.889	0.739	1	LE	Ndufb6		Mppe1	5.85554e-07	0.251386	0.556	0.435	0.00504572	LE	Mppe1
Ndufa12	0.564301	0.0321161	0.889	0.87	1	LE	Ndufa12		Prune2	1.07699e-06	0.398788	1	1	0.00928046	LE	Prune2
Cox8a	0.649005	0.0505197	1	1	1	LE	Cox8a		Thoc2	1.39525e-06	0.399512	1	1	0.0120229	LE	Thoc2
Uqcrc2	0.652571	0.0583335	0.963	0.87	1	LE	Uqcrc2		Abcg1	3.51173e-06	0.77136	1	1	0.0302606	LE	Abcg1
Ndufs3	0.657091	0.00572302	0.556	0.652	1	LE	Ndufs3		Ube4a	3.51361e-06	0.255777	0.741	0.652	0.0302767	LE	Ube4a
Ndufa2	0.662223	0.016338	0.963	0.87	1	LE	Ndufa2		Ift81	4.37477e-06	0.3931	0.963	0.87	0.0376974	LE	Ift81
Cox6a2	0.66229	0.00181373	0.889	0.783	1	LE	Cox6a2		Tagln2	4.83873e-06	0.369208	0.889	0.913	0.0416954	LE	Tagln2
Cox6c	0.68535	0.0047014	1	1	1	LE	Cox6c		AW209491	5.91093e-06	0.264467	0.593	0.522	0.0509345	LE	AW209491
Ndufv1	0.730553	0.019963	0.667	0.739	1	LE	Ndufv1		Sh3bgrl	7.298e-06	0.413617	0.852	0.87	0.0628869	LE	Sh3bgrl
Ndufa3	0.76722	0.0189953	1	1	1	LE	Ndufa3		Trnt1	9.90764e-06	0.258716	0.519	0.565	0.0853741	LE	Trnt1
Atp5o	0.774774	0.0330149	0.926	0.913	1	LE	Atp5o		Sp1	9.93371e-06	0.360666	0.667	0.739	0.0855988	LE	Sp1
Sdhb	0.79698	0.06282	0.852	0.826	1	LE	Sdhb		Slc16a12	1.00819e-05	0.532454	0.889	0.783	0.0868758	LE	Slc16a12
Ndufa13	0.80452	0.0112618	1	1	1	LE	Ndufa13		Spns1	1.13984e-05	0.271299	0.519	0.391	0.0982204	LE	Spns1
Uqcrc1	0.821676	0.0456167	0.926	0.87	1	LE	Uqcrc1		Xpo1	1.22262e-05	0.258299	0.741	0.826	0.105353	LE	Xpo1
Ndufs2	0.88093	0.114733	1	1	1	LE	Ndufs2		Chd8	1.81624e-05	0.266554	0.741	0.87	0.156505	LE	Chd8
Atp5e	0.957381	0.0162478	1	1	1	LE	Atp5e		Hnrnph3	1.8492e-05	0.290599	0.667	0.783	0.159345	LE	Hnrnph3
Uqcrh	0.962537	0.0258534	0.963	0.957	1	LE	Uqcrh		Kcnip1	1.96722e-05	0.269098	0.815	0.739	0.169515	LE	Kcnip1
Ndufa4	0.976677	0.0251912	1	1	1	LE	Ndufa4		Tspan8	2.72441e-05	0.294501	0.741	0.913	0.234763	LE	Tspan8
Uqcr11	0.999933	0.00465918	1	1	1	LE	Uqcr11		Gfm2	2.96325e-05	0.307942	0.852	0.783	0.255343	LE	Gfm2
Cox5b	1.03365e-07	0.0674776	0.913	0.926	7.85573e-06	HE	Cox5b		Trap1	4.712e-05	0.345154	0.852	0.478	0.406033	LE	Trap1
Cox7c	1.50452e-05	0.0154049	0.783	0.963	0.00114344	HE	Cox7c		Ubr5	5.2641e-05	0.266139	0.778	0.783	0.453607	LE	Ubr5
Atp5g1	0.00163144	0.0102336	0.783	0.852	0.12399	HE	Atp5g1		Prpf8	6.29498e-05	0.334546	0.889	0.826	0.542439	LE	Prpf8
Ndufa10	0.00664836	0.260496	1	0.889	0.505275	HE	Ndufa10		Zfp68	7.17679e-05	0.419002	0.593	0.565	0.618424	LE	Zfp68
Sdha	0.00738872	0.269116	1	0.852	0.561543	HE	Sdha		Tmem56	8.10078e-05	0.335717	0.667	0.609	0.698044	LE	Tmem56
Ndufab1	0.0153713	0.0109318	0.913	0.815	1	HE	Ndufab1		Pnrc2	8.49709e-05	0.343616	0.963	0.826	0.732194	LE	Pnrc2
Ndufs8	0.0157347	0.0921078	0.522	0.778	1	HE	Ndufs8		Alg11	0.000101019	0.301962	0.926	0.87	0.870477	LE	Alg11
Atpif1	0.024093	0.146377	1	1	1	HE	Atpif1		Vezt	0.000116692	0.26045	0.593	0.652	1	LE	Vezt
Ndufv3	0.0308882	0.129438	1	1	1	HE	Ndufv3		Ddx41	0.0001597	0.496002	0.889	0.739	1	LE	Ddx41
Ndufa9	0.0399824	0.17837	0.652	0.63	1	HE	Ndufa9		Pi4ka	0.000171387	0.297565	0.852	0.87	1	LE	Pi4ka
Atp5f1	0.0611875	0.0806399	0.913	1	1	HE	Atp5f1		Sptlc1	0.00017158	0.257669	0.63	0.261	1	LE	Sptlc1
Ndufa11	0.0915345	0.0481385	1	0.963	1	HE	Ndufa11		Cpq	0.000173636	0.530394	0.926	0.87	1	LE	Cpq
Ndufa8	0.103141	0.0170407	0.739	0.889	1	HE	Ndufa8		Rdx	0.000310935	0.372904	1	1	1	LE	Rdx
Uqcrq	0.126467	0.00238194	1	0.852	1	HE	Uqcrq		Capza2	0.000374558	0.396513	0.926	0.87	1	LE	Capza2
Ndufs1	0.182777	0.122144	0.957	0.889	1	HE	Ndufs1		Top2a	0.000460178	0.505951	0.259	0.348	1	LE	Top2a
Ndufs6	0.185725	0.0887257	1	0.926	1	HE	Ndufs6		Gmps	0.000470401	0.51832	0.963	0.957	1	LE	Gmps
Cox7b	0.196168	0.0500827	0.913	0.926	1	HE	Cox7b		9130023H24Rik	0.000528682	0.685392	0.889	0.826	1	LE	9130023H24Rik
Cox7a2	0.231444	0.0442555	0.957	1	1	HE	Cox7a2		Stxbp5l	0.000559569	0.333342	0.741	0.783	1	LE	Stxbp5l
Uqcrb	0.241926	0.0144633	0.957	0.963	1	HE	Uqcrb		Srsf7	0.000660579	0.399479	1	0.913	1	LE	Srsf7
Sdhd	0.263777	0.0371906	1	0.889	1	HE	Sdhd		Cdk11b	0.000699295	0.354908	1	0.957	1	LE	Cdk11b
Atp5g3	0.266192	0.00861153	1	0.963	1	HE	Atp5g3		Usp15	0.000704098	0.259561	0.852	0.913	1	LE	Usp15
Cyc1	0.31358	0.0729202	0.609	0.556	1	HE	Cyc1		Naga	0.000818701	0.602595	1	1	1	LE	Naga
Atp5l	0.313917	0.0340813	1	0.963	1	HE	Atp5l		Bbs4	0.000836796	0.336793	0.593	0.478	1	LE	Bbs4
Atp5j2	0.340132	0.0674759	1	1	1	HE	Atp5j2		Csde1	0.000902606	0.367349	1	1	1	LE	Csde1
Ndufb5	0.361366	0.0873853	0.826	0.667	1	HE	Ndufb5		Ptprn2	0.000925114	0.261879	0.889	0.913	1	LE	Ptprn2
Atp5d	0.393543	0.0621603	0.826	0.926	1	HE	Atp5d		Gid4	0.00115093	0.319039	0.778	0.739	1	LE	Gid4
Ndufa6	0.409242	0.0362585	0.957	0.963	1	HE	Ndufa6		Pmpcb	0.00117277	0.2804	0.889	0.826	1	LE	Pmpcb
Cox6a1	0.432999	0.116515	1	1	1	HE	Cox6a1		Ece1	0.00126052	0.404789	1	1	1	LE	Ece1
Ndufb11	0.447389	0.104257	1	0.963	1	HE	Ndufb11		R3hdm1	0.00146133	0.328578	0.963	1	1	LE	R3hdm1
Uqcr10	0.566739	0.0194024	0.957	1	1	HE	Uqcr10		Ppp6c	0.00183447	0.31517	0.926	0.87	1	LE	Ppp6c
Ndufa1	0.585264	0.0868456	1	1	1	HE	Ndufa1		G2e3	0.00191828	0.320583	0.667	0.696	1	LE	G2e3
Atp5b	0.642976	0.0657738	1	1	1	HE	Atp5b		Dusp3	0.00213831	0.26457	0.926	0.87	1	LE	Dusp3
Ndufb9	0.650402	0.0689063	0.957	0.889	1	HE	Ndufb9		Chmp3	0.00239331	0.387426	0.889	0.913	1	LE	Chmp3
Ndufs5	0.754843	0.000340591	0.826	0.815	1	HE	Ndufs5		Tmem199	0.00295052	0.33982	0.704	0.435	1	LE	Tmem199
Cox6b1	0.783333	0.051419	1	1	1	HE	Cox6b1		Nudt5	0.00350776	0.331149	1	0.783	1	LE	Nudt5
Atp5h	0.825581	0.00794921	0.913	0.963	1	HE	Atp5h		Nell1	0.00382386	0.282355	0.926	1	1	LE	Nell1
Ndufv2	0.849893	0.0807269	0.957	0.926	1	HE	Ndufv2		Wnk1	0.00397794	0.431287	1	1	1	LE	Wnk1
Ndufb2	0.984823	0.00414611	0.87	0.889	1	HE	Ndufb2		Canx	0.00401616	0.250454	1	1	1	LE	Canx
Assembly genes									Snap47	0.00404772	0.35742	0.926	0.652	1	LE	Snap47
	p.value	avg_logFC	pct.1	pct.2	FDR	cluster	gene		Golt1b	0.00417041	0.385967	1	1	1	LE	Golt1b
Bcs1l	4.13862e-25	0.0915069	0.296	0.522	1.32436e-23	LE	Bcs1l		Degs1	0.00434695	0.296133	1	0.913	1	LE	Degs1
Cox17	3.19273e-12	0.0414321	0.963	1	1.02167e-10	LE	Cox17		Brd8	0.0045031	0.323997	1	0.957	1	LE	Brd8
Cox10	0.000208823	0.0577351	0.481	0.217	0.00668234	LE	Cox10		Actr2	0.00510838	0.25504	1	1	1	LE	Actr2
Tmem126b	0.00143919	0.0659813	0.741	0.478	0.0460539	LE	Tmem126b		Mib1	0.00522944	0.27315	0.963	0.957	1	LE	Mib1
Sco1	0.00919905	0.0669507	0.407	0.435	0.294369	LE	Sco1		Arpc5l	0.00537051	0.327334	0.889	0.87	1	LE	Arpc5l
Ndufaf3	0.017712	0.0654516	0.556	0.348	0.566785	LE	Ndufaf3		Srsf5	0.00611027	0.302251	1	1	1	LE	Srsf5
Cox15	0.0265052	0.042244	0.407	0.348	0.848166	LE	Cox15		Idh1	0.00638431	0.337543	0.741	0.609	1	LE	Idh1
Timmdc1	0.0909078	0.0349729	0.926	0.652	1	LE	Timmdc1		Arl4a	0.00695717	0.282417	0.852	0.913	1	LE	Arl4a
Coa3	0.162793	0.197369	1	1	1	LE	Coa3		Dmxl2	0.00711633	0.28422	0.778	0.826	1	LE	Dmxl2
Cox11	0.172604	0.0989899	0.593	0.304	1	LE	Cox11		Rfx6	0.00716858	0.258478	0.889	0.957	1	LE	Rfx6
Coa5	0.329497	0.0650549	0.667	0.696	1	LE	Coa5		Slc38a4	0.00717782	0.262084	0.889	0.913	1	LE	Slc38a4
Cox14	0.452331	0.0676057	0.778	0.739	1	LE	Cox14		Adk	0.00770223	0.26813	0.926	1	1	LE	Adk
Ndufaf4	0.497879	0.0201693	0.407	0.261	1	LE	Ndufaf4		Mbnl1	0.00874044	0.435446	1	0.957	1	LE	Mbnl1
Cox19	0.55912	0.0511265	0.407	0.435	1	LE	Cox19		Rdh13	0.00967105	0.372299	0.926	0.652	1	LE	Rdh13
Coa6	0.715689	0.00297774	0.407	0.261	1	LE	Coa6		Wnk3	3.22075e-19	0.255009	0.348	0.556	2.77532e-15	HE	Wnk3
Uqcc1	0.724162	0.0013007	0.444	0.478	1	LE	Uqcc1		Fbrsl1	6.75131e-14	0.317792	0.783	0.556	5.81761e-10	HE	Fbrsl1
Ndufaf1	0.74263	0.0231097	0.333	0.261	1	LE	Ndufaf1		Lars2	3.45305e-13	0.328512	1	1	2.97549e-09	HE	Lars2
Sdhaf2	0.804127	0.0155505	0.444	0.478	1	LE	Sdhaf2		Map2k3	8.74877e-13	0.356076	0.391	0.333	7.53882e-09	HE	Map2k3
Surf1	0.825817	0.0419075	0.593	0.522	1	LE	Surf1		Dcaf7	2.40286e-12	0.4577	0.957	0.852	2.07054e-08	HE	Dcaf7
Coa7	4.35794e-07	0.123166	0.391	0.296	1.39454e-05	HE	Coa7		Ap3s2	5.44984e-12	0.472496	0.696	0.704	4.69613e-08	HE	Ap3s2
Sdhaf3	6.96024e-06	0.0170661	0.217	0.37	0.000222728	HE	Sdhaf3		mt-Nd5	2.06534e-11	1.1348	1	1	1.7797e-07	HE	mt-Nd5
Atpaf2	0.00443967	0.0757023	0.435	0.333	0.142069	HE	Atpaf2		Lrp10	1.23946e-10	0.365637	0.652	0.519	1.06804e-06	HE	Lrp10
Sdhaf1	0.0133413	0.00966309	0.348	0.185	0.426923	HE	Sdhaf1		mt-Nd4	1.31526e-10	0.794504	1	1	1.13336e-06	HE	mt-Nd4
Sdhaf4	0.0142218	0.0254169	0.565	0.852	0.455099	HE	Sdhaf4		Zxdc	1.47226e-10	0.279803	0.478	0.519	1.26865e-06	HE	Zxdc
Ndufaf7	0.40033	0.0588923	0.609	0.37	1	HE	Ndufaf7		Gna12	2.19077e-10	0.446786	0.478	0.519	1.88778e-06	HE	Gna12
Ndufaf2	0.542719	0.0286578	0.478	0.519	1	HE	Ndufaf2		Hacl1	2.30044e-10	0.261585	0.391	0.222	1.98229e-06	HE	Hacl1
Cox20	0.580488	0.0038271	0.652	0.63	1	HE	Cox20		Tacc1	2.63535e-10	0.371724	1	0.926	2.27088e-06	HE	Tacc1
Uqcc2	0.583647	0.00044005	0.957	1	1	HE	Uqcc2		Seh1l	3.08741e-10	0.304093	0.652	0.667	2.66042e-06	HE	Seh1l
Coa4	0.72332	0.0041273	0.348	0.222	1	HE	Coa4		Eif4g1	6.56368e-10	0.292797	0.957	0.963	5.65593e-06	HE	Eif4g1
Uqcc3	0.770532	0.0127511	0.696	0.593	1	HE	Uqcc3		Lpgat1	9.81552e-10	0.263835	1	0.889	8.45803e-06	HE	Lpgat1
Foxred1	0.853348	0.0105834	0.435	0.333	1	HE	Foxred1		mt-Nd6	3.24003e-09	0.820674	1	1	2.79194e-05	HE	mt-Nd6
Ecsit	0.922809	0.00812095	0.348	0.259	1	HE	Ecsit		Atrn	3.88191e-09	0.334164	0.478	0.63	3.34504e-05	HE	Atrn
									Synj1	5.87753e-09	0.257188	0.739	0.667	5.06466e-05	HE	Synj1
Insulin regulation genes									mt-Nd1	1.92057e-08	1.05907	1	1	0.000165495	HE	mt-Nd1
	p.value	avg_logFC	pct.1	pct.2	FDR	cluster	gene		mt-Cytb	2.19637e-08	1.01812	1	1	0.000189261	HE	mt-Cytb
Stx4a	7.76459e-08	0.190296	0.696	0.481	1.06375e-05	HE	Stx4a		Clcn4	2.39389e-08	0.268616	0.652	0.778	0.000206281	HE	Clcn4
Ptbp1	2.27475e-07	0.0734383	0.435	0.741	3.11641e-05	HE	Ptbp1		Lactb2	2.93676e-08	0.260129	0.348	0.519	0.00025306	HE	Lactb2
Atg7	2.89253e-07	0.0353914	0.304	0.259	3.96277e-05	HE	Atg7		Ccdc50	3.14896e-08	0.394026	0.783	0.704	0.000271346	HE	Ccdc50
Pfkl	7.97297e-06	0.191313	0.696	0.259	0.0010923	HE	Pfkl		Lrp8	7.05534e-08	0.259891	0.478	0.519	0.000607959	HE	Lrp8
Ptpn11	8.61268e-06	0.163576	0.957	0.741	0.00117994	HE	Ptpn11		Mlf2	9.65057e-08	0.366841	0.826	0.889	0.000831589	HE	Mlf2
Sirt1	4.49566e-05	0.0316035	0.435	0.222	0.00615905	HE	Sirt1		Kat2a	9.92455e-08	0.321613	0.435	0.333	0.000855198	HE	Kat2a
Eny2	0.000505421	0.128692	0.783	0.741	0.0692427	HE	Eny2		Mfsd14a	1.13152e-07	0.323065	0.696	0.481	0.000975033	HE	Mfsd14a
Nadk	0.000811595	0.0275643	0.435	0.185	0.111188	HE	Nadk		mt-Co1	1.72026e-07	1.01254	1	1	0.00148234	HE	mt-Co1
Ncoa6	0.00236469	0.083122	0.826	0.556	0.323963	HE	Ncoa6		Arrdc1	2.50926e-07	0.284747	0.478	0.481	0.00216223	HE	Arrdc1
Nnat	0.00735498	0.0625715	0.565	0.481	1	HE	Nnat		Slc35f5	3.63004e-07	0.403594	0.913	0.889	0.00312801	HE	Slc35f5
Rap1a	0.00926957	0.0477124	0.696	0.741	1	HE	Rap1a		Fam208b	4.62297e-07	0.44541	0.739	0.741	0.00398362	HE	Fam208b
Nr1h4	0.0107468	0.0136413	0.217	0.481	1	HE	Nr1h4		Sphk2	1.67152e-06	0.340045	0.826	0.852	0.0144035	HE	Sphk2
Hdac1	0.0192981	0.0215824	0.652	0.481	1	HE	Hdac1		Mkrn2	1.7814e-06	0.299876	0.739	0.815	0.0153503	HE	Mkrn2
Myt1	0.0326514	0.0886684	0.783	0.741	1	HE	Myt1		Exoc3	2.25925e-06	0.360881	0.826	0.741	0.0194679	HE	Exoc3
Gpr27	0.0346028	0.069536	0.826	0.704	1	HE	Gpr27		Preb	2.42274e-06	0.252537	0.696	0.741	0.0208767	HE	Preb
Ins2	0.0359563	0.166883	1	1	1	HE	Ins2		Ndrg1	4.02793e-06	0.316708	0.913	0.852	0.0347087	HE	Ndrg1
Pick1	0.0443852	0.0171951	0.391	0.407	1	HE	Pick1		Fkbp4	7.27706e-06	0.252542	0.783	0.852	0.0627064	HE	Fkbp4
Sirt3	0.0781961	0.119875	0.565	0.63	1	HE	Sirt3		mt-Rnr1	9.86163e-06	0.664403	1	1	0.0849777	HE	mt-Rnr1
Nrxn1	0.0964228	0.0972079	1	0.852	1	HE	Nrxn1		Hspa5	9.95243e-06	0.463979	1	1	0.0857601	HE	Hspa5
Glrx	0.110335	0.0379922	0.739	0.704	1	HE	Glrx		Prpf4b	9.98292e-06	0.271175	1	0.926	0.0860228	HE	Prpf4b
Cask	0.111051	0.0692206	0.652	0.593	1	HE	Cask		Cog7	1.08367e-05	0.259085	0.913	0.963	0.0933802	HE	Cog7
Srebf1	0.136118	0.06341	0.826	0.519	1	HE	Srebf1		Mapre2	1.13245e-05	0.307901	1	0.889	0.0975835	HE	Mapre2
Cacna1d	0.179583	0.0300424	0.913	0.963	1	HE	Cacna1d		Btbd6	1.37688e-05	0.313752	0.348	0.37	0.118645	HE	Btbd6
Serp1	0.202119	0.159407	1	0.963	1	HE	Serp1		Eef2	1.38197e-05	0.302208	1	1	0.119084	HE	Eef2
Aacs	0.231375	0.0095371	0.783	0.519	1	HE	Aacs		Galnt18	1.80812e-05	0.354696	0.652	0.593	0.155805	HE	Galnt18
Abat	0.258755	0.217698	0.826	0.778	1	HE	Abat		Cep83os	4.35331e-05	0.348686	0.391	0.407	0.375125	HE	Cep83os
Jak2	0.276108	0.0323036	0.478	0.333	1	HE	Jak2		mt-Nd2	6.12652e-05	0.752093	1	1	0.527922	HE	mt-Nd2
Ins1	0.276373	0.0564475	1	1	1	HE	Ins1		Hspa4	6.36643e-05	0.379977	0.957	0.778	0.548595	HE	Hspa4
Cacna1a	0.337042	0.0899924	0.913	0.815	1	HE	Cacna1a		Zfp62	6.9743e-05	0.286598	0.478	0.667	0.600975	HE	Zfp62
Mpc2	0.390062	0.0571232	0.783	0.815	1	HE	Mpc2		Sar1a	0.000153462	0.368303	1	0.926	1	HE	Sar1a
Pde3b	0.411831	0.0998102	1	0.963	1	HE	Pde3b		Reep6	0.000171603	0.273966	0.826	0.741	1	HE	Reep6
C2cd2l	0.43294	0.000251562	0.435	0.296	1	HE	C2cd2l		Creb3l2	0.000208139	0.263737	0.957	0.926	1	HE	Creb3l2
Gipr	0.471317	0.055095	0.87	0.889	1	HE	Gipr		Ubqln1	0.000219681	0.267548	0.783	0.741	1	HE	Ubqln1
Ndufaf2	0.542719	0.0286578	0.478	0.519	1	HE	Ndufaf2		Nfkbia	0.000287718	0.32245	1	0.926	1	HE	Nfkbia
Itpr2	0.551878	0.0311907	0.435	0.259	1	HE	Itpr2		Capn7	0.000345836	0.296762	0.826	0.778	1	HE	Capn7
Glul	0.576033	0.0128899	0.957	1	1	HE	Glul		Cadps	0.000414948	0.406622	1	0.926	1	HE	Cadps
Uqcc2	0.583647	0.00044005	0.957	1	1	HE	Uqcc2		Tbcd	0.000513189	0.254923	0.522	0.704	1	HE	Tbcd
Cdk16	0.602432	0.0142067	0.391	0.222	1	HE	Cdk16		Golph3	0.000519425	0.370429	0.957	0.852	1	HE	Golph3
Enho	0.62744	0.052434	0.826	0.852	1	HE	Enho		Ankrd12	0.000578671	0.258146	0.957	0.926	1	HE	Ankrd12
Sri	0.660737	0.0770894	0.913	0.926	1	HE	Sri		Epb41l3	0.000644321	0.383171	1	1	1	HE	Epb41l3
Stxbp4	0.702788	0.00809989	0.522	0.37	1	HE	Stxbp4		1810010H24Rik	0.000764751	0.262951	0.348	0.185	1	HE	1810010H24Rik
Sytl4	0.7089	0.019203	1	0.963	1	HE	Sytl4		Copb2	0.000861198	0.563402	1	1	1	HE	Copb2
Brsk2	0.731617	0.0412159	0.478	0.407	1	HE	Brsk2		mt-Rnr2	0.000925271	0.744647	1	1	1	HE	mt-Rnr2
Arl2bp	0.774012	0.00460916	0.609	0.519	1	HE	Arl2bp		Tgfbr3	0.000986462	0.279595	0.565	0.333	1	HE	Tgfbr3
Bad	0.785968	0.0537201	0.652	0.519	1	HE	Bad		Atp6v0d1	0.00111097	0.380664	0.957	0.926	1	HE	Atp6v0d1
Rac1	0.790933	0.0164639	0.913	0.815	1	HE	Rac1		Elp3	0.00150615	0.299397	0.609	0.815	1	HE	Elp3
Sirt4	0.803383	0.00380092	0.435	0.333	1	HE	Sirt4		Psme4	0.00193963	0.294408	1	0.926	1	HE	Psme4
Efna5	0.83093	0.0221594	0.261	0.259	1	HE	Efna5		Sae1	0.00365423	0.250841	0.609	0.481	1	HE	Sae1
Tardbp	0.844856	0.0676497	0.913	0.852	1	HE	Tardbp		Rrbp1	0.00416101	0.29092	1	1	1	HE	Rrbp1
Klf7	0.917565	0.0325033	0.609	0.593	1	HE	Klf7		Hbp1	0.00581536	0.375156	0.957	0.963	1	HE	Hbp1
Arntl	0.921798	0.014155	0.348	0.296	1	HE	Arntl		Sqle	0.00611458	0.337828	1	0.889	1	HE	Sqle
Adra2a	0.923444	0.0387141	0.957	0.963	1	HE	Adra2a		Ndufa10	0.00664836	0.260496	1	0.889	1	HE	Ndufa10
Gcg	0.999725	0.00173349	1	1	1	HE	Gcg		Sdha	0.00738872	0.269116	1	0.852	1	HE	Sdha
Irs1	4.52814e-08	0.110716	0.407	0.261	6.20356e-06	LE	Irs1		Ubfd1	0.00852732	0.267507	0.87	0.667	1	HE	Ubfd1
Per2	4.95815e-08	0.0575234	0.407	0.435	6.79267e-06	LE	Per2		Jak1	0.00914925	0.25701	1	0.852	1	HE	Jak1
Capn10	9.57047e-07	0.00963313	0.37	0.217	0.000131115	LE	Capn10
Sidt2	1.88227e-06	0.0688504	0.333	0.435	0.000257871	LE	Sidt2
Casr	1.38921e-05	0.139787	0.593	0.565	0.00190322	LE	Casr
Pim3	4.73147e-05	0.00561542	0.222	0.435	0.00648212	LE	Pim3
Stxbp5l	0.000559569	0.333342	0.741	0.783	0.0766609	LE	Stxbp5l
Pfkm	0.000799496	0.087653	0.296	0.522	0.109531	LE	Pfkm
Nr1d1	0.000910791	0.0325881	0.37	0.652	0.124778	LE	Nr1d1
Dpp4	0.00251152	0.165794	0.815	1	0.344078	LE	Dpp4
Glp1r	0.00288098	0.0551933	0.778	0.826	0.394694	LE	Glp1r
Rapgef4	0.00343135	0.155535	0.963	0.913	0.470095	LE	Rapgef4
Itpr3	0.00548266	0.0111994	0.333	0.565	0.751125	LE	Itpr3
Rfx6	0.00716858	0.258478	0.889	0.957	0.982096	LE	Rfx6
Prkce	0.0135879	0.0895024	0.778	0.739	1	LE	Prkce
Kcnb1	0.0150322	0.217543	0.852	0.696	1	LE	Kcnb1
Map4k4	0.0153209	0.0727543	0.704	0.783	1	LE	Map4k4
Pck2	0.0209869	0.106787	0.593	0.739	1	LE	Pck2
Jagn1	0.0250904	0.17523	0.63	0.391	1	LE	Jagn1
Slc25a5	0.0260017	0.138596	1	0.783	1	LE	Slc25a5
Prkn	0.0261827	0.0986552	0.593	0.435	1	LE	Prkn
Hif1a	0.0267988	0.165955	0.815	0.783	1	LE	Hif1a
Tcf7l2	0.0298742	0.203516	0.926	0.609	1	LE	Tcf7l2
Oxct1	0.0334417	0.201488	0.852	0.957	1	LE	Oxct1
Ensa	0.0345723	0.0949571	0.741	0.522	1	LE	Ensa
Myh9	0.0361448	0.0364157	1	0.957	1	LE	Myh9
Pla2g6	0.0511617	0.0323413	0.444	0.478	1	LE	Pla2g6
Tm7sf3	0.0549107	0.0269844	0.741	0.652	1	LE	Tm7sf3
Phpt1	0.057463	0.0130188	0.889	0.565	1	LE	Phpt1
Prkca	0.0576288	0.0848118	0.778	0.739	1	LE	Prkca
Dynll1	0.0722124	0.0327942	0.889	0.652	1	LE	Dynll1
Baiap3	0.0795411	0.051928	0.778	0.826	1	LE	Baiap3
Rbp4	0.0818525	0.0473925	0.852	1	1	LE	Rbp4
Kcnj11	0.0995387	0.0522482	0.926	0.826	1	LE	Kcnj11
Adcy6	0.105084	0.068305	0.593	0.522	1	LE	Adcy6
Ddrgk1	0.113384	0.091522	0.815	0.783	1	LE	Ddrgk1
Clock	0.12299	0.0572178	0.889	1	1	LE	Clock
Pfkfb2	0.125865	0.170591	0.963	1	1	LE	Pfkfb2
Fkbp1b	0.145281	0.125967	0.963	1	1	LE	Fkbp1b
Tbc1d7	0.173269	0.0845923	0.481	0.261	1	LE	Tbc1d7
Hadh	0.184981	0.287427	1	1	1	LE	Hadh
Acsl4	0.206038	0.0235169	0.704	0.87	1	LE	Acsl4
Isl1	0.233609	0.216231	1	1	1	LE	Isl1
Ppp3ca	0.243278	0.128295	0.815	0.783	1	LE	Ppp3ca
Cltrn	0.256726	0.129074	1	1	1	LE	Cltrn
Psmd9	0.257169	0.0703756	0.37	0.304	1	LE	Psmd9
Slc25a4	0.260016	0.114213	0.963	1	1	LE	Slc25a4
Trpm4	0.264542	0.0347542	0.37	0.217	1	LE	Trpm4
G6pc2	0.313033	0.265616	1	1	1	LE	G6pc2
Nkx6-1	0.327639	0.0354732	1	1	1	LE	Nkx6-1
Hmgn3	0.341951	0.171303	1	1	1	LE	Hmgn3
Irs2	0.342192	0.06506	0.704	0.696	1	LE	Irs2
Cacna1c	0.356403	0.126597	0.556	0.435	1	LE	Cacna1c
Sox4	0.368652	0.0116213	0.815	0.957	1	LE	Sox4
Ufm1	0.369556	0.124763	0.963	1	1	LE	Ufm1
Ucp2	0.372212	0.184623	1	1	1	LE	Ucp2
Ffar1	0.378123	0.0942123	1	0.957	1	LE	Ffar1
Syt7	0.408118	0.0236842	0.963	0.913	1	LE	Syt7
Hmgcr	0.420106	0.0698665	1	1	1	LE	Hmgcr
Foxa2	0.431923	0.0058842	0.704	0.87	1	LE	Foxa2
Midn	0.434695	0.0103436	0.296	0.304	1	LE	Midn
Mcu	0.451282	0.0389558	0.333	0.435	1	LE	Mcu
Itpr1	0.490045	0.136878	0.778	0.739	1	LE	Itpr1
Camk2n1	0.530518	0.0831014	1	1	1	LE	Camk2n1
Slc2a2	0.559715	0.196886	1	1	1	LE	Slc2a2
Ptpmt1	0.572386	0.00596196	0.407	0.217	1	LE	Ptpmt1
Ucn3	0.573701	0.0162423	1	1	1	LE	Ucn3
Chga	0.595861	0.029141	1	1	1	LE	Chga
Slc30a8	0.602729	0.130073	1	1	1	LE	Slc30a8
Gck	0.623811	0.0569685	0.741	0.696	1	LE	Gck
Glud1	0.627963	0.0546035	0.852	0.739	1	LE	Glud1
Cpt1a	0.628375	0.0380575	0.407	0.304	1	LE	Cpt1a
Pde1c	0.643512	0.00132359	0.222	0.304	1	LE	Pde1c
Pdx1	0.680167	0.0334261	0.926	0.87	1	LE	Pdx1
Rfx3	0.730426	0.0272469	0.815	0.739	1	LE	Rfx3
Snap25	0.801674	0.0210878	1	1	1	LE	Snap25
Acvr1c	0.824623	0.0215819	0.556	0.478	1	LE	Acvr1c
Arl2	0.824905	0.0392882	0.519	0.435	1	LE	Arl2
Nlgn2	0.845558	0.0122111	0.593	0.522	1	LE	Nlgn2
Ica1	0.882504	0.0647211	0.926	0.957	1	LE	Ica1
Ppp3cb	0.915428	0.014398	0.815	0.739	1	LE	Ppp3cb
Kif5b	0.927315	0.0563927	1	1	1	LE	Kif5b
Neurod1	0.966426	0.00954574	1	1	1	LE	Neurod1
Abcc8	0.992552	0.0378053	1	1	1	LE	Abcc8
