# Supplementary material for: Mitochondrial gene expression in single cells shape pancreatic beta cells' sub-populations and explain variation in insulin pathway
Source: Sci Rep. 2021 Jan 11;11:466. doi: 10.1038/s41598-020-80334-w (PMC7801437; doi:10.1038/s41598-020-80334-w)
Supplement: Supplementary file 9 — Supplementary Table S8. [file 41598_2020_80334_MOESM9_ESM.xlsx]

## Sheet: Dataset II
Percent of NUMT reads (+/- SD)
Dataset II unique				Dataset II non-unique
pile	mean	SD		pile	mean	SD
1303	0.000831987	0.0285437		1303	0.00095502	0.030607
1304	0.00132754	0.0363035		1304	0.00150736	0.0386793
1305	0.00160942	0.0398094		1305	0.00179597	0.0421172
1306	0.00185025	0.0426249		1306	0.00203998	0.0447556
1307	0.0017504	0.0414409		1307	0.00193384	0.0435677
1308	0.00181935	0.042087		1308	0.00198918	0.0443245
1309	0.00156459	0.0393862		1309	0.0017467	0.0416282
1310	0.00133289	0.0361414		1310	0.00157702	0.0393367
1311	0.00131754	0.0361431		1311	0.00155368	0.0392049
1312	0.00136031	0.0365622		1312	0.00154502	0.0390171
1313	0.00180512	0.0415229		1313	0.00197488	0.0436869
1314	0.00132072	0.0361328		1314	0.00156022	0.0392744
1315	0.00148004	0.0369332		1315	0.0016981	0.0400785
1316	0.000600833	0.0240786		1316	0.000782547	0.0276038
1317	0.000594684	0.0241251		1317	0.000778158	0.027648
1318	0.000527867	0.0225209		1318	0.000769399	0.0273365
1319	0.000622501	0.0239784		1319	0.000817276	0.0274495
1320	0.000599329	0.0240823		1320	0.000781678	0.0275529
1321	0.000303398	0.0171967		1321	0.000603047	0.0243515
1322	0.000534126	0.0226846		1322	0.000663129	0.0252634
1323	0.000612277	0.024241		1323	0.000792865	0.0276907
1324	0.000618991	0.024197		1324	0.000806897	0.0276943
1325	0.000527046	0.022274		1325	0.000663451	0.0249192
1326	0.000590081	0.0238115		1326	0.000773665	0.0274054
1327	0.000511373	0.0214663		1327	0.00069498	0.0254031
1328	0.000657387	0.0251581		1328	0.000843668	0.0286361
1329	0.000388688	0.01889		1329	0.00039473	0.0189135
1330	0.000245926	0.0153541		1330	0.000262476	0.015489
1331	0.00138528	0.0370591		1331	0.00162616	0.0401256
1332	0.00135086	0.0362332		1332	0.00160661	0.0394624
1333	0.00150649	0.0386421		1333	0.00162547	0.0401135
1334	0.00154726	0.0383981		1334	0.00170641	0.0406543
1335	0.00116984	0.0337225		1335	0.00129686	0.035607
1336	0.00125889	0.0352991		1336	0.00150215	0.038606
1337	0.00163542	0.0399795		1337	0.0018815	0.0429734
1338	0.00138687	0.0368336		1338	0.0015751	0.0393222
1339	0.00114809	0.033159		1339	0.00133488	0.0358642
1340	0.00107814	0.0327094		1340	0.00132013	0.0362052
1341	0.00132837	0.0360448		1341	0.00164043	0.0401664
1342	0.0013997	0.037067		1342	0.00166117	0.0401688
1343	0.00161866	0.0397749		1343	0.00182964	0.0422293
1344	0.00131557	0.035938		1344	0.00149712	0.0383925
1345	0.0012032	0.0340784		1345	0.00147184	0.0377991
1346	0.00173542	0.0410376		1346	0.0018808	0.0429003
1347	0.0015257	0.0385375		1347	0.0017183	0.0409292
1348	0.00138624	0.0355782		1348	0.00163932	0.0387604
1349	0.00102148	0.0299343		1349	0.00131184	0.0343077
1350	0.00145084	0.0376914		1350	0.00151508	0.0384519
1351	0.00155719	0.038786		1351	0.00182732	0.0422821
1352	0.00107489	0.0323684		1352	0.00125665	0.035032
1353	0.00141397	0.0371642		1353	0.00160307	0.0395552
1354	0.00169354	0.0404453		1354	0.00184655	0.0424044
1355	0.000298546	0.0170094		1355	0.000357625	0.0186328
1356	0.000297634	0.0168441		1356	0.000299533	0.0169098
1357	0.000315029	0.0169792		1357	0.000369717	0.0183742
1358	0.000407064	0.0194081		1358	0.000412629	0.0195865
1359	0.00053147	0.0210856		1359	0.000635863	0.0229497
1360	0.000425415	0.0202204		1360	0.000475431	0.0210236
1361	0.000424452	0.0201975		1361	0.000424998	0.0202355
1362	0.000661304	0.0254402		1362	0.000785035	0.0277221
1363	0.000805276	0.0279842		1363	0.000925762	0.0300352
1364	0.000878993	0.0291476		1364	0.000975651	0.0309304
1365	0.00058659	0.0233971		1365	0.000763988	0.0265096
1366	0.000709703	0.0262683		1366	0.000832852	0.0284715
1367	0.00077557	0.0275368		1367	0.000839603	0.0286767
1368	0.000673538	0.0255733		1368	0.000798364	0.0278067
1369	0.000468408	0.020877		1369	0.000590669	0.0234752
1370	0.000597643	0.0240953		1370	0.000729812	0.0265176
1371	0.000756511	0.0268682		1371	0.00088316	0.0289522
1372	0.0009043	0.0291459		1372	0.00105589	0.0318285
1373	0.000853196	0.0286822		1373	0.000978525	0.0307218
1374	0.000972205	0.0299892		1374	0.00114552	0.0325856
1375	0.00062083	0.0243474		1375	0.000742728	0.0266767
1376	0.000605088	0.0242713		1376	0.000757913	0.0269247
1377	0.000443906	0.0203403		1377	0.000565894	0.0231269
1378	0.000760409	0.0269788		1378	0.000931199	0.0296895
1379	0.000741001	0.0268986		1379	0.000929022	0.0300731
1380	0.000965381	0.0308033		1380	0.00114951	0.0336131
1381	0.000823451	0.0269974		1381	0.000963172	0.029605
1382	0.000682698	0.0255324		1382	0.000867285	0.0289259
1383	0.000902823	0.0295785		1383	0.00103797	0.0317869
1384	0.000647187	0.0246472		1384	0.000847972	0.0282927
1385	0.000647253	0.0249242		1385	0.000816265	0.0278948
1386	0.000722492	0.0268394		1386	0.000842594	0.0289776
1387	0.000838222	0.0287525		1387	0.000959478	0.0307418
1388	0.000342428	0.0173262		1388	0.00034451	0.0173253
1389	0.000361411	0.0185811		1389	0.000362951	0.0186503
1390	0.000305978	0.0171013		1390	0.000328122	0.0173391
1391	0.000401277	0.0189373		1391	0.000413849	0.0189276
1392	0.000319788	0.0165203		1392	0.000328106	0.0165812
1393	0.000313922	0.017222		1393	0.000317658	0.0172475
1394	0.000375606	0.0188001		1394	0.000375596	0.0188221
1395	0.000187043	0.0134371		1395	0.000187562	0.0134162
1396	0.000770469	0.0275324		1396	0.000833781	0.0286927
1397	0.000848969	0.0286939		1397	0.000984253	0.0309259
1398	0.000965545	0.030203		1398	0.00111361	0.0324949
1399	0.000730925	0.0262514		1399	0.000911271	0.0294781
1400	0.000789827	0.0279096		1400	0.000926029	0.0300286
1401	0.00104497	0.0315748		1401	0.00115798	0.0331358
1402	0.000766945	0.0273572		1402	0.000887846	0.0294819
1403	0.00050668	0.0220947		1403	0.0006871	0.025878
1404	0.000959805	0.0302345		1404	0.00109946	0.0326307
1405	0.000905543	0.0298474		1405	0.00102436	0.0317248
1406	0.00102028	0.031634		1406	0.0011404	0.0333914
1407	0.000515115	0.0220787		1407	0.000576771	0.0233344
1408	0.000695743	0.0258738		1408	0.000826295	0.0280319
1409	0.00079079	0.0278534		1409	0.00091417	0.0299133
1410	0.00059047	0.0228027		1410	0.000668023	0.0245971
1411	0.000394464	0.0191253		1411	0.000344711	0.0176304
1412	0.000238861	0.0153309		1412	0.000252962	0.0154348
1413	0.00029913	0.0168732		1413	0.000301459	0.0168702
1414	0.00028368	0.0164496		1414	0.000293664	0.0165517
1415	0.000306371	0.0168048		1415	0.000310637	0.0169005
1416	0.000226648	0.0146787		1416	0.000228899	0.0147969
1417	0.000247062	0.0153349		1417	0.000246545	0.0153123
1418	0.000280229	0.016232		1418	0.000326667	0.0169649
1419	0.000242304	0.0154495		1419	0.000242247	0.0154494
1420	0.000234503	0.0151113		1420	0.000234568	0.0151152
1421	0.000234824	0.0149855		1421	0.000236231	0.015066
1422	0.000365681	0.0190309		1422	0.000366547	0.0190312
1423	0.000305264	0.0170112		1423	0.000304653	0.0169787
1424	0.000303131	0.0169591		1424	0.000343889	0.0177164
1425	0.000358263	0.0184536		1425	0.000358446	0.0184389
1426	0.000289805	0.0165523		1426	0.000292255	0.0166632
1427	0.000298467	0.0171329		1427	0.000293154	0.0167344
1428	0.000322468	0.0171735		1428	0.000323063	0.0172062
1429	0.000394407	0.0192911		1429	0.000393468	0.0192492
1430	0.00037396	0.0187413		1430	0.000404981	0.0189655
1431	0.000374492	0.0184714		1431	0.000379422	0.0185406
1432	0.000381298	0.0183845		1432	0.000386357	0.018327
1433	0.000317783	0.0172172		1433	0.000322682	0.017214
1434	0.000308739	0.0170676		1434	0.000309213	0.0170474
1435	0.000371963	0.0189141		1435	0.000375852	0.0189531
1436	0.000362452	0.0186855		1436	0.000362665	0.0186993
1437	0.000901122	0.0298725		1437	0.00102772	0.0318278
1438	0.000702168	0.0259922		1438	0.000762233	0.0271236
1439	0.000882507	0.0293344		1439	0.00100458	0.0312865
1440	0.000850772	0.028723		1440	0.000915418	0.0297977
1441	0.00082102	0.0278241		1441	0.000942257	0.029922
1442	0.000770922	0.0275006		1442	0.000893758	0.0295939
1443	0.000845238	0.0287523		1443	0.000967981	0.0308448
1444	0.00102892	0.031596		1444	0.00116935	0.0335289
1445	0.000888469	0.0293777		1445	0.000950531	0.0304232
1446	0.000907697	0.0298145		1446	0.000974292	0.0308307
1447	0.000793912	0.0278914		1447	0.000922227	0.02998
1448	0.000692822	0.0252624		1448	0.00075578	0.0264299
1449	0.00154233	0.0383713		1449	0.00165687	0.0398598
1450	0.00109395	0.0291064		1450	0.00121241	0.0306771
1451	0.00139642	0.0359303		1451	0.00151923	0.037622
1452	0.0014739	0.0370975		1452	0.00159468	0.0386174
1453	0.00136713	0.0347379		1453	0.00148675	0.0362151
1454	0.00173826	0.0397523		1454	0.0018642	0.0412541
1455	0.0015918	0.0387458		1455	0.00171994	0.040343
1456	0.00152272	0.0384951		1456	0.00164701	0.0400597
1457	0.00151835	0.0375997		1457	0.00164404	0.0392225
1458	0.00153241	0.0380532		1458	0.00164772	0.0394869
1459	0.00133329	0.0348369		1459	0.00145357	0.0364757
1460	0.00144415	0.0377053		1460	0.00157494	0.0392971
1461	0.000986553	0.0277696		1461	0.00112355	0.0296267
1462	0.00149334	0.0375527		1462	0.00161612	0.0391419
1463	0.00174762	0.0410999		1463	0.00187449	0.0425411
1464	0.00144913	0.0364749		1464	0.00157559	0.0381743
1465	0.00137065	0.0355231		1465	0.00149023	0.0370314
1466	0.00121792	0.0327076		1466	0.0013415	0.0342732
1467	0.0014784	0.0378946		1467	0.00161029	0.0394576
1468	0.00161811	0.0374472		1468	0.00171506	0.038424
1469	0.00136054	0.035331		1469	0.00148559	0.0370576
1470	0.00149098	0.0370676		1470	0.00168143	0.0399158
1471	0.00147853	0.0378003		1471	0.00159885	0.0393391
1472	0.00144956	0.0369254		1472	0.00157532	0.0385215
1473	0.00153287	0.0383672		1473	0.00165727	0.0399347
1474	0.0013963	0.0355347		1474	0.00151718	0.0368904
1475	0.00146354	0.0370775		1475	0.00164859	0.0394194
1476	0.00152289	0.0381678		1476	0.00171172	0.0405363
1477	0.00129569	0.0341729		1477	0.0014107	0.035712
1478	0.00139672	0.0370545		1478	0.00152096	0.0386483
1479	0.00141593	0.0356809		1479	0.0015382	0.0373832
1480	0.00156793	0.0389797		1480	0.00169563	0.0404852
1481	0.00178393	0.0416732		1481	0.00190917	0.043049
1482	0.00134978	0.0359625		1482	0.00147238	0.0376067
1483	0.00135423	0.0352658		1483	0.00148986	0.0370081
1484	0.00155782	0.0387426		1484	0.00167872	0.0402626
1485	0.00140382	0.035538		1485	0.00152808	0.0370095
1486	0.00139957	0.0366442		1486	0.00152191	0.0382536
1487	0.00147851	0.0375166		1487	0.00162305	0.0391942
1488	0.00147334	0.0372127		1488	0.00161686	0.03891
1489	0.00127809	0.0351512		1489	0.00140216	0.0368411
1490	0.00103357	0.0279124		1490	0.00110605	0.0291001
1491	0.0013774	0.0348686		1491	0.0014567	0.0358031
1492	0.00135614	0.034847		1492	0.00147642	0.0364322
1493	0.0015579	0.0382741		1493	0.00173675	0.0404007
1494	0.00139239	0.0340143		1494	0.0014445	0.0345121
1495	0.00154998	0.0376962		1495	0.0016731	0.0391834
1496	0.00141243	0.0339935		1496	0.00152052	0.0351208
1497	0.0015692	0.0386685		1497	0.00169637	0.0402403
1498	0.00180622	0.0395693		1498	0.0019093	0.0407729
1499	0.000835736	0.0283552		1499	0.000959716	0.0303834
1500	0.000835537	0.028609		1500	0.00089859	0.0296801
1501	0.00102	0.0304096		1501	0.00124141	0.0335887
1502	0.000903804	0.0299279		1502	0.000966325	0.0309283
1503	0.000670424	0.0250312		1503	0.000815321	0.027344
1504	0.000960273	0.0304087		1504	0.00116076	0.0332834
1505	0.00078085	0.0277135		1505	0.000902795	0.0298082
1506	0.000847496	0.0288863		1506	0.000989684	0.0310115
1507	0.00103366	0.0318346		1507	0.00121492	0.0345267
1508	0.00107325	0.0320483		1508	0.00129406	0.0354548
1509	0.00115867	0.0332625		1509	0.00141698	0.0369858
1954	0.000674832	0.0255639		1954	0.000920204	0.02989
1955	0.000608477	0.0242529		1955	0.000790932	0.0277222
1956	0.0006196	0.0242412		1956	0.000865026	0.0288064
1957	0.000543598	0.0229772		1957	0.000791334	0.0277573
1958	0.000670082	0.0255192		1958	0.000921623	0.0298884
1959	0.000524523	0.0222965		1959	0.000677567	0.0251087
1960	0.000585642	0.0233377		1960	0.000772438	0.0269094
1961	0.000663209	0.0255118		1961	0.000846092	0.028819
1962	0.000620399	0.024572		1962	0.000801525	0.0279871
1963	0.00066886	0.0254645		1963	0.000911916	0.0297887
1964	0.000521834	0.021963		1964	0.000710416	0.0258391
1965	0.000798574	0.0270657		1965	0.000986985	0.0300813
1966	0.000642468	0.0246217		1966	0.000841484	0.0280922
1967	0.000730673	0.0266937		1967	0.000912657	0.0298558
1968	0.000570255	0.0233349		1968	0.000750969	0.0269168
1969	0.000817915	0.0277524		1969	0.000999254	0.0307879
1970	0.000733918	0.0266904		1970	0.000931738	0.0299451
1971	0.000548205	0.0232907		1971	0.000732696	0.0268922
1972	0.000764582	0.0267092		1972	0.000946615	0.0298034
1973	0.000752444	0.0269529		1973	0.000937132	0.030037
1974	0.000673399	0.0254856		1974	0.000857776	0.0288316
1975	0.000723192	0.0266431		1975	0.000901945	0.0297527
1976	0.000610032	0.0245221		1976	0.000799177	0.0279311
1977	0.000564771	0.0228334		1977	0.000769034	0.0266436
1978	0.00143811	0.0375996		1978	0.00169061	0.040685
1979	0.00119932	0.0344749		1979	0.00137554	0.0368767
1980	0.00167607	0.0405939		1980	0.00191861	0.0434965
1981	0.00171816	0.0407525		1981	0.00193412	0.0434173
1982	0.000702888	0.0257142		1982	0.000895835	0.0289794
1983	0.000452372	0.0206826		1983	0.00064497	0.0247328
1984	0.000568111	0.0229855		1984	0.000750332	0.0266314
1985	0.000710553	0.0258772		1985	0.000887632	0.0290028
1986	0.000648131	0.0247152		1986	0.000851742	0.0283508
1987	0.000594389	0.0237016		1987	0.000735636	0.0263371
1988	0.000799045	0.0273752		1988	0.000980805	0.0303571
1989	0.000805404	0.0275855		1989	0.000992697	0.0307387
1990	0.00073958	0.0266448		1990	0.000944912	0.0298473
1991	0.000723274	0.0264079		1991	0.000853107	0.0287321
1992	0.000662808	0.0251787		1992	0.000847162	0.0285951
1993	0.00049707	0.0216536		1993	0.000680089	0.0254844
1994	0.000554621	0.023274		1994	0.0007389	0.0268815
1995	0.000480449	0.0216844		1995	0.000598403	0.0242035
1996	0.000428814	0.0205555		1996	0.000557956	0.0233144
1997	0.00087458	0.0285616		1997	0.000998783	0.0305142
1998	0.000810798	0.0276855		1998	0.000931779	0.0297932
1999	0.000698416	0.0231314		1999	0.000782675	0.0245943
2000	0.000837496	0.0275174		2000	0.000955413	0.0295968
2001	0.000822776	0.027242		2001	0.000931892	0.0290202
2002	0.000742572	0.0259931		2002	0.000887082	0.0281032
2003	0.000891647	0.0286781		2003	0.00101007	0.030503
2004	0.000717852	0.0258053		2004	0.000826813	0.0275793
2005	0.000623624	0.0235864		2005	0.000718323	0.025312
2006	0.00175678	0.0416686		2006	0.00199603	0.0444092
2007	0.00141229	0.036796		2007	0.00159097	0.0390982
2008	0.00074746	0.0257511		2008	0.000870767	0.0279544
2009	0.00101389	0.0299922		2009	0.00112389	0.0318281
2010	0.000607798	0.0234132		2010	0.000697217	0.0249021
2011	0.000551374	0.0216534		2011	0.000649891	0.0235486
2012	0.000681783	0.0248771		2012	0.000824581	0.0273239
2013	0.000709913	0.0238519		2013	0.000781652	0.0248679
2014	0.000804902	0.0277081		2014	0.000927579	0.0298352
2015	0.000782961	0.026876		2015	0.000899469	0.0288864
2016	0.000788912	0.0270658		2016	0.000907363	0.0291544
2017	0.000934013	0.0290118		2017	0.00103944	0.030534
2018	0.000869875	0.0283042		2018	0.000984591	0.0300585
2019	0.00110468	0.0319092		2019	0.00122273	0.0335778
2020	0.000843987	0.0287322		2020	0.00101331	0.0312148
2021	0.000689533	0.0228809		2021	0.000789995	0.0246081
2022	0.0007825	0.0276904		2022	0.000903251	0.0297886
2023	0.000928969	0.0295786		2023	0.00104509	0.0313307
2024	0.000829262	0.0282798		2024	0.000944067	0.0301446
2025	0.000879902	0.028288		2025	0.00102761	0.0310395
2026	0.000626063	0.0224239		2026	0.000736273	0.0242503
2027	0.00117708	0.0334796		2027	0.00130845	0.0352008
2028	0.000843528	0.0281387		2028	0.000948197	0.0296621
2029	0.000882064	0.0290869		2029	0.00100948	0.0311038
2030	0.000762323	0.0248675		2030	0.000889791	0.02675
2031	0.000918627	0.0295202		2031	0.00104721	0.0315523
2032	0.000851595	0.0289041		2032	0.000973753	0.0309123
2033	0.000808343	0.0277577		2033	0.000931346	0.0298168
2034	0.000927713	0.0277756		2034	0.00103042	0.0293812
2035	0.000876469	0.0276237		2035	0.000975754	0.0290216
2036	0.00087763	0.0281713		2036	0.000998887	0.0300206
2037	0.000819594	0.0267709		2037	0.000913868	0.0280908
2038	0.000783531	0.0248759		2038	0.000890207	0.0266859
2039	0.00072407	0.0256084		2039	0.000815371	0.0269
2040	0.000891939	0.0288199		2040	0.00101379	0.0308169
2041	0.000839006	0.0267597		2041	0.000874655	0.027517
2042	0.000799608	0.0274001		2042	0.000924596	0.0295284
2043	0.00103747	0.0305406		2043	0.00115264	0.0323053
2044	0.000950094	0.0298529		2044	0.00107805	0.0318319
2045	0.000814688	0.0278141		2045	0.000932962	0.0298325
2046	0.000863036	0.0279402		2046	0.00102267	0.0301422
2047	0.00106874	0.0318219		2047	0.0011897	0.0336531
2048	0.000785073	0.0264741		2048	0.000903652	0.0282017
2049	0.000888138	0.0289574		2049	0.00101226	0.030972
2050	0.000876404	0.0285271		2050	0.000996625	0.0303917
2051	0.00114129	0.0327881		2051	0.00126135	0.034487
2052	0.000783638	0.0267074		2052	0.000891957	0.0285071
2053	0.000965076	0.0287925		2053	0.00108738	0.0308473
2054	0.000927107	0.0294979		2054	0.00105015	0.0313436
2055	0.00114879	0.0323053		2055	0.00125254	0.0336
2056	0.00117999	0.0332504		2056	0.00129719	0.0348487
2057	0.00118999	0.0331245		2057	0.00131263	0.0345731
2058	0.00118584	0.0324435		2058	0.00129773	0.0340658
2059	0.000855991	0.0277808		2059	0.000974589	0.0296324
2060	0.00110995	0.032277		2060	0.00123014	0.0340722
2061	0.00116499	0.0324998		2061	0.00127498	0.0339369
2062	0.000925732	0.0280632		2062	0.00110351	0.0307078
2063	0.000889931	0.0289496		2063	0.00101755	0.0309003
2064	0.000848376	0.0265578		2064	0.000950215	0.0281547
2065	0.00107756	0.0317623		2065	0.00119757	0.0334853
2066	0.000861443	0.0282602		2066	0.000987408	0.0304703
2067	0.000895301	0.0291372		2067	0.00101873	0.0311171
2068	0.000811892	0.027498		2068	0.000958106	0.0297312
2069	0.00083933	0.0280607		2069	0.000953272	0.0298492
2070	0.000935637	0.029105		2070	0.00105867	0.0309549
2071	0.000935127	0.0284424		2071	0.00104676	0.0301614
2072	0.000854971	0.0287762		2072	0.000976564	0.0307933
2073	0.000866895	0.0287049		2073	0.000974274	0.0303637
2074	0.000922511	0.0287108		2074	0.00105608	0.0308337
2075	0.000814452	0.025138		2075	0.000912993	0.0267754
2076	0.000882965	0.0288356		2076	0.000993635	0.0306082
2077	0.00085992	0.0289872		2077	0.00100075	0.0310699
2078	0.000784361	0.027384		2078	0.000899973	0.0293272
2079	0.000744699	0.0259927		2079	0.000860693	0.0281394
2080	0.000792386	0.0275275		2080	0.000916901	0.0296994
2081	0.000803213	0.0276977		2081	0.000943639	0.0299131
2082	0.000803233	0.0275439		2082	0.000921292	0.029467
2083	0.000863272	0.0288816		2083	0.000986118	0.0309156
2084	0.0010222	0.029756		2084	0.00114382	0.031577
2085	0.000827326	0.0278277		2085	0.00095026	0.0298778
2086	0.000858991	0.0285626		2086	0.00098599	0.0305644
2087	0.000922222	0.0297084		2087	0.00103048	0.0311311
2088	0.000985195	0.0299416		2088	0.0011184	0.0319037
2089	0.00105084	0.0314499		2089	0.00117046	0.0333169
2090	0.00102939	0.031327		2090	0.00114888	0.0331826
2091	0.000903906	0.0289462		2091	0.00102567	0.0309472
2092	0.000870821	0.0287887		2092	0.000993929	0.0306806
2093	0.000857309	0.0272454		2093	0.00102415	0.0296718
2094	0.000945909	0.0300005		2094	0.0011274	0.0328493
2095	0.00104339	0.0312946		2095	0.00116398	0.0331183
2096	0.000952932	0.0290805		2096	0.0010742	0.0309279
2097	0.000636413	0.0225051		2097	0.000791912	0.0258847
2098	0.000835937	0.026532		2098	0.000930672	0.0279801
2099	0.000873676	0.0284093		2099	0.00101351	0.0304968
2100	0.000864144	0.0284065		2100	0.000976825	0.0301325
2101	0.000689288	0.0245832		2101	0.000802378	0.0264204
2102	0.00095997	0.0300054		2102	0.00107953	0.0319269
2103	0.000716448	0.0245761		2103	0.000828778	0.0265426
2104	0.000790819	0.0276801		2104	0.000911037	0.0297007
2105	0.000879586	0.028233		2105	0.0010022	0.0301232
2106	0.00103329	0.0287683		2106	0.00118322	0.0309104
2107	0.000947304	0.0276631		2107	0.00105564	0.0292785
2108	0.000962997	0.0298188		2108	0.00108686	0.0317735
2109	0.00114744	0.0326709		2109	0.00127548	0.0343865
2110	0.000827968	0.027456		2110	0.000940806	0.0291918
2111	0.000668828	0.0246555		2111	0.0007831	0.0266624
2112	0.00102585	0.0304999		2112	0.00112991	0.0318395
2113	0.000819564	0.0279102		2113	0.000937252	0.0299592
2114	0.000807316	0.0277805		2114	0.000928029	0.0298711
2115	0.00081839	0.0276237		2115	0.000952836	0.0298283
2116	0.000880548	0.0265198		2116	0.000969063	0.0277523
2117	0.00111083	0.0323596		2117	0.00122064	0.0338044
2118	0.000851835	0.0280816		2118	0.000971065	0.0300683
2119	0.000794902	0.0270623		2119	0.000910204	0.0290287
2120	0.0009311	0.0296809		2120	0.0010795	0.0317367
2121	0.0010097	0.030617		2121	0.00113265	0.0325257
2122	0.000798865	0.0277887		2122	0.000914123	0.0296416
2123	0.000822482	0.0249669		2123	0.000932078	0.0263634
2124	0.000877059	0.0278397		2124	0.000988178	0.0294121
2125	0.000778223	0.0250796		2125	0.000865922	0.0263206
2126	0.000756969	0.0268146		2126	0.000944456	0.0299993
2127	0.00087009	0.0284055		2127	0.000995797	0.0304901
2128	0.0011037	0.0316703		2128	0.00127934	0.0339976
2129	0.000788196	0.0269854		2129	0.000916581	0.0291141
2130	0.00110423	0.0323971		2130	0.00123681	0.0343162
2131	0.000794876	0.0258808		2131	0.000903171	0.0276561
2132	0.000866731	0.0269323		2132	0.000971016	0.0286065
2133	0.000866547	0.028615		2133	0.000998237	0.0306728
2134	0.000783456	0.0269255		2134	0.000925639	0.0288853
2135	0.000802786	0.0276503		2135	0.00092588	0.0297395
2136	0.000824339	0.0269847		2136	0.00091861	0.0284242
2137	0.0007412	0.0249953		2137	0.000832843	0.026445
2138	0.00101821	0.0311278		2138	0.00114056	0.0330023
2139	0.000765322	0.0254339		2139	0.000874364	0.0271444
2140	0.000864372	0.0287489		2140	0.000994351	0.030735
2141	0.000761287	0.0263718		2141	0.000871545	0.0281605
2142	0.000770081	0.0240775		2142	0.000853771	0.0254691
2143	0.0018119	0.0423714		2143	0.00211453	0.0457601
2144	0.00172033	0.0409184		2144	0.00190702	0.0430944
2145	0.00203462	0.0444767		2145	0.00216281	0.0459407
2146	0.00204778	0.0449114		2146	0.00223988	0.0468609
2147	0.00208523	0.0448939		2147	0.00223874	0.0466262
2148	0.00199514	0.0440943		2148	0.00212892	0.0456058
2149	0.000539012	0.0228791		2149	0.000781944	0.0276815
2150	0.000637887	0.0244616		2150	0.000881285	0.0289345
2151	0.000544986	0.0231839		2151	0.000665774	0.0256602
2152	0.000633932	0.0245629		2152	0.000876946	0.0289686
2153	0.000696287	0.0258911		2153	0.00093973	0.030221
2154	0.000535052	0.0219879		2154	0.000772475	0.0268581
2155	0.000675639	0.0254098		2155	0.000857435	0.0287286
2156	0.000549327	0.0228116		2156	0.000733051	0.0264621
2157	0.000337056	0.016578		2157	0.000332788	0.0164492
2158	0.000383334	0.0187978		2158	0.000385694	0.0188006
2159	0.00045124	0.0197081		2159	0.00045378	0.0196877
2160	0.000372835	0.0165157		2160	0.000368133	0.0166591
2161	0.000386613	0.0186987		2161	0.000386403	0.0186858
2162	0.000537805	0.0220522		2162	0.00053777	0.02206
2163	0.000390593	0.0189892		2163	0.000392982	0.0189765
2164	0.000375221	0.0188697		2164	0.000379517	0.0188665
2165	0.000454721	0.0192349		2165	0.000455597	0.0192257
2166	0.000585959	0.0233189		2166	0.000569516	0.022558
2167	0.000682194	0.0230434		2167	0.000680091	0.0229405
2168	0.000383987	0.0185221		2168	0.000397435	0.01859
2169	0.000835023	0.0279295		2169	0.000961597	0.0301361
2170	0.00117497	0.0328119		2170	0.00134431	0.0348362
2171	0.0008757	0.0284332		2171	0.000999802	0.030327
2172	0.000756657	0.026786		2172	0.00094461	0.0299648
2173	0.000769759	0.0266162		2173	0.000838412	0.0276469
2174	0.00100683	0.0309082		2174	0.00112936	0.0327959
2175	0.00113902	0.0327348		2175	0.00126864	0.0346137
2176	0.000743081	0.0265768		2176	0.000864437	0.0287654
2177	0.00122648	0.0339302		2177	0.00136064	0.0357481
2178	0.00113525	0.0322622		2178	0.00126883	0.034129
2179	0.000932233	0.0296548		2179	0.00106741	0.0317419
2180	0.000715282	0.0251222		2180	0.0008295	0.026963
2181	0.000697593	0.0242451		2181	0.000797446	0.0257493
2182	0.000798981	0.0276016		2182	0.000932999	0.0297224
2183	0.000859069	0.0288237		2183	0.000992176	0.030886
2184	0.000955555	0.0297828		2184	0.00105109	0.0313579
2185	0.000760205	0.0266111		2185	0.000887418	0.0288464
2186	0.000929351	0.0297734		2186	0.00104994	0.0317403
2187	0.000805051	0.0273752		2187	0.000928445	0.0289888
2188	0.00108324	0.0310298		2188	0.00120712	0.032911
2189	0.000849323	0.0283315		2189	0.000970325	0.0301318
2190	0.000953763	0.0298755		2190	0.00107338	0.0317931
2191	0.00118564	0.0333489		2191	0.00130738	0.035117
2192	0.000822184	0.026499		2192	0.000923872	0.0280946
2193	0.00113285	0.0321721		2193	0.00123871	0.033441
2194	0.000878057	0.0278948		2194	0.00100146	0.0300366
2195	0.001007	0.0303718		2195	0.00114316	0.0322785
2196	0.00101058	0.0304804		2196	0.00113991	0.0322865
2197	0.000961509	0.0299687		2197	0.00108236	0.0319213
2198	0.00124099	0.0345263		2198	0.00136644	0.0362677
2199	0.000863896	0.0289963		2199	0.000987543	0.0310178
2200	0.00117024	0.0332055		2200	0.00129467	0.0349763
2201	0.00104049	0.0311669		2201	0.00116039	0.0329774
2202	0.00101901	0.0289098		2202	0.00113042	0.0306352
2203	0.00104828	0.0313799		2203	0.00116281	0.0329411
2204	0.000896375	0.0289106		2204	0.00102025	0.0308455
2205	0.000924828	0.0289843		2205	0.00108766	0.0313236
2206	0.000934946	0.0294815		2206	0.00104645	0.0311992
2207	0.000886611	0.027687		2207	0.000981981	0.0290139
2208	0.000760203	0.026207		2208	0.000851934	0.0275006
2209	0.000983097	0.0303481		2209	0.00116874	0.0332087
2210	0.000837219	0.0277324		2210	0.000956652	0.0297954
2211	0.00088539	0.0288128		2211	0.00102816	0.0309148
2212	0.00070951	0.0239394		2212	0.000795525	0.0251548
2213	0.000951287	0.0298071		2213	0.0011321	0.0326686
2214	0.00101245	0.0310365		2214	0.00113243	0.0328864
2215	0.00117429	0.0329065		2215	0.00129039	0.0344529
2216	0.0008881	0.0290465		2216	0.00101571	0.0310485
2217	0.000957309	0.0291605		2217	0.00107868	0.0308896
2218	0.000878275	0.0285106		2218	0.000993537	0.0303327
2219	0.000784318	0.0267881		2219	0.000900757	0.0286402
2220	0.000771408	0.0268351		2220	0.000887498	0.0288064
2221	0.000812346	0.0256472		2221	0.00092795	0.0276167
2222	0.000820206	0.0278787		2222	0.000937109	0.0297619
2223	0.000694896	0.0250983		2223	0.000795397	0.0267907
2224	0.000749748	0.0253249		2224	0.000843607	0.026779
2225	0.000668451	0.0251245		2225	0.000784853	0.0272762
2226	0.000888071	0.0290236		2226	0.00100723	0.0310281
2227	0.000858755	0.0285273		2227	0.000989345	0.0306171
2228	0.000800855	0.0268174		2228	0.000912101	0.0286914
2229	0.000904635	0.028591		2229	0.00100911	0.0297596
2230	0.00104845	0.031507		2230	0.0011808	0.0334534
2231	0.000917309	0.0281441		2231	0.0010596	0.0303908
2232	0.00078882	0.0254591		2232	0.000896882	0.0271835
2233	0.000989818	0.0303069		2233	0.00115897	0.0322467
2234	0.000919814	0.0299613		2234	0.00104058	0.0318807
2235	0.000774847	0.0269927		2235	0.000901695	0.029137
2236	0.000803439	0.027856		2236	0.000924309	0.0299449
2237	0.000795451	0.0275726		2237	0.000919146	0.0296858
2238	0.000729849	0.0268707		2238	0.000910971	0.0300457
2239	0.000935352	0.029925		2239	0.00105829	0.0318531
2240	0.00112211	0.0328503		2240	0.00125183	0.0346911
2241	0.00104045	0.0310374		2241	0.00116645	0.0329533
2242	0.000738339	0.026797		2242	0.000860625	0.0289843
2243	0.000811956	0.0272257		2243	0.000935391	0.0292157
2244	0.00102483	0.0306013		2244	0.00114802	0.0325297
2245	0.000851268	0.0287378		2245	0.000975376	0.0307819
2246	0.000838017	0.0280321		2246	0.000961548	0.030079
2247	0.00115756	0.0331122		2247	0.00127805	0.0348193
2248	0.000830952	0.0281674		2248	0.000951191	0.0302399
2249	0.000782687	0.0275629		2249	0.000897984	0.0293758
1510	0.00101304	0.0316503		1510	0.0012708	0.0353099
1511	0.00107864	0.0327188		1511	0.00131929	0.0361936
1512	0.00127177	0.0349574		1512	0.00145865	0.0375479
1513	0.00124975	0.035106		1513	0.00143105	0.0375896
1514	0.00126053	0.0353698		1514	0.00144216	0.0378478
1515	0.00121851	0.0343363		1515	0.00151968	0.038447
1516	0.00148732	0.0381813		1516	0.00168442	0.040771
1517	0.00124272	0.0349311		1517	0.00147788	0.038061
1518	0.00098923	0.0311419		1518	0.00111626	0.0330933
1519	0.00132593	0.0361602		1519	0.00150982	0.0386093
1520	0.00114144	0.0336962		1520	0.00132374	0.0363088
1521	0.00132023	0.0360635		1521	0.00150601	0.038537
1522	0.00161728	0.0398382		1522	0.00174747	0.0415037
1523	0.00105803	0.0320678		1523	0.00135903	0.0364108
1524	0.00143921	0.037775		1524	0.00150064	0.0385881
1525	0.00123624	0.0344257		1525	0.0014298	0.0371367
1526	0.00107804	0.0326986		1526	0.00119755	0.0344579
1527	0.00131708	0.0360527		1527	0.00155082	0.0390406
1528	0.00113881	0.0335435		1528	0.00138008	0.0368986
1529	0.00137896	0.0369108		1529	0.00150003	0.0385049
1530	0.00125944	0.0352911		1530	0.00150766	0.0385986
1531	0.00132628	0.0359752		1531	0.00151461	0.0384511
1532	0.00154801	0.0390563		1532	0.00167877	0.0407804
1533	0.00124694	0.0350419		1533	0.00142839	0.0375391
1534	0.00132587	0.0363081		1534	0.00150637	0.0386872
1535	0.00115882	0.0334374		1535	0.00122852	0.0345628
1536	0.00144718	0.0378342		1536	0.00168915	0.0408904
1537	0.00138125	0.0370353		1537	0.00162397	0.0401847
1538	0.00112499	0.0332771		1538	0.00136444	0.0366588
1539	0.00142995	0.037338		1539	0.00174316	0.041273
1540	0.00143821	0.0377094		1540	0.00168056	0.0407687
1541	0.0014193	0.0373706		1541	0.00154882	0.0391154
1542	0.00118988	0.0342122		1542	0.00143149	0.0375743
1543	0.00150442	0.0383842		1543	0.00169794	0.0409076
1544	0.00126239	0.0352789		1544	0.0015161	0.0385253
1545	0.00143097	0.0375197		1545	0.00156277	0.0393238
1546	0.000994836	0.0311364		1546	0.00111713	0.0330527
1547	0.00149235	0.0383488		1547	0.00167479	0.0406511
1548	0.00118672	0.034162		1548	0.00142524	0.0374483
1549	0.00131269	0.0359795		1549	0.00149607	0.038455
1550	0.00137324	0.0366648		1550	0.00161254	0.0397266
1551	0.00136529	0.0366252		1551	0.00162237	0.040102
1552	0.00125473	0.0352408		1552	0.00149499	0.0384776
1553	0.00173523	0.0406879		1553	0.00190839	0.043091
1554	0.00161228	0.0396219		1554	0.001747	0.041399
1555	0.00117719	0.033182		1555	0.00138429	0.0363456
1556	0.00125435	0.035221		1556	0.00143668	0.0377287
1557	0.00144451	0.0376667		1557	0.00174569	0.0414566
1558	0.00119826	0.0344868		1558	0.00138074	0.0370462
1559	0.00144617	0.0378213		1559	0.00168617	0.0408577
1560	0.00118811	0.0342365		1560	0.00130677	0.0359118
1561	0.00120152	0.0345677		1561	0.00144354	0.0379061
1562	0.00137386	0.0367612		1562	0.00155861	0.0390484
1563	0.00147674	0.0379766		1563	0.0017806	0.041603
1564	0.00114209	0.0333494		1564	0.00138893	0.0368246
1565	0.00135283	0.0362285		1565	0.00154141	0.0388144
1566	0.000486968	0.0219704		1566	0.000668715	0.025751
1567	0.000463135	0.0209575		1567	0.000591989	0.0237607
1568	0.000533927	0.0226814		1568	0.000656195	0.0252429
1569	0.000659258	0.0240896		1569	0.000887723	0.0281914
1570	0.000180545	0.0130648		1570	0.000180395	0.0130385
1571	0.000241937	0.0153079		1571	0.000242796	0.0153724
1572	0.000369571	0.0187505		1572	0.000374606	0.0188257
1573	0.000177936	0.0125679		1573	0.000181013	0.0126899
1574	0.000311019	0.0170018		1574	0.000308106	0.0169554
1575	0.000237897	0.0151709		1575	0.000240225	0.0151695
1576	0.000336497	0.0174138		1576	0.000339347	0.0173909
1577	0.000429989	0.0195126		1577	0.000445244	0.0197348
1578	0.00107375	0.0325001		1578	0.00125468	0.0351566
1579	0.00151649	0.038574		1579	0.00175645	0.041536
1580	0.00120758	0.0342278		1580	0.00139337	0.0368455
1581	0.00128524	0.0353629		1581	0.00148502	0.0381433
1582	0.00118562	0.0341352		1582	0.00142964	0.037538
1583	0.00100624	0.0314477		1583	0.00124217	0.0349192
1584	0.00125399	0.0351157		1584	0.00143892	0.0376015
1585	0.00123823	0.0345914		1585	0.00142596	0.0371405
1586	0.00113868	0.0335768		1586	0.00138006	0.0369753
1587	0.00148474	0.0377341		1587	0.00166591	0.0400914
1588	0.00112813	0.033333		1588	0.0013722	0.0368156
1589	0.00126724	0.0354858		1589	0.00138741	0.0371309
1590	0.00124977	0.0351353		1590	0.00143435	0.0376848
1591	0.00151661	0.038134		1591	0.00175673	0.0411566
1592	0.00110271	0.0329098		1592	0.00122299	0.0346758
1593	0.00135142	0.0363114		1593	0.0015552	0.038788
1594	0.0012556	0.0352319		1594	0.0015589	0.0392815
1595	0.00106367	0.0323799		1595	0.00130859	0.0359685
1596	0.00134494	0.0361969		1596	0.00154505	0.03879
1597	0.00145763	0.0376692		1597	0.00159085	0.0391933
1598	0.00131109	0.0348511		1598	0.00148487	0.0372676
1599	0.00102396	0.0317571		1599	0.00138958	0.0370101
1600	0.00107481	0.0324388		1600	0.00137842	0.0368038
1601	0.00151182	0.0382814		1601	0.00171988	0.0410191
1602	0.00169058	0.0405949		1602	0.00187961	0.0428957
1603	0.00133822	0.0361929		1603	0.00157992	0.0393386
1604	0.000432844	0.0201862		1604	0.000439373	0.0202411
1605	0.000239689	0.0147814		1605	0.000360936	0.0184598
1606	0.000356355	0.0182643		1606	0.000365165	0.0183221
1607	0.000417618	0.0197131		1607	0.000419029	0.0197496
1608	0.000350517	0.0176883		1608	0.000360206	0.0178431
1609	0.000407607	0.0196123		1609	0.00041144	0.019708
1610	0.000421422	0.0196767		1610	0.000419822	0.0196006
1611	0.000218083	0.0142737		1611	0.000219257	0.0143249
1612	0.000472415	0.0212348		1612	0.00047601	0.0213107
1613	0.000409891	0.0194799		1613	0.000446726	0.0201216
1614	0.000175076	0.0129494		1614	0.0002954	0.0169634
1615	0.000338937	0.0176392		1615	0.000341894	0.0177531
1616	0.000246128	0.0145635		1616	0.000296631	0.0158825
1617	0.000231055	0.0147639		1617	0.000229692	0.0146388
1618	0.000434111	0.0203779		1618	0.000435124	0.0203677
1619	0.000465526	0.0210811		1619	0.000350599	0.0180286
1620	0.000389526	0.0191985		1620	0.000391952	0.0192142
1621	0.000420254	0.0197596		1621	0.000424138	0.0197834
1622	0.000408259	0.019543		1622	0.000421429	0.0196737
1623	0.000312475	0.0166547		1623	0.000375077	0.0183743
1624	0.000269658	0.0158109		1624	0.000330325	0.0176215
1625	0.000400056	0.0192605		1625	0.000404873	0.0194492
1626	0.000252231	0.0154891		1626	0.00025158	0.0154487
1627	0.00028841	0.0166719		1627	0.000347949	0.018358
1628	0.000233323	0.0150327		1628	0.000291366	0.0167837
1629	0.000209501	0.0138736		1629	0.000273158	0.0159985
1630	0.000222629	0.0143034		1630	0.000286088	0.0164201
1631	0.0002932	0.0163271		1631	0.000339697	0.0173855
1632	0.000146211	0.0113966		1632	0.000265494	0.0157675
1633	0.000282361	0.0161824		1633	0.000341182	0.0179045
1634	0.000224137	0.0132567		1634	0.000253198	0.0142552
1635	0.000365332	0.0188289		1635	0.000490968	0.02181
1636	0.00044553	0.019967		1636	0.000547436	0.0219625
1637	0.000299059	0.0170207		1637	0.000358963	0.0186704
1638	0.000304255	0.0170925		1638	0.000366562	0.0187177
1639	0.000235076	0.01501		1639	0.000355759	0.0185986
1640	0.000355904	0.0178087		1640	0.000358384	0.0180399
1641	0.000357851	0.0187474		1641	0.000359015	0.018757
1642	0.000495501	0.0215206		1642	0.000550597	0.0227839
1643	0.000411738	0.0200316		1643	0.000533402	0.0228786
1644	0.000282588	0.0162423		1644	0.00034777	0.0181581
1645	0.000657506	0.0252211		1645	0.000793135	0.0275548
1646	0.000725799	0.0266163		1646	0.000902381	0.0296475
1647	0.000353574	0.0185364		1647	0.00041919	0.0201482
1648	0.000611583	0.0242686		1648	0.00080655	0.0277479
1649	0.000519912	0.0217048		1649	0.000641027	0.0242529
1650	0.000697304	0.0260122		1650	0.000756032	0.0271111
1651	0.000777346	0.0276898		1651	0.000898973	0.0297589
1652	0.000965939	0.0307392		1652	0.0010891	0.0326528
1653	0.000789276	0.0276142		1653	0.00099184	0.0307978
1654	0.000652476	0.0252525		1654	0.000777689	0.0275116
1655	0.000595079	0.0242387		1655	0.000716556	0.0265591
1656	0.000244243	0.0150981		1656	0.000240973	0.0148495
1657	0.000344983	0.0178698		1657	0.000406628	0.0195158
1658	0.000182243	0.0124309		1658	0.00018248	0.012452
1659	0.000243863	0.0152011		1659	0.000245201	0.0152046
1660	0.000245455	0.0149419		1660	0.000316712	0.0168944
1661	0.000243788	0.0148753		1661	0.000245442	0.0149646
1662	0.000257455	0.0152815		1662	0.000274474	0.0154052
1663	0.000253665	0.0152367		1663	0.000252339	0.01516
1664	0.000368403	0.0185685		1664	0.000388376	0.0187242
1665	0.000244832	0.0149581		1665	0.000246037	0.0149998
1666	0.000241603	0.0150656		1666	0.000243492	0.0151758
1667	0.000302261	0.0171604		1667	0.000309105	0.0172076
1668	0.000186226	0.0131454		1668	0.000186929	0.0132338
1669	0.00036021	0.0186417		1669	0.000360689	0.0186226
1670	0.000323931	0.0170762		1670	0.000328934	0.0171521
1671	0.000247478	0.0151806		1671	0.00024834	0.015244
1672	0.000193501	0.0132417		1672	0.000193578	0.0132182
1673	0.000320833	0.0172145		1673	0.000332268	0.0172774
1674	0.000249076	0.0149126		1674	0.000252066	0.0149604
1675	0.000299496	0.0169596		1675	0.00030294	0.0169856
1676	0.000305826	0.0171569		1676	0.000306424	0.0171669
1677	0.00062845	0.0232095		1677	0.000761228	0.0260877
1678	0.000777032	0.0275924		1678	0.000896745	0.0297289
1679	0.00077024	0.0275343		1679	0.000890213	0.0296315
1680	0.000703974	0.026204		1680	0.000885099	0.0294543
1681	0.000654772	0.0252727		1681	0.000777663	0.0275832
1682	0.000820446	0.0280914		1682	0.000943847	0.0301972
1683	0.000989773	0.0306729		1683	0.00111828	0.0327414
1684	0.000669013	0.0253275		1684	0.000790774	0.0276025
1685	0.000530377	0.0226796		1685	0.000601217	0.0243283
1686	0.000743205	0.026576		1686	0.000806522	0.0278068
1687	0.000730563	0.0264046		1687	0.000790312	0.0275063
1688	0.000591751	0.022698		1688	0.000703554	0.0248566
1689	0.000888349	0.0294038		1689	0.00095082	0.030406
1690	0.000718651	0.0253183		1690	0.000780042	0.026424
1691	0.000724978	0.0267695		1691	0.000867429	0.0290152
1692	0.00101501	0.0310688		1692	0.00117089	0.0335956
1693	0.000714439	0.0264153		1693	0.000843869	0.0288789
1694	0.000720281	0.0265444		1694	0.000787594	0.0277018
1695	0.00078974	0.0279117		1695	0.000909258	0.0298896
1696	0.000778177	0.0276604		1696	0.000899461	0.0297635
1697	0.000690228	0.024918		1697	0.000812668	0.0271919
1698	0.000839685	0.0287023		1698	0.000961495	0.0307616
1699	0.000635097	0.0248689		1699	0.000695906	0.0260481
1700	0.000786352	0.027646		1700	0.00084921	0.0287449
1701	0.000711272	0.0263361		1701	0.000830645	0.0284952
1702	0.00054223	0.0231162		1702	0.00060085	0.0243155
1703	0.00104494	0.0318628		1703	0.00110856	0.032884
1704	0.000772469	0.0274765		1704	0.000837333	0.0286006
1705	0.000783107	0.0277298		1705	0.000902786	0.0297538
1706	0.000836673	0.0286769		1706	0.000898603	0.0297304
1707	0.000717204	0.0265356		1707	0.000781622	0.0276919
1708	0.000707929	0.0263466		1708	0.000770239	0.0275089
1709	0.000588925	0.0239944		1709	0.000709728	0.0263905
1710	0.000781606	0.027694		1710	0.00090182	0.0297292
1711	0.000338414	0.0176123		1711	0.0003412	0.0176771
1712	0.000301995	0.0170653		1712	0.000304415	0.0171521
1713	0.000227819	0.014555		1713	0.000231259	0.0147042
1714	0.00029267	0.0162183		1714	0.000295971	0.0162653
1715	0.000270802	0.0159135		1715	0.000276896	0.0159938
1716	0.000295929	0.0164581		1716	0.000306162	0.0166442
1717	0.000227643	0.0147241		1717	0.00022864	0.0147773
1718	0.000239882	0.0149233		1718	0.000241214	0.014949
1719	0.000309484	0.0168493		1719	0.000311526	0.0168115
1720	0.000233171	0.0150315		1720	0.000235204	0.0150763
1721	0.000291533	0.0165337		1721	0.00029807	0.0164865
1722	0.000223369	0.0144666		1722	0.00023348	0.0149314
1723	0.00035553	0.0185517		1723	0.000358571	0.0187047
1724	0.000382075	0.0187013		1724	0.000386019	0.0187677
1725	0.000234998	0.0149441		1725	0.000236893	0.0150042
1726	0.000246384	0.0155403		1726	0.000246399	0.015455
1727	0.000239862	0.0152534		1727	0.000242563	0.0154305
1728	0.000302147	0.0170698		1728	0.000304592	0.0171223
1729	0.000293629	0.0168106		1729	0.00029607	0.0168783
1730	0.000289418	0.0166177		1730	0.000289393	0.0166176
1731	0.000905997	0.0297839		1731	0.00103302	0.0318192
1732	0.000769842	0.0274691		1732	0.000834841	0.028574
1733	0.000656059	0.0251802		1733	0.000725503	0.0265448
1734	0.000812779	0.0279014		1734	0.00087288	0.0289189
1735	0.000747064	0.0269915		1735	0.000810023	0.02807
1736	0.000788511	0.0275046		1736	0.000909239	0.0296049
1737	0.000714506	0.0265426		1737	0.000775325	0.0276372
1738	0.000764262	0.0273328		1738	0.00082748	0.028422
1739	0.000589972	0.02371		1739	0.000652602	0.0250292
1740	0.000719228	0.0266662		1740	0.000781814	0.0278275
1741	0.000719877	0.0266891		1741	0.000788796	0.0280023
1742	0.000727937	0.026818		1742	0.000787526	0.0279022
1743	0.000707835	0.0261641		1743	0.00076957	0.0273029
1744	0.00073351	0.0268037		1744	0.000800695	0.0279009
1745	0.00070578	0.0258757		1745	0.000829923	0.0282187
1746	0.000700831	0.0260823		1746	0.000821956	0.0282557
1747	0.000784383	0.0275685		1747	0.000846824	0.0286907
1748	0.000745134	0.0269598		1748	0.000807623	0.0280653
1749	0.000762083	0.0272891		1749	0.000886318	0.0293648
1750	0.000773969	0.0271495		1750	0.000888632	0.0289023
1751	0.000724041	0.0267076		1751	0.00078547	0.0277997
1752	0.000911374	0.0295886		1752	0.00097865	0.0306683
1753	0.000753796	0.0265917		1753	0.000816791	0.0277684
1754	0.000610193	0.0245614		1754	0.000670545	0.0257593
1755	0.000736642	0.0268126		1755	0.000858228	0.0290127
1756	0.000775929	0.0275697		1756	0.000899791	0.029744
1757	0.000593018	0.0241552		1757	0.000753717	0.0270348
1758	0.000886608	0.0294141		1758	0.00101502	0.0314439
1759	0.000721258	0.0265451		1759	0.000829406	0.0282616
1760	0.000797168	0.0275918		1760	0.000916945	0.029652
1761	0.00099797	0.0310263		1761	0.00112187	0.0329075
1762	0.000697859	0.0259138		1762	0.000834017	0.0281919
1763	0.00106941	0.0317095		1763	0.00118751	0.0334402
1764	0.00078455	0.0279997		1764	0.0008449	0.0290558
1765	0.000648925	0.0251174		1765	0.000787425	0.027796
1766	0.000715183	0.0265463		1766	0.000847021	0.0288299
1767	0.000781206	0.0277577		1767	0.000841276	0.0288134
1768	0.00102912	0.0318346		1768	0.00116469	0.033696
1769	0.000722937	0.0264763		1769	0.00078498	0.0276458
1770	0.000654673	0.0242112		1770	0.000754197	0.0258413
1771	0.000718884	0.0266339		1771	0.000778879	0.0277353
1772	0.000743568	0.0268473		1772	0.000862795	0.0289743
1773	0.000719176	0.0264406		1773	0.000840781	0.0286678
1774	0.000656959	0.0244492		1774	0.000722401	0.0257547
1775	0.000857036	0.0284367		1775	0.000919225	0.0295184
1776	0.000856084	0.0285203		1776	0.000921478	0.0295531
1777	0.000815064	0.0278797		1777	0.000874888	0.0289193
1778	0.000525654	0.022612		1778	0.000592479	0.0241267
1779	0.000842862	0.0283325		1779	0.0009644	0.030337
1780	0.00123086	0.0344314		1780	0.00135168	0.0361222
1781	0.00149321	0.0379549		1781	0.00159589	0.0390699
1782	0.00120335	0.0331154		1782	0.00129976	0.0347631
1783	0.0013219	0.0357308		1783	0.00144772	0.0373687
1784	0.00115456	0.0337829		1784	0.00125526	0.0349721
1785	0.0012225	0.0345845		1785	0.00134507	0.0363109
1786	0.00109531	0.0302875		1786	0.00119047	0.0315373
1787	0.00133978	0.036039		1787	0.00146508	0.0377262
1788	0.00120522	0.0340346		1788	0.00133195	0.0358721
1789	0.00114867	0.0304152		1789	0.00120482	0.0312666
1790	0.00149748	0.0380034		1790	0.00161508	0.0394146
1791	0.00133136	0.0352157		1791	0.00145575	0.0369616
1792	0.00117444	0.031658		1792	0.00130185	0.0335898
1793	0.00127543	0.0331803		1793	0.00140044	0.034973
1794	0.00126107	0.0352811		1794	0.0013984	0.0369876
1795	0.0012846	0.0354906		1795	0.00140484	0.0371433
1796	0.00137574	0.0367378		1796	0.00149885	0.038401
1797	0.00114941	0.0326337		1797	0.00127515	0.0345117
1798	0.00136704	0.0364104		1798	0.00148609	0.0380259
1799	0.00134696	0.0352881		1799	0.00151877	0.037476
1800	0.00126847	0.0344105		1800	0.0014344	0.0365493
1801	0.00126555	0.0352027		1801	0.00137261	0.0364848
1802	0.00129312	0.0355113		1802	0.00150571	0.0381736
1803	0.0013986	0.0365791		1803	0.00151605	0.0381787
1804	0.00149034	0.036448		1804	0.00161004	0.0379925
1805	0.00125489	0.0349569		1805	0.00137736	0.0366644
1806	0.00150789	0.0377209		1806	0.00162869	0.0393034
1807	0.00140592	0.0367229		1807	0.00152342	0.0381998
1808	0.00134016	0.0361371		1808	0.00146168	0.0377655
1809	0.00149335	0.0380692		1809	0.00161596	0.0396293
1810	0.00147907	0.0379731		1810	0.00160153	0.0395263
1811	0.00125729	0.0343386		1811	0.00138643	0.036072
1812	0.00133913	0.0362265		1812	0.00146356	0.0378756
1813	0.00127637	0.0350211		1813	0.00140256	0.0367026
1814	0.00152349	0.0384871		1814	0.00164512	0.0399701
1815	0.00145424	0.0373143		1815	0.00158052	0.0389932
1816	0.00123023	0.0338991		1816	0.00135222	0.0354555
1817	0.00154782	0.0380649		1817	0.00167165	0.0396157
1818	0.00151733	0.0384591		1818	0.00164215	0.0399903
1819	0.00131112	0.0358053		1819	0.00144213	0.0374677
1820	0.00137756	0.0366725		1820	0.00155969	0.0390356
1821	0.00126801	0.0352453		1821	0.00139098	0.0369297
1822	0.00132169	0.0354859		1822	0.00144326	0.0372216
1823	0.00126676	0.0351841		1823	0.00138903	0.0368587
1824	0.00152537	0.0385573		1824	0.00164625	0.040103
1825	0.00125017	0.0350235		1825	0.00137287	0.0367568
1826	0.00132691	0.0361527		1826	0.00144844	0.037793
1827	0.00155961	0.0389365		1827	0.00167955	0.0404157
1828	0.00131292	0.0358406		1828	0.00143007	0.037358
1829	0.00142662	0.0371404		1829	0.00155048	0.0387569
1830	0.00130049	0.0353888		1830	0.00142363	0.0370771
1831	0.00110782	0.0313564		1831	0.00122012	0.0329702
1832	0.00140198	0.0368258		1832	0.00158562	0.0392272
1833	0.00127195	0.0351483		1833	0.00139611	0.036838
1834	0.00122698	0.0337561		1834	0.00135698	0.0356531
1835	0.00133951	0.0362766		1835	0.0014642	0.0378909
1836	0.00145865	0.0378724		1836	0.0015831	0.0394105
1837	0.00162733	0.039558		1837	0.00174838	0.0410508
1838	0.00150862	0.0384691		1838	0.00162999	0.0400195
1839	0.00123378	0.0344011		1839	0.0013643	0.0363218
1840	0.00116279	0.0333471		1840	0.0012852	0.0351762
1841	0.00141806	0.0369543		1841	0.00154218	0.0385883
1842	0.00125706	0.0350245		1842	0.0013787	0.0367089
1843	0.00151102	0.0383441		1843	0.00169562	0.0406582
1844	0.000943134	0.0279254		1844	0.00105956	0.0298316
1845	0.0013306	0.0358343		1845	0.00145254	0.0375073
1846	0.00150805	0.0376666		1846	0.00164795	0.0392684
1847	0.00129665	0.0349063		1847	0.00141936	0.0366464
1848	0.00153743	0.0383121		1848	0.00167588	0.0401142
1849	0.00137701	0.0359164		1849	0.00155283	0.038194
1850	0.00123285	0.0346184		1850	0.00134674	0.0361542
1851	0.00131958	0.0358587		1851	0.0014362	0.0373736
1852	0.00151096	0.0385871		1852	0.00163246	0.040111
1853	0.00137744	0.0367603		1853	0.00150068	0.0383988
1854	0.00151919	0.0384383		1854	0.00164181	0.0399481
1855	0.00143313	0.0370933		1855	0.00155762	0.0386871
1856	0.00151814	0.0384767		1856	0.00164118	0.0400426
1857	0.00128816	0.0354203		1857	0.00141427	0.0370799
1858	0.00111983	0.0310286		1858	0.00125085	0.0330863
1859	0.00159219	0.038109		1859	0.00171232	0.0395664
1860	0.00148148	0.0365758		1860	0.00159756	0.0380173
1861	0.00140511	0.0361536		1861	0.00152496	0.0377498
1862	0.0016986	0.0407787		1862	0.0018208	0.0422544
1863	0.00154395	0.0386456		1863	0.00166528	0.0402045
1864	0.00121105	0.0345371		1864	0.00133413	0.0362374
1865	0.00123892	0.0331735		1865	0.00135165	0.0346964
1866	0.00152728	0.0386909		1866	0.00167741	0.0404128
1867	0.00117754	0.032884		1867	0.00130265	0.0347012
1868	0.00145917	0.0370976		1868	0.00160932	0.0387519
1869	0.00163526	0.0395843		1869	0.00175375	0.041017
1870	0.00130008	0.0345661		1870	0.00141838	0.0362063
1871	0.000955307	0.0277719		1871	0.00101041	0.0286005
1872	0.000896492	0.0297796		1872	0.00107881	0.0327008
1873	0.000830751	0.0286131		1873	0.000890173	0.0296228
1874	0.000966442	0.0308689		1874	0.00114825	0.033631
1875	0.000571424	0.0232603		1875	0.000639768	0.024698
1876	0.000774392	0.0275616		1876	0.000896573	0.0296789
1877	0.000950463	0.0305771		1877	0.00101342	0.0316019
1878	0.00073769	0.0267294		1878	0.000799077	0.027862
1879	0.000843252	0.0288256		1879	0.00102844	0.0317931
1880	0.00107972	0.0325274		1880	0.00126171	0.0351791
1881	0.000839759	0.0287022		1881	0.000902921	0.0297728
1882	0.000780699	0.0276901		1882	0.000975334	0.0308085
1883	0.0010789	0.03252		1883	0.00120992	0.0344875
1884	0.000841786	0.0287849		1884	0.00102576	0.0317936
1885	0.000919803	0.0296699		1885	0.00114613	0.0332728
1886	0.00108805	0.0322991		1886	0.00128624	0.0353444
2250	0.000538076	0.0228775		2250	0.000791016	0.0276777
2251	0.000527958	0.022666		2251	0.000775484	0.0275251
2252	0.000653832	0.0251015		2252	0.00089729	0.0294515
2253	0.00058258	0.0233746		2253	0.000823203	0.0280457
2254	0.000465765	0.0211995		2254	0.000644369	0.0250294
2255	0.000555036	0.023122		2255	0.000682377	0.0256686
2256	0.000546267	0.0227801		2256	0.000773284	0.0271608
2257	0.000649378	0.0251291		2257	0.000833044	0.0285269
2258	0.000664619	0.0256009		2258	0.000906752	0.029927
2259	0.000581312	0.0229079		2259	0.000816117	0.0268851
2260	0.000597601	0.0238566		2260	0.000839381	0.0284682
2261	0.000672847	0.0253271		2261	0.000938628	0.0298231
2262	0.00053486	0.0226858		2262	0.000758445	0.0266303
2263	0.000533507	0.0223816		2263	0.000714708	0.0260979
2264	0.000503311	0.0218007		2264	0.000720047	0.0259456
2265	0.00059647	0.0241485		2265	0.000719248	0.026584
2266	0.000540501	0.0228963		2266	0.000720142	0.0264678
2267	0.000671761	0.0252399		2267	0.000917489	0.0296322
2268	0.000648897	0.0249888		2268	0.000894128	0.029496
2269	0.000661161	0.0254765		2269	0.000841977	0.028747
2270	0.000537146	0.0225155		2270	0.000657244	0.0250321
2271	0.000622769	0.0240216		2271	0.00080029	0.0273118
2272	0.000662333	0.0248605		2272	0.000819142	0.02778
2273	0.000602943	0.0243531		2273	0.000723565	0.026715
2274	0.000607263	0.0241054		2274	0.000850159	0.0285766
2275	0.000538443	0.0228178		2275	0.000725354	0.0265156
2276	0.000599145	0.0242666		2276	0.000780244	0.0277438
2277	0.000557114	0.0230665		2277	0.000727989	0.026344
2278	0.000731565	0.0263083		2278	0.000931498	0.0295407
2279	0.000456649	0.0200914		2279	0.000583482	0.0222307
2280	0.000705222	0.0256491		2280	0.000890193	0.0289725
2281	0.000732772	0.0266106		2281	0.000918674	0.0298243
2282	0.000730713	0.0266849		2282	0.000918152	0.029907
2283	0.000541666	0.0229955		2283	0.0007563	0.0268584
2284	0.000543292	0.0226286		2284	0.00077913	0.0270524
2285	0.000742692	0.0266482		2285	0.000932872	0.0297345
2286	0.000550633	0.0231408		2286	0.000744534	0.0268042
2287	0.000638721	0.0244735		2287	0.000819751	0.0278888
2288	0.000552663	0.0229519		2288	0.000724643	0.0262867
2289	0.000731429	0.0266601		2289	0.000914779	0.0298181
2290	0.000482373	0.0214161		2290	0.000663492	0.0252756
2291	0.000461701	0.0207159		2291	0.000645693	0.0247373
2292	0.000519703	0.0223196		2292	0.000760466	0.0271255
2293	0.000727561	0.0264354		2293	0.000912171	0.0296431
2294	0.000538989	0.0225495		2294	0.000730493	0.0263232
2295	0.00060653	0.0242271		2295	0.000788421	0.0277265
2296	0.000533332	0.0224095		2296	0.000722767	0.0262737
2297	0.00158258	0.0394294		2297	0.00177014	0.0416895
2298	0.00158555	0.0392141		2298	0.00183015	0.0421929
2299	0.00175496	0.0414475		2299	0.0018754	0.0428955
2300	0.00138061	0.0370265		2300	0.0015625	0.0394061
2301	0.00175851	0.0416841		2301	0.0019738	0.0439906
2302	0.0015956	0.0393362		2302	0.0018029	0.041998
2303	0.00144344	0.0376504		2303	0.00162483	0.0399873
2304	0.00168042	0.0400801		2304	0.00185661	0.0423007
2305	0.0013838	0.0370276		2305	0.00157121	0.0394047
2306	0.0018663	0.0429552		2306	0.00198788	0.044314
2307	0.00167632	0.0400552		2307	0.00191616	0.0429141
2308	0.00106671	0.0321272		2308	0.00119266	0.0340175
2309	0.00137554	0.0366952		2309	0.00150033	0.0383205
2310	0.00143182	0.0370573		2310	0.0016737	0.0401356
2311	0.00144144	0.0377651		2311	0.00156209	0.0392899
2312	0.00144038	0.0378083		2312	0.00162294	0.0401225
2313	0.00168238	0.0406748		2313	0.00192287	0.0434945
2314	0.00154715	0.0390269		2314	0.00178635	0.0419148
2315	0.00161611	0.0399526		2315	0.00174334	0.0414638
2316	0.000612135	0.0239384		2316	0.000797842	0.0275407
2317	0.00047461	0.0213996		2317	0.000655869	0.0252739
2318	0.000493621	0.0218209		2318	0.000735153	0.0267447
2319	0.000532749	0.0227761		2319	0.0007248	0.0265514
2320	0.000467744	0.0211639		2320	0.000651787	0.0251109
2321	0.00053688	0.0225254		2321	0.000722519	0.0262453
2322	0.000695743	0.025972		2322	0.000877703	0.029243
2323	0.000540629	0.0229103		2323	0.000724431	0.0265209
2324	0.000483794	0.0208499		2324	0.000604293	0.0235185
2325	0.00065917	0.0252505		2325	0.000845593	0.0286163
2326	0.00056948	0.0233777		2326	0.000763635	0.0270262
2327	0.000649871	0.0250346		2327	0.000840463	0.028549
2328	0.000649394	0.024945		2328	0.000841046	0.0283615
2329	0.000725532	0.0263524		2329	0.000852917	0.0287245
2330	0.000850152	0.028947		2330	0.000971431	0.0309696
2331	0.000591616	0.0237168		2331	0.000769427	0.0271531
2332	0.000785899	0.027589		2332	0.000909785	0.029728
2333	0.000765255	0.0267612		2333	0.000882361	0.0287292
2334	0.00060188	0.0241499		2334	0.000722023	0.0265115
2335	0.00077616	0.0270536		2335	0.000895986	0.0291626
2336	0.000529971	0.0211289		2336	0.000633938	0.0232166
2337	0.000878649	0.0288877		2337	0.000988174	0.0307258
2338	0.000918138	0.0296389		2338	0.00110113	0.032559
2339	0.000700627	0.0254914		2339	0.000812324	0.0274929
2340	0.000766485	0.0268665		2340	0.000873603	0.028577
2341	0.000670375	0.0252436		2341	0.000791381	0.0275223
2342	0.00066109	0.0251145		2342	0.000783271	0.0274083
2343	0.000861358	0.0284394		2343	0.00098477	0.0305059
2344	0.000688898	0.0255845		2344	0.000812516	0.0278464
2345	0.000594061	0.0234105		2345	0.000737394	0.0257421
2346	0.000893239	0.0280519		2346	0.00106293	0.0307458
2347	0.000620936	0.0243643		2347	0.000741903	0.0266648
2348	0.00058804	0.0225438		2348	0.00070705	0.0248271
2349	0.000955576	0.0296986		2349	0.00107916	0.0315436
2350	0.000813649	0.0273795		2350	0.000934346	0.0294776
2351	0.00098212	0.030749		2351	0.00110305	0.0326514
2352	0.000860509	0.0289036		2352	0.000983571	0.030904
2353	0.000777278	0.0269671		2353	0.000888697	0.0287836
2354	0.000968654	0.0305981		2354	0.00108749	0.0324141
2355	0.00139909	0.0367737		2355	0.00158359	0.0391941
2356	0.00153604	0.0388026		2356	0.00166927	0.0405931
2357	0.001729	0.0400619		2357	0.00191847	0.0423707
2358	0.00163227	0.0402962		2358	0.00181342	0.0424453
2359	0.00189781	0.043168		2359	0.00206307	0.0449887
2360	0.00153697	0.0388475		2360	0.00172033	0.0411285
2361	0.00066385	0.0257575		2361	0.000732525	0.0269231
2362	0.00150397	0.0383531		2362	0.00169002	0.040665
2363	0.00165153	0.0398539		2363	0.00183706	0.0420799
2364	0.00187192	0.0429532		2364	0.00205557	0.045023
2365	0.000685227	0.0255447		2365	0.000806249	0.0278133
2366	0.000725803	0.026505		2366	0.000848268	0.0286383
2367	0.000578839	0.0232551		2367	0.000734438	0.0260576
2368	0.000646558	0.0250509		2368	0.000768982	0.0273443
2369	0.000646713	0.0240948		2369	0.000745314	0.0258096
2370	0.000767946	0.0270653		2370	0.00088245	0.0289966
2371	0.000635492	0.0241335		2371	0.000755171	0.026425
2372	0.000632564	0.0243796		2372	0.000814563	0.0278485
2373	0.000778609	0.0276649		2373	0.0008996	0.0297721
2374	0.000698522	0.0256588		2374	0.000824343	0.0279536
2375	0.00066995	0.0254744		2375	0.000791963	0.0277447
2376	0.000782551	0.0275351		2376	0.000905074	0.0296492
2377	0.0006452	0.0250115		2377	0.000767166	0.0273104
2378	0.00061699	0.0242664		2378	0.00073654	0.0266119
2379	0.00059941	0.0241149		2379	0.000781056	0.0276139
2380	0.000713136	0.0263962		2380	0.000838533	0.0285919
2381	0.000740615	0.0267402		2381	0.000919055	0.0298552
2382	0.000691301	0.0253569		2382	0.00080596	0.0274199
2383	0.000789924	0.0275749		2383	0.000912147	0.0296945
2384	0.000700328	0.0256289		2384	0.000822845	0.0279084
2385	0.000822298	0.0280676		2385	0.000944959	0.0301587
2386	0.00070626	0.0261486		2386	0.000831897	0.0284629
2387	0.000763732	0.0265828		2387	0.000884366	0.0287609
2388	0.000783631	0.026729		2388	0.000890198	0.0284302
2389	0.00105445	0.031191		2389	0.00116869	0.0329279
2390	0.000862805	0.028636		2390	0.000984199	0.0305404
2391	0.000696844	0.024712		2391	0.000780973	0.0265136
2392	0.000939728	0.0292323		2392	0.00106061	0.0312094
2393	0.000974878	0.0301774		2393	0.00111567	0.0321674
2394	0.000751315	0.0258003		2394	0.000859612	0.0277594
2395	0.000693104	0.0255382		2395	0.000813685	0.0277712
2396	0.000821496	0.0279576		2396	0.000945389	0.0300327
2397	0.000737684	0.0266576		2397	0.00085787	0.0288485
2398	0.000665558	0.02492		2398	0.000811333	0.0274717
2399	0.00074784	0.0266373		2399	0.000870476	0.0288231
2400	0.000940877	0.0292936		2400	0.00104738	0.0310025
2401	0.000825843	0.0277809		2401	0.000954744	0.0299294
2402	0.000829278	0.0280918		2402	0.000961791	0.0302769
2403	0.000917352	0.0295941		2403	0.00103767	0.0315511
2404	0.000896541	0.027548		2404	0.000942466	0.0283872
2405	0.000931911	0.0293496		2405	0.00105154	0.0313276
2406	0.000867663	0.0287507		2406	0.00101093	0.0308395
2407	0.00099515	0.0306204		2407	0.00113073	0.0325559
2408	0.000875795	0.0289414		2408	0.000994115	0.0309116
2409	0.000622332	0.0242196		2409	0.000741304	0.0264976
2410	0.0010923	0.0320254		2410	0.00121543	0.0337596
2411	0.000917609	0.0291438		2411	0.00104158	0.0312456
2412	0.000822575	0.0278212		2412	0.000942984	0.0299041
2413	0.000787918	0.0273494		2413	0.000908437	0.0294659
2414	0.000867713	0.0285986		2414	0.000989775	0.0306581
2415	0.000726057	0.0258219		2415	0.000847948	0.0281094
2416	0.000808541	0.0272457		2416	0.000983809	0.0301723
2417	0.000736249	0.0266095		2417	0.000858232	0.0288021
2418	0.000592647	0.0232869		2418	0.000656117	0.0244588
2419	0.000836415	0.0282806		2419	0.000956215	0.0302568
2420	0.000686456	0.0253269		2420	0.000869465	0.0286858
2421	0.000594442	0.0239349		2421	0.000723522	0.0263452
2422	0.000797273	0.02757		2422	0.000922644	0.0297128
2423	0.000976559	0.0294083		2423	0.00108708	0.0310552
2424	0.000696031	0.0252203		2424	0.00079929	0.0269854
2425	0.000740709	0.0256056		2425	0.000850145	0.0275094
2426	0.000607063	0.0236099		2426	0.000731133	0.0253603
2427	0.000665753	0.0253522		2427	0.000788279	0.0276661
2428	0.000738393	0.0264077		2428	0.000863538	0.0286386
2429	0.000873161	0.0286044		2429	0.0010388	0.0312017
2430	0.000819851	0.02751		2430	0.000938317	0.0294315
2431	0.000890798	0.0291151		2431	0.00101233	0.0311308
2432	0.000821427	0.0280484		2432	0.00100356	0.0310277
2433	0.000851582	0.0287871		2433	0.000974512	0.0308084
2434	0.00106936	0.0319662		2434	0.00121238	0.0338509
2435	0.00084476	0.028223		2435	0.000964964	0.030042
2436	0.000761106	0.0271458		2436	0.000891337	0.0293108
2437	0.000796735	0.0276854		2437	0.000920964	0.0297272
2438	0.00093403	0.0283269		2438	0.00102389	0.0296051
2439	0.000694066	0.0237824		2439	0.000773413	0.0250433
2440	0.000810563	0.0280152		2440	0.000933102	0.0300881
2441	0.00071379	0.0256213		2441	0.00082933	0.02767
2442	0.000678268	0.0256076		2442	0.000801375	0.0278631
2443	0.000644999	0.0238626		2443	0.000729322	0.0252713
2444	0.000784011	0.026523		2444	0.000868478	0.027764
2445	0.000672505	0.0257499		2445	0.000801656	0.0279963
2446	0.000809694	0.027153		2446	0.000928677	0.0291947
2447	0.00098319	0.0308036		2447	0.00109592	0.0325457
2448	0.000741897	0.0267285		2448	0.000909107	0.0292412
2449	0.000744102	0.0264268		2449	0.000865669	0.0286234
2450	0.000776136	0.0272695		2450	0.000884315	0.029089
2451	0.000648714	0.0238376		2451	0.000818064	0.0268878
2452	0.000831309	0.0282402		2452	0.000958797	0.0304407
2453	0.00103745	0.031556		2453	0.00116269	0.033463
2454	0.000777402	0.0269685		2454	0.000909166	0.0290691
2455	0.000841367	0.0272932		2455	0.000943164	0.028904
2456	0.000736193	0.0265384		2456	0.00085755	0.028746
2457	0.000967892	0.0306194		2457	0.00109062	0.0325261
2458	0.000791247	0.0276539		2458	0.000917101	0.029852
2459	0.000907003	0.0295874		2459	0.00108425	0.0322043
2460	0.000821283	0.0277873		2460	0.000943678	0.0298482
2461	0.000742152	0.026775		2461	0.000865291	0.0289446
2462	0.000879415	0.0286151		2462	0.00100955	0.0307888
2463	0.000664344	0.0253676		2463	0.000782484	0.0274713
2464	0.000722287	0.0262947		2464	0.000855616	0.0286361
2465	0.000844734	0.0267511		2465	0.000957303	0.028685
2466	0.000751219	0.0252976		2466	0.000848652	0.0269305
2467	0.000776979	0.0271389		2467	0.000966707	0.0303691
2468	0.000975492	0.0303406		2468	0.00109865	0.0322685
2469	0.000984877	0.0306766		2469	0.00110412	0.0324898
2470	0.000849037	0.028093		2470	0.000973022	0.0301428
2471	0.000766586	0.0265198		2471	0.000883508	0.028502
2472	0.00103838	0.0316188		2472	0.00116108	0.0334805
2473	0.00103056	0.0316201		2473	0.00115523	0.0334929
2474	0.000772026	0.0256144		2474	0.000900313	0.0278301
2475	0.000766122	0.0259398		2475	0.00087691	0.0278136
2476	0.00085779	0.0264698		2476	0.000961743	0.0281578
2477	0.000713568	0.0259276		2477	0.000831278	0.0280932
2478	0.000665532	0.0253461		2478	0.000790814	0.027632
2479	0.000794547	0.0278828		2479	0.000916133	0.0299759
2480	0.000520647	0.0190291		2480	0.000584241	0.0203086
2481	0.00081583	0.0273494		2481	0.000929299	0.0291011
2482	0.000683232	0.0240899		2482	0.000791147	0.0259902
2483	0.000777171	0.0267944		2483	0.000901895	0.0289445
2484	0.000734002	0.0244745		2484	0.000802414	0.0255773
2485	0.00104307	0.0315942		2485	0.00100665	0.0303983
2486	0.000736031	0.0263671		2486	0.000855173	0.0283148
2487	0.000690486	0.0255531		2487	0.000810951	0.0278074
2488	0.000630709	0.0226863		2488	0.000714965	0.024258
2489	0.000707536	0.0260165		2489	0.000825821	0.0281249
2490	0.000888176	0.0286574		2490	0.00105071	0.031184
2491	0.00142172	0.0372475		2491	0.00150455	0.0383718
2492	0.00137878	0.0369781		2492	0.00156034	0.0393244
2493	0.00136419	0.0366912		2493	0.00154891	0.0391292
2494	0.00177397	0.0411334		2494	0.00189854	0.0429966
2495	0.00138887	0.036626		2495	0.00151088	0.0382475
2496	0.00171395	0.0407938		2496	0.00183708	0.0421994
2497	0.00157146	0.0393781		2497	0.00168964	0.0408538
2498	0.00149996	0.0384525		2498	0.00162199	0.0400134
2499	0.00162324	0.03985		2499	0.0019124	0.0429969
2500	0.00171066	0.0408713		2500	0.00195038	0.0436748
2501	0.000420094	0.0203222		2501	0.000542326	0.0231745
2502	0.000598374	0.0241271		2502	0.000778362	0.0275924
2503	0.000527188	0.0225654		2503	0.000651487	0.0251941
2504	0.000669408	0.0254244		2504	0.000854382	0.0287833
2505	0.00047118	0.0214816		2505	0.000651476	0.0253149
2506	0.000590599	0.0239895		2506	0.000713397	0.0263552
2507	0.000552727	0.0229745		2507	0.00067785	0.0254946
2508	0.000563603	0.0231722		2508	0.000784812	0.0270982
2509	0.000543468	0.0229283		2509	0.000726022	0.0265535
2510	0.000588138	0.0232301		2510	0.000762333	0.0265079
2511	0.000533246	0.0225278		2511	0.00065575	0.0250879
2512	0.000529697	0.0225676		2512	0.000711573	0.0262543
2513	0.000476555	0.0216311		2513	0.000597803	0.0242102
2514	0.000665475	0.0256346		2514	0.00090632	0.0299417
2515	0.000597621	0.0242227		2515	0.000718061	0.0265855
2516	0.000533885	0.0227469		2516	0.000718628	0.0265003
2517	0.000591381	0.0238778		2517	0.000775537	0.0274424
2518	0.000420915	0.0201174		2518	0.000664667	0.0254164
2519	0.000598065	0.0242841		2519	0.000780555	0.0277728
2520	0.000589054	0.0237565		2520	0.000770393	0.0272679
2521	0.000545621	0.0229525		2521	0.000728462	0.0265949
2522	0.000589088	0.0239201		2522	0.0007109	0.0263471
2523	0.000526626	0.0226799		2523	0.000648544	0.0252337
2524	0.000336618	0.017274		2524	0.000361855	0.0177502
2525	0.000401388	0.0192269		2525	0.000402219	0.0192233
2526	0.000389723	0.0188866		2526	0.000389915	0.0188956
2527	0.000416776	0.0187875		2527	0.000421069	0.0188373
2528	0.00067471	0.0251143		2528	0.00067766	0.0251307
2529	0.000402443	0.0192194		2529	0.000402315	0.0191785
2530	0.000470256	0.0210144		2530	0.000469884	0.0210135
2531	0.000418316	0.0188928		2531	0.000421417	0.0188816
2532	0.000428934	0.0193926		2532	0.000440706	0.0196124
2533	0.000345561	0.0175819		2533	0.000350081	0.0178145
2534	0.000414455	0.0195764		2534	0.000478336	0.0209936
2535	0.000381915	0.0185205		2535	0.000400857	0.0185997
2536	0.000365876	0.0176345		2536	0.000383579	0.0183474
2537	0.000285423	0.0146921		2537	0.000302895	0.0153308
2538	0.000389344	0.0187859		2538	0.000395688	0.018819
2539	0.000392287	0.0190141		2539	0.00042038	0.0192596
2540	0.000342753	0.0164736		2540	0.000349933	0.0166905
2541	0.000455157	0.0196852		2541	0.000455486	0.0196758
2542	0.00029675	0.0160604		2542	0.000302804	0.0163436
2543	0.000410233	0.0189962		2543	0.000409772	0.0189733
2544	0.000501314	0.0213467		2544	0.000508814	0.0213548
2545	0.000573547	0.0222137		2545	0.000576529	0.0222497
2546	0.000376287	0.0188451		2546	0.000377818	0.0188348
2547	0.00038062	0.0187519		2547	0.000384525	0.0187818
2548	0.000428708	0.0186347		2548	0.000438379	0.0186877
2549	0.00045481	0.0201077		2549	0.000462577	0.0201243
2550	0.00036016	0.0185168		2550	0.000361248	0.0185282
2551	0.000377313	0.018756		2551	0.000380059	0.0187866
2552	0.000284955	0.0146692		2552	0.000298201	0.0152054
2553	0.000385408	0.0186476		2553	0.000385415	0.0187283
2554	0.00034404	0.0156999		2554	0.000348706	0.016061
2555	0.000539378	0.0217628		2555	0.000539139	0.0217584
2556	0.000446026	0.0191008		2556	0.000451504	0.0192523
2557	0.000588564	0.0232201		2557	0.000585036	0.0231512
2558	0.00034862	0.0166416		2558	0.000358187	0.0169138
2559	0.000390893	0.0186343		2559	0.000390669	0.0186702
2560	0.000318804	0.0170866		2560	0.000319068	0.0170682
2561	0.000619262	0.024344		2561	0.000643783	0.0244115
2562	0.000400201	0.01892		2562	0.000398824	0.018875
2563	0.000434126	0.0197845		2563	0.000439949	0.0197271
2564	0.000370349	0.0187148		2564	0.000372771	0.0186985
2565	0.000420891	0.0195553		2565	0.000410953	0.0192401
2566	0.000429968	0.0193322		2566	0.00043111	0.019336
2567	0.00038779	0.0189609		2567	0.000390821	0.0189756
2568	0.000403632	0.0185236		2568	0.000415014	0.0188974
2569	0.000383731	0.0189166		2569	0.000383143	0.0189082
2570	0.000367212	0.018509		2570	0.000367474	0.0185226
2571	0.000453446	0.0201076		2571	0.000454261	0.0201428
2572	0.000370452	0.0187279		2572	0.000370949	0.0187369
2573	0.000223575	0.0113747		2573	0.000258292	0.0123253
2574	0.000329298	0.0161098		2574	0.000330502	0.0161071
2575	0.000399688	0.0191255		2575	0.000405919	0.0191373
2576	0.000286377	0.0146437		2576	0.000308159	0.0154071
2577	0.000484103	0.0206443		2577	0.000531759	0.0218588
2578	0.000377437	0.0186031		2578	0.000376068	0.0185738
2579	0.000435155	0.019806		2579	0.000436203	0.0198301
2580	0.000392341	0.0190544		2580	0.00039228	0.0190562
2581	0.000407876	0.0191096		2581	0.000412605	0.0191125
2582	0.000302622	0.0168688		2582	0.000302673	0.016873
2583	0.000356078	0.0184882		2583	0.000357228	0.0184988
2584	0.000448597	0.0203506		2584	0.000451469	0.0203565
2585	0.000410284	0.0193157		2585	0.000412462	0.0193241
2586	0.000361363	0.0186556		2586	0.000361538	0.0186658
2587	0.000399092	0.0188797		2587	0.000402951	0.0190444
2588	0.000395647	0.0189764		2588	0.000399951	0.0189859
2589	0.000379515	0.0188771		2589	0.00038046	0.0188825
2590	0.000326143	0.0166872		2590	0.000330327	0.0168236
2591	0.000611362	0.0242888		2591	0.000635299	0.024435
2592	0.00033047	0.0168164		2592	0.000335645	0.0170721
2593	0.000419605	0.0196574		2593	0.000421236	0.0196593
2594	0.0002996	0.015295		2594	0.000322077	0.0160171
2595	0.000333117	0.0171179		2595	0.000348221	0.0176697
2596	0.000387271	0.0190247		2596	0.000391186	0.0190305
2597	0.000366139	0.0188707		2597	0.000366087	0.018868
2598	0.000352057	0.016586		2598	0.000369826	0.0172384
2599	0.000370079	0.0176884		2599	0.000382956	0.01808
2600	0.00030607	0.0168945		2600	0.000367379	0.018446
2601	0.000386751	0.0190117		2601	0.000387291	0.0190206
2602	0.000318293	0.0170996		2602	0.000320938	0.0171092
2603	0.00030326	0.016997		2603	0.000303602	0.0169997
2604	0.000620088	0.024319		2604	0.00062158	0.0243204
2605	0.000374648	0.0187921		2605	0.000376763	0.0187973
2606	0.000433573	0.0203315		2606	0.000432382	0.020294
2607	0.000348492	0.0179605		2607	0.000350828	0.0180441
2608	0.000421682	0.019963		2608	0.000423165	0.0199661
2609	0.000386791	0.0189494		2609	0.000386818	0.0189504
2610	0.000335322	0.0171444		2610	0.000331891	0.0170898
2611	0.000354375	0.0185134		2611	0.000361337	0.0187629
2612	0.000376403	0.0175598		2612	0.000375997	0.0175675
2613	0.000367	0.0187016		2613	0.000367676	0.0186703
2614	0.000436453	0.01967		2614	0.000432997	0.019541
2615	0.000367119	0.018727		2615	0.000368329	0.0187332
2616	0.000368167	0.0185982		2616	0.000369403	0.0186135
2617	0.000362257	0.018612		2617	0.000362678	0.018614
2618	0.000356515	0.0179349		2618	0.000358511	0.0180676
2619	0.000393506	0.0183197		2619	0.000401627	0.0185447
2620	0.000462729	0.0204265		2620	0.000459898	0.0203802
2621	0.000452741	0.0202158		2621	0.000455008	0.0202407
2622	0.000515367	0.0215071		2622	0.000520622	0.0214882
2623	0.000392278	0.0187318		2623	0.000405085	0.0188869
2624	0.000356355	0.01745		2624	0.000366374	0.0178402
2625	0.000583368	0.0231879		2625	0.00058214	0.0231301
2626	0.000362788	0.0185355		2626	0.000363319	0.0185284
2627	0.000374022	0.0168635		2627	0.000387484	0.0170443
2628	0.000470951	0.018387		2628	0.000462936	0.0182452
2629	0.000355692	0.017949		2629	0.000357039	0.0179532
2630	0.000644532	0.0245564		2630	0.000644453	0.024552
2631	0.000448567	0.0202997		2631	0.000448187	0.0202602
2632	0.000359899	0.0185194		2632	0.000359971	0.0185257
2633	0.000439556	0.018879		2633	0.000448321	0.0189269
2634	0.000409416	0.0187809		2634	0.000412704	0.0188353
2635	0.000393536	0.0190213		2635	0.000395529	0.0190502
2636	0.000627692	0.0240913		2636	0.00062675	0.0240166
2637	0.000359226	0.0187644		2637	0.000359322	0.0187704
2638	0.000491705	0.0219233		2638	0.000494553	0.0219153
2639	0.000368476	0.0189209		2639	0.000368451	0.0189213
2640	0.000402911	0.0178343		2640	0.000451608	0.0187916
2641	0.00040689	0.0186936		2641	0.000408974	0.0187756
2642	0.000305534	0.0166594		2642	0.000306896	0.016665
2643	0.000362494	0.0173392		2643	0.000364694	0.0173969
2644	0.000368933	0.0182878		2644	0.000387798	0.0184373
2645	0.000364457	0.0186469		2645	0.000364941	0.0186398
2646	0.000364303	0.0187363		2646	0.000365591	0.0187581
2647	0.000355396	0.0180422		2647	0.000357252	0.0181029
2648	0.00032779	0.0162661		2648	0.000344638	0.0166588
2649	0.000361885	0.0176567		2649	0.000365092	0.0176791
2650	0.00037298	0.0186776		2650	0.000372902	0.0186826
2651	0.000404665	0.0188417		2651	0.000401874	0.0187887
2652	0.000641793	0.0246452		2652	0.00064286	0.02466
2653	0.000686485	0.0256387		2653	0.000691882	0.0256428
2654	0.000609805	0.0242463		2654	0.00061164	0.0242679
2655	0.000381586	0.0189032		2655	0.000382581	0.0189313
2656	0.000718189	0.0257488		2656	0.000720602	0.0256902
2657	0.000365957	0.0185847		2657	0.000366456	0.0185962
2658	0.000373848	0.0187462		2658	0.000375474	0.0187613
2659	0.000436449	0.019966		2659	0.00044233	0.020005
2660	0.00064144	0.0243814		2660	0.000647243	0.0243884
2661	0.00043335	0.0196276		2661	0.000446186	0.0196203
2662	0.000408841	0.0189678		2662	0.000414399	0.0189899
2663	0.000390574	0.0187777		2663	0.000388245	0.0187281
2664	0.000400802	0.0187364		2664	0.000401109	0.0187364
2665	0.000377157	0.0186352		2665	0.000381378	0.0186355
2666	0.000644238	0.0236673		2666	0.000667504	0.0237377
2667	0.000365645	0.0180782		2667	0.000367033	0.0181474
2668	0.000623221	0.0242969		2668	0.000622558	0.0242847
2669	0.000394183	0.0188138		2669	0.000394045	0.0187976
2670	0.00033549	0.0164635		2670	0.00033831	0.0166308
2671	0.000466399	0.0176385		2671	0.000465746	0.0177288
2672	0.000398133	0.0187953		2672	0.000399266	0.0187988
2673	0.00043928	0.0192107		2673	0.000449995	0.0191881
2674	0.000363415	0.0181326		2674	0.000366839	0.0182849
2675	0.000300781	0.016472		2675	0.000309638	0.0165739
2676	0.000419983	0.0193051		2676	0.000426259	0.0194451
2677	0.000423953	0.0192983		2677	0.000425132	0.0193435
2678	0.000444949	0.0199791		2678	0.000446017	0.0200012
2679	0.000365604	0.0180926		2679	0.00037257	0.0184018
2680	0.000365	0.0182969		2680	0.000365591	0.018341
2681	0.000348845	0.0166752		2681	0.000357344	0.0170617
2682	0.000372599	0.018189		2682	0.000373756	0.018234
2683	0.000377794	0.0186288		2683	0.000376477	0.0185653
2684	0.000394691	0.0189417		2684	0.000391282	0.0188739
2685	0.000692797	0.025855		2685	0.000811524	0.0279742
2686	0.00095866	0.0298406		2686	0.00105077	0.0311285
2687	0.000713687	0.0261978		2687	0.000838874	0.0284357
2688	0.00111245	0.0328943		2688	0.0012184	0.0344166
2689	0.000741125	0.0266664		2689	0.000865244	0.0288326
2690	0.00117168	0.0334279		2690	0.00129886	0.0352439
2691	0.000773541	0.0264156		2691	0.000856725	0.0274904
2692	0.000600331	0.0230576		2692	0.000676482	0.0242484
2693	0.000828199	0.0271461		2693	0.000919834	0.0284542
2694	0.000740229	0.0264077		2694	0.000864413	0.028629
2695	0.00068178	0.0254765		2695	0.000801546	0.0277992
2696	0.000738615	0.0266173		2696	0.000857939	0.0287691
2697	0.000737426	0.0263978		2697	0.000859691	0.0286272
2698	0.000834814	0.0281717		2698	0.000959871	0.0302389
2699	0.000816112	0.0268517		2699	0.000923128	0.0287225
2700	0.000553977	0.0225162		2700	0.000648809	0.024031
2701	0.000651194	0.0246925		2701	0.000774825	0.0269531
2702	0.0011536	0.0326197		2702	0.00127378	0.0344045
2703	0.00121045	0.0334611		2703	0.00132803	0.0351243
2704	0.000988323	0.030833		2704	0.00111105	0.0327272
2705	0.00121397	0.0345284		2705	0.00134844	0.0362763
2706	0.000658674	0.0242065		2706	0.00078299	0.0265979
2707	0.000870046	0.0284277		2707	0.000876273	0.0280943
2709	0.000561976	0.023269		2709	0.000682217	0.0257182
2710	0.000581608	0.022627		2710	0.000668447	0.0239116
2711	0.00096903	0.0307437		2711	0.00109241	0.032651
2712	0.00087294	0.0290174		2712	0.000994046	0.0310164
2713	0.000871184	0.028843		2713	0.000997999	0.0309326
2714	0.000893193	0.0290945		2714	0.000999806	0.0306136
2715	0.000852477	0.0286286		2715	0.000979849	0.0306641
2716	0.000935552	0.0296523		2716	0.00105328	0.0315735
2717	0.000931185	0.0298637		2717	0.00105156	0.0318247
2718	0.000914461	0.0297731		2718	0.00103655	0.0317239
2719	0.000986308	0.0304918		2719	0.0011034	0.0322304
2720	0.000779793	0.0273204		2720	0.000901187	0.029478
2721	0.00125844	0.0343685		2721	0.00138539	0.0360649
2722	0.00113177	0.0328856		2722	0.00126044	0.0347025
2723	0.00101479	0.0311002		2723	0.00113749	0.032899
2724	0.00079849	0.0275327		2724	0.000920229	0.0296844
2725	0.000695719	0.0255469		2725	0.000814832	0.027797
2726	0.000746685	0.0262963		2726	0.000839274	0.0276772
2727	0.000670862	0.0243094		2727	0.000748912	0.0251537
2728	0.000761106	0.0266932		2728	0.000903096	0.0289323
2729	0.000924499	0.0297174		2729	0.00109888	0.0322342
2730	0.000743719	0.026354		2730	0.000868581	0.0286604
2731	0.000706635	0.0258778		2731	0.000803673	0.0273895
2732	0.000675753	0.025473		2732	0.000796372	0.0277401
2733	0.000757215	0.026275		2733	0.000874216	0.0283795
2734	0.000741036	0.0267389		2734	0.000869027	0.0289084
2735	0.000856703	0.0280032		2735	0.000979359	0.0301227
2736	0.000657955	0.025285		2736	0.000784359	0.0275818
2737	0.000750301	0.025953		2737	0.000869201	0.0281211
2738	0.000692359	0.0255071		2738	0.000812918	0.0277596
2739	0.00110104	0.0326106		2739	0.00123205	0.0344657
2740	0.000789304	0.0275423		2740	0.000900027	0.0292512
2741	0.000922871	0.0290999		2741	0.00103479	0.0308831
2742	0.00118723	0.0337096		2742	0.00128745	0.0347732
2743	0.000846628	0.0286755		2743	0.000969789	0.030698
2744	0.000700291	0.0251286		2744	0.00080903	0.0270407
2745	0.000726056	0.0261289		2745	0.000839633	0.0279285
2746	0.000667264	0.0253408		2746	0.000728962	0.0265147
2747	0.000861035	0.0286681		2747	0.000984896	0.0306906
2748	0.000921746	0.029621		2748	0.00103846	0.0313799
2749	0.000744234	0.0266527		2749	0.000856268	0.0282428
2750	0.000658944	0.024797		2750	0.000784134	0.0271427
2751	0.000970064	0.0305381		2751	0.00108862	0.0323734
2752	0.000846707	0.0284185		2752	0.000964156	0.030261
2753	0.000568508	0.0208917		2753	0.000650858	0.022314
2754	0.000647006	0.0237631		2754	0.000745581	0.0252837
2755	0.00112791	0.0319471		2755	0.00124636	0.0337076
2756	0.000558494	0.0231552		2756	0.000750512	0.0264916
2757	0.0010461	0.0312426		2757	0.00116907	0.0331171
2758	0.000674412	0.0253286		2758	0.000796728	0.0276064
2759	0.000792851	0.0276438		2759	0.000913758	0.029753
2760	0.000787904	0.027273		2760	0.000910836	0.0294763
2761	0.000732005	0.0260521		2761	0.000916976	0.0293751
2762	0.000797652	0.0279518		2762	0.000929448	0.0300623
2763	0.000940939	0.0298813		2763	0.00112481	0.0327818
2764	0.00102529	0.0310705		2764	0.0011428	0.0327981
2765	0.000808923	0.0279074		2765	0.000929222	0.0299575
2766	0.00110023	0.0321673		2766	0.00120346	0.0336289
2767	0.000666262	0.025539		2767	0.000788372	0.0278025
2768	0.000668263	0.0252454		2768	0.000792743	0.0276191
2769	0.000788586	0.025165		2769	0.000899112	0.0267696
2770	0.000992197	0.0307688		2770	0.00111536	0.032673
2771	0.000834526	0.0279627		2771	0.00093407	0.0295063
2772	0.000741211	0.0266744		2772	0.000863525	0.0288773
2773	0.000823302	0.0272648		2773	0.000921778	0.028762
2774	0.000875522	0.0290779		2774	0.00100616	0.0311199
2775	0.00121671	0.0343585		2775	0.00133469	0.0359449
2776	0.000898415	0.0294485		2776	0.000975548	0.0305314
2777	0.000675773	0.0241626		2777	0.000800655	0.0260183
2778	0.000596989	0.0227443		2778	0.000670428	0.0241909
2779	0.000888013	0.029289		2779	0.00100782	0.0312492
2780	0.000805849	0.0277365		2780	0.000942228	0.0299416
2781	0.00073042	0.0262331		2781	0.000845966	0.0282007
2782	0.000683097	0.0256163		2782	0.000804003	0.0278726
2783	0.00114626	0.0336299		2783	0.00132881	0.0362258
2784	0.000745408	0.0265067		2784	0.000868332	0.0287347
2785	0.000822458	0.0280498		2785	0.00101046	0.0311121
2786	0.000669955	0.025574		2786	0.00078823	0.0276968
2787	0.000782354	0.0274826		2787	0.000916935	0.0296334
2788	0.000922098	0.0292659		2788	0.00103324	0.0309588
2789	0.000805662	0.0277866		2789	0.000934076	0.0298926
2790	0.000875119	0.0290741		2790	0.00100561	0.0310726
2791	0.00062774	0.023917		2791	0.000719816	0.025346
2792	0.00094276	0.0297343		2792	0.00105963	0.0316449
2793	0.000738439	0.0262151		2793	0.000856157	0.0284143
2794	0.000667682	0.0251635		2794	0.000791234	0.0275284
2795	0.000710888	0.0258792		2795	0.000831322	0.0280978
2796	0.000731054	0.026753		2796	0.000851788	0.0289211
2797	0.000956536	0.028271		2797	0.00106082	0.0298439
2798	0.000729392	0.0268002		2798	0.000915141	0.029984
2799	0.000748016	0.0269184		2799	0.00087142	0.0290658
2800	0.000951621	0.030007		2800	0.00107232	0.0319246
2801	0.000737291	0.0267694		2801	0.000860932	0.0289302
2802	0.000840985	0.028632		2802	0.000962281	0.030673
2803	0.000951135	0.0299858		2803	0.00106176	0.0318044
2804	0.000903901	0.028819		2804	0.00102482	0.0308309
2805	0.000784649	0.0275192		2805	0.000901191	0.0294867
2806	0.000715391	0.0262771		2806	0.000840069	0.0284939
2807	0.000719845	0.0264119		2807	0.000840251	0.0286061
2808	0.000702101	0.0259771		2808	0.000838227	0.0282739
2809	0.000688858	0.0255306		2809	0.000794565	0.027618
2810	0.00063826	0.0244134		2810	0.000763285	0.0268615
2811	0.000595759	0.0241899		2811	0.000716309	0.026556
2812	0.000762595	0.0270226		2812	0.000886377	0.0292419
2813	0.000719097	0.0265633		2813	0.000841504	0.0287291
2814	0.000649455	0.0248938		2814	0.00076686	0.0270944
2815	0.000723146	0.0265233		2815	0.000823511	0.0281051
2816	0.000701976	0.0257635		2816	0.000823213	0.0280082
2817	0.000665121	0.0253711		2817	0.000802069	0.0277745
2818	0.000745397	0.0265275		2818	0.000857858	0.0284056
2819	0.000910098	0.029111		2819	0.00103499	0.0311868

## Sheet: Dataset III
Percent of NUMT reads (+/- SD)
Dataset III unique				Dataset III non-unique
pile	mean	SD		pile	mean	SD
7194	0.000910215	0.0263583		7194	0.00108247	0.0289222
7193	0.0017854	0.0383357		7193	0.00192561	0.0399627
7195	0.000991614	0.028728		7195	0.00107401	0.0297812
7196	0.000983568	0.0278556		7196	0.00116623	0.0298849
7197	0.00142699	0.0348272		7197	0.00150598	0.035988
7198	0.000658397	0.0214203		7198	0.000738327	0.0226138
7199	0.000881238	0.0273935		7199	0.00101127	0.0292834
7200	0.000887354	0.0264872		7200	0.00100005	0.0281665
7201	0.00181375	0.0386965		7201	0.00194553	0.0402969
7202	0.00106189	0.0281584		7202	0.00124844	0.0310022
7203	0.00105827	0.0287869		7203	0.0011481	0.030085
7204	0.00104991	0.0287471		7204	0.00125371	0.0310914
7205	0.00153047	0.035009		7205	0.00162977	0.0362011
7206	0.000899252	0.0258171		7206	0.00107239	0.0286694
7207	0.00108894	0.0291727		7207	0.00130003	0.0321361
7208	0.00111765	0.03018		7208	0.00130744	0.0327848
7209	0.00134691	0.0321118		7209	0.00143337	0.0332122
7210	0.000762833	0.0228715		7210	0.000860806	0.0242212
7211	0.000929389	0.0272801		7211	0.00105489	0.0292103
7212	0.000909106	0.0265363		7212	0.00102359	0.0282107
7213	0.00179053	0.0384877		7213	0.00194395	0.0403532
7214	0.000967173	0.0273703		7214	0.00113093	0.0298
7215	0.00109516	0.0290715		7215	0.00118728	0.0300867
7216	0.000979863	0.0277862		7216	0.00113543	0.0294937
7217	0.000827212	0.0274393		7217	0.000996918	0.0300888
7218	0.000929074	0.0289721		7218	0.00105578	0.0310559
7220	0.000797882	0.0273618		7220	0.000919549	0.0294808
7221	0.000809165	0.0279039		7221	0.000936331	0.0299775
7223	0.000625749	0.0239433		7223	0.000739018	0.0260265
7192	0.000925417	0.0292694		7192	0.000999675	0.030299
7224	0.000736109	0.026458		7224	0.000858028	0.0285883
7225	0.000789716	0.0276001		7225	0.000913284	0.0296934
7226	0.000643891	0.0245836		7226	0.000766683	0.0269155
7229	0.000757451	0.0266261		7229	0.000884667	0.0288304
7230	0.000815838	0.0270808		7230	0.000939066	0.0291892
7234	0.000853604	0.0279499		7234	0.000976892	0.0299552
7237	0.000753948	0.0259612		7237	0.000872219	0.0280148
7238	0.000638554	0.0243785		7238	0.000759745	0.0267355
7239	0.000825467	0.0278081		7239	0.000948033	0.0298914
7240	0.000846486	0.0278025		7240	0.0009699	0.029793
7241	0.000513611	0.021778		7241	0.000638735	0.0243906
7244	0.000820068	0.0276951		7244	0.00095137	0.0297914
7249	0.000867786	0.0286699		7249	0.000995485	0.0307067
7250	0.000733237	0.025087		7250	0.000837683	0.0268431
7251	0.000670976	0.0245054		7251	0.000913167	0.0285319
7253	0.000607967	0.0242933		7253	0.000730897	0.026658
7254	0.000725637	0.0263721		7254	0.000846251	0.0285387
7256	0.000672193	0.0254886		7256	0.000865911	0.0287938
7257	0.000706912	0.0256508		7257	0.000883231	0.0286131
7258	0.000455255	0.0176929		7258	0.000542728	0.0187462
7259	0.000601889	0.0232297		7259	0.000705578	0.0249129
7260	0.00060653	0.0235312		7260	0.000734178	0.026015
7261	0.000890697	0.027499		7261	0.00106988	0.0304801
7263	0.000747984	0.0266239		7263	0.000873633	0.02879
7264	0.000674024	0.0256759		7264	0.000799855	0.0279268
7265	0.000729122	0.0256664		7265	0.000850134	0.0278546
7266	0.000596318	0.023598		7266	0.000750852	0.0263142
7268	0.00059056	0.0228075		7268	0.000707452	0.0251147
7269	0.000732177	0.0264019		7269	0.000853125	0.0285326
7270	0.000818866	0.0274925		7270	0.000948101	0.0295848
7271	0.000823493	0.0278131		7271	0.000947373	0.0299121
7273	0.000712249	0.0253084		7273	0.000838367	0.0276036
7275	0.000733787	0.0265111		7275	0.000879634	0.0288468
7279	0.000949496	0.0297975		7279	0.00107336	0.0317727
7280	0.000779101	0.0274363		7280	0.000901899	0.0295627
7281	0.000764502	0.0265434		7281	0.00088804	0.0286943
7282	0.000777979	0.0272711		7282	0.000972042	0.0303972
7283	0.000845343	0.0278276		7283	0.000971238	0.0299017
7285	0.000721834	0.0266119		7285	0.000844307	0.0287883
7286	0.000909164	0.0287969		7286	0.00109672	0.0317755
7287	0.000526935	0.0217288		7287	0.000636483	0.0239057
7290	0.000757876	0.0267405		7290	0.000880151	0.0289056
7291	0.000800772	0.0276099		7291	0.000865747	0.0286892
7292	0.000747387	0.0263274		7292	0.000931678	0.029528
7293	0.000716349	0.0259796		7293	0.000828796	0.0278096
7294	0.000601822	0.0239407		7294	0.000725215	0.026312
7296	0.000738471	0.0264013		7296	0.000869648	0.0286941
7297	0.000590514	0.0235781		7297	0.000714922	0.0261171
7302	0.000856032	0.0288124		7302	0.000978014	0.0308607
7303	0.000599397	0.0241993		7303	0.000723472	0.0265865
7305	0.000738614	0.0246832		7305	0.000872151	0.0265292
7307	0.000720837	0.0264688		7307	0.000845702	0.0286532
7311	0.000797504	0.0272941		7311	0.0009742	0.0301849
7316	0.000905287	0.0289116		7316	0.00102657	0.0308332
7317	0.000609479	0.02307		7317	0.000768855	0.0259265
7319	0.000703802	0.0256322		7319	0.000820894	0.0277033
7321	0.000831477	0.0272878		7321	0.00100944	0.0302004
7322	0.000846326	0.0279714		7322	0.0010487	0.0311912
7325	0.000685994	0.0256947		7325	0.000808463	0.027944
7326	0.000893304	0.0277521		7326	0.000992305	0.02953
7328	0.000857224	0.0276997		7328	0.00104468	0.0307867
7331	0.000631004	0.0240551		7331	0.000817137	0.0274601
7332	0.00079966	0.027762		7332	0.000922473	0.0298331
7334	0.000693945	0.0255031		7334	0.00081577	0.0277629
7336	0.000611081	0.0241305		7336	0.000733748	0.0265175
7337	0.000700471	0.0256566		7337	0.0008216	0.0278968
7339	0.000813491	0.0275199		7339	0.000995658	0.0303977
7340	0.000576232	0.0231616		7340	0.000690746	0.0253896
7345	0.000789396	0.0274756		7345	0.000961774	0.0302557
7346	0.000830667	0.0274117		7346	0.00095329	0.0294231
7348	0.00079207	0.0275091		7348	0.000913601	0.029533
7350	0.000677158	0.0250327		7350	0.000801278	0.0272757
7351	0.00063296	0.0241447		7351	0.000756467	0.0264809
7352	0.000791437	0.027332		7352	0.000912883	0.0293654
7353	0.000728055	0.0265475		7353	0.000849132	0.0286944
7354	0.000485153	0.0191607		7354	0.000563311	0.0204817
7355	0.000794957	0.0277066		7355	0.000918288	0.0298128
7357	0.000678061	0.0254015		7357	0.000797583	0.0276189
7359	0.000588654	0.0236301		7359	0.000711893	0.02602
7360	0.000627684	0.0239248		7360	0.00080515	0.0271702
7362	0.000721641	0.0263014		7362	0.00084539	0.0284926
7364	0.000800629	0.0275397		7364	0.000923743	0.0296807
7365	0.00057141	0.0229573		7365	0.000694237	0.0252972
7366	0.000680294	0.0252335		7366	0.000797218	0.0273778
7375	0.000638764	0.0232383		7375	0.000726491	0.0246647
7378	0.000860187	0.0285015		7378	0.000974516	0.0304396
7393	0.000565175	0.0222615		7393	0.000680889	0.0246294
7399	0.000667873	0.0250487		7399	0.000785184	0.0271744
7400	0.000651316	0.0248962		7400	0.000771408	0.0271823
7401	0.000652067	0.0236377		7401	0.000741776	0.0250888
7403	0.000689775	0.0255245		7403	0.000810102	0.0277611
7404	0.000841139	0.0277865		7404	0.000968266	0.0298958
7409	0.000723829	0.0262722		7409	0.000845909	0.0284557
7410	0.000781978	0.0275791		7410	0.00090543	0.0296929
7411	0.000891903	0.0287634		7411	0.00101746	0.0307912
7412	0.000741181	0.0266823		7412	0.000865059	0.0287956
7413	0.000758009	0.0264153		7413	0.000885402	0.0286101
7414	0.000659153	0.0250385		7414	0.000773654	0.0271072
7415	0.000851205	0.0279962		7415	0.000968358	0.0297893
7417	0.000597759	0.0240397		7417	0.000658847	0.0252609
7418	0.000851912	0.0285444		7418	0.000981577	0.0307189
7419	0.00087984	0.0289461		7419	0.00100499	0.0309628
7422	0.000731051	0.0265707		7422	0.000915818	0.0298032
7424	0.00120575	0.0332434		7424	0.00132298	0.0347701
7425	0.000662642	0.023778		7425	0.000716817	0.0245328
7426	0.000606885	0.0241947		7426	0.00072809	0.0265602
7427	0.000483076	0.0213692		7427	0.000604444	0.0240292
7428	0.000784113	0.0273871		7428	0.00090724	0.0293145
7429	0.000795364	0.0276563		7429	0.000918393	0.0297856
7430	0.000832442	0.0261392		7430	0.000945972	0.0279432
7432	0.00075349	0.0266747		7432	0.000878501	0.028863
7435	0.000810124	0.0276837		7435	0.000932786	0.0297243
7436	0.000936936	0.0295962		7436	0.00105788	0.0314752
7437	0.000841743	0.0283973		7437	0.000990616	0.0305444
7438	0.000722682	0.0244473		7438	0.000816787	0.0260085
7439	0.000752148	0.0263535		7439	0.000874765	0.0285594
7440	0.000713476	0.025221		7440	0.000801796	0.0265001
7442	0.000669623	0.0250556		7442	0.000793187	0.0272231
7444	0.000779068	0.0271501		7444	0.000907864	0.029463
7445	0.000833726	0.0277723		7445	0.0008792	0.0282898
7446	0.00043934	0.0205948		7446	0.000620161	0.0245959
7447	0.000655528	0.0250936		7447	0.000777732	0.0274397
7448	0.000731137	0.0262886		7448	0.000853429	0.0285138
7450	0.00078371	0.0272617		7450	0.000899333	0.0290692
7452	0.000799886	0.0277405		7452	0.000862532	0.02882
7453	0.000835548	0.0278404		7453	0.000958046	0.029925
7454	0.000665625	0.0237324		7454	0.000762009	0.0254539
7455	0.000824913	0.0281459		7455	0.000938293	0.0299641
7457	0.000648799	0.0248285		7457	0.000709194	0.0260474
7459	0.000784884	0.0273524		7459	0.000908514	0.0294459
7460	0.000740727	0.0266556		7460	0.0008037	0.0277671
7461	0.00060276	0.0225826		7461	0.000682873	0.023946
7462	0.00086208	0.028771		7462	0.000986338	0.0308039
7466	0.000740823	0.0264593		7466	0.000865718	0.0286615
7467	0.000775444	0.0272719		7467	0.000896489	0.0293838
7468	0.000677214	0.0255312		7468	0.000740293	0.0266903
7471	0.000751913	0.0265685		7471	0.000874202	0.0287258
7472	0.000682556	0.0233385		7472	0.000761052	0.0244076
7476	0.000668562	0.0224182		7476	0.00073302	0.0233172
7477	0.00081644	0.0276733		7477	0.000937216	0.0297248
7478	0.000798057	0.0263802		7478	0.000868257	0.0274397
7479	0.000728001	0.0265302		7479	0.000846741	0.0286096
7480	0.000736114	0.0260488		7480	0.000855506	0.0282429
7481	0.000734492	0.0264845		7481	0.000855417	0.0286151
7486	0.000780916	0.027508		7486	0.000901948	0.0296035
7487	0.000778661	0.0273935		7487	0.000893642	0.0293007
7489	0.000802615	0.0278416		7489	0.000917161	0.0295212
7490	0.00088037	0.0287409		7490	0.00099533	0.0305698
7491	0.000790317	0.0278295		7491	0.000852578	0.0289046
7492	0.000701323	0.0256218		7492	0.000811193	0.0274803
7494	0.000673604	0.0253231		7494	0.000740664	0.0265692
7495	0.000682959	0.0247114		7495	0.000788513	0.0265424
7496	0.000686917	0.0254434		7496	0.000749692	0.0266402
7498	0.000820072	0.027735		7498	0.000880482	0.0287856
7502	0.000650734	0.0241464		7502	0.000711868	0.0253661
7503	0.000657122	0.0250356		7503	0.000773042	0.0270943
7505	0.000615947	0.0239602		7505	0.00073326	0.0262744
7508	0.000801636	0.0277442		7508	0.000967147	0.0303359
7510	0.000654893	0.0250157		7510	0.000755897	0.0266503
7512	0.000773473	0.0262702		7512	0.000850473	0.02774
7513	0.000700899	0.0257644		7513	0.000767214	0.026906
7514	0.000709744	0.0259376		7514	0.000779313	0.0272044
7521	0.000801961	0.0265986		7521	0.000908759	0.028329
7522	0.000761476	0.0268551		7522	0.000823793	0.0280078
7523	0.000699953	0.0254572		7523	0.000794272	0.0269283
7525	0.000723301	0.0265341		7525	0.000782645	0.0276124
7526	0.000952378	0.0296264		7526	0.00105439	0.030937
7527	0.000738518	0.0256569		7527	0.000833674	0.0271061
7528	0.000341984	0.0181239		7528	0.000465467	0.0212071
7529	0.000744217	0.0259513		7529	0.000779409	0.0263912
7530	0.000594244	0.0229417		7530	0.000655173	0.0240497
7533	0.000598608	0.024273		7533	0.000714823	0.0264805
7534	0.000729174	0.0265743		7534	0.000847801	0.0286725
7536	0.000925794	0.0297051		7536	0.0010525	0.031716
7539	0.000721753	0.0265458		7539	0.000844537	0.0287672
7541	0.000852098	0.0286393		7541	0.00091597	0.0297573
7542	0.000604879	0.0238799		7542	0.000723463	0.0262062
7543	0.000544673	0.0220078		7543	0.000604009	0.0232694
7544	0.000770744	0.0271917		7544	0.000890539	0.029239
7545	0.000769528	0.0271497		7545	0.000882309	0.0290266
7546	0.000679646	0.0253581		7546	0.000801224	0.0276715
7548	0.000635257	0.0235166		7548	0.000709966	0.0248408
7549	0.000746943	0.0263007		7549	0.000869738	0.0285087
7550	0.000657239	0.0237848		7550	0.000786069	0.0262875
7552	0.000615008	0.0230555		7552	0.000707279	0.0246939
7554	0.000663602	0.0251906		7554	0.000785619	0.027479
7555	0.000725753	0.0265554		7555	0.00083928	0.0284665
7559	0.000728294	0.0263524		7559	0.000846676	0.0284303
7561	0.000654912	0.0252379		7561	0.000773401	0.0274201
7562	0.00059041	0.0234208		7562	0.000700487	0.0254207
7563	0.000762382	0.0268332		7563	0.000782376	0.0273162
7566	0.000680814	0.0253472		7566	0.000742177	0.0264789
7567	0.000405952	0.0195509		7567	0.000522159	0.0222223
7568	0.000781087	0.0276504		7568	0.000844429	0.0287826
7569	0.0006612	0.0253292		7569	0.000784242	0.0276317
7571	0.00160988	0.0389155		7571	0.00173412	0.0404219
7573	0.00173788	0.0405074		7573	0.00186785	0.0420152
7574	0.00175763	0.0403009		7574	0.00187916	0.0418315
7575	0.00166809	0.039772		7575	0.00176254	0.0410606
7578	0.00135445	0.0357414		7578	0.00148241	0.0374719
7579	0.001399	0.0364884		7579	0.00146413	0.0373596
7581	0.00139997	0.0361697		7581	0.00147702	0.0373356
7582	0.00152661	0.0383299		7582	0.00165762	0.0400776
7590	0.00163634	0.0396808		7590	0.0017075	0.0406226
7591	0.00173277	0.0407625		7591	0.00185865	0.0422432
7594	0.00188465	0.0419887		7594	0.00197159	0.0430763
7598	0.00130147	0.0352993		7598	0.00136699	0.0362491
7605	0.00159862	0.0394053		7605	0.00166736	0.040348
7606	0.001244	0.0330662		7606	0.00136567	0.0347405
7607	0.00115159	0.030536		7607	0.00125745	0.0320196
7610	0.00137959	0.0360525		7610	0.00150493	0.0377786
7611	0.00160228	0.0389823		7611	0.00173797	0.040711
7612	0.00166499	0.0399815		7612	0.00175846	0.0412706
7613	0.00155053	0.0381291		7613	0.00167591	0.0397682
7616	0.00178066	0.0409394		7616	0.00186937	0.0420808
7617	0.0016657	0.0398471		7617	0.0017319	0.0406473
7620	0.0016509	0.039983		7620	0.00171124	0.0407245
7621	0.00139684	0.0366389		7621	0.00151744	0.0382276
7623	0.00161838	0.0394392		7623	0.0017437	0.0410237
7624	0.00162769	0.0399274		7624	0.00169692	0.0407099
7625	0.00137567	0.0365944		7625	0.00144467	0.0375451
7626	0.00159668	0.0393266		7626	0.00172332	0.0409206
7628	0.00158671	0.0389759		7628	0.00171232	0.0405736
7629	0.00148786	0.0379347		7629	0.00155184	0.0388117
7630	0.00180075	0.0413816		7630	0.00193031	0.0428778
7631	0.00159586	0.0392867		7631	0.00172964	0.0410574
7636	0.00159539	0.0384882		7636	0.00176079	0.0403295
7637	0.001633	0.0397854		7637	0.00176337	0.0413404
7641	0.00170974	0.0399059		7641	0.00182205	0.0413106
7644	0.00136214	0.0363661		7644	0.00148921	0.0381276
7648	0.00166268	0.0400144		7648	0.00178943	0.0415235
7649	0.00162303	0.0397319		7649	0.00169113	0.0405598
7650	0.00168044	0.0401639		7650	0.00174925	0.0410267
7652	0.00184122	0.0414496		7652	0.00194122	0.0426744
7653	0.00176704	0.0410655		7653	0.00184347	0.0419537
7655	0.00164679	0.0399676		7655	0.00171087	0.0407402
7657	0.00170309	0.0401348		7657	0.00177843	0.0410629
7658	0.00153037	0.038368		7658	0.001678	0.0401562
7659	0.00163918	0.0379661		7659	0.00178982	0.0399911
7660	0.00141942	0.0364163		7660	0.00154957	0.0381012
7661	0.00157611	0.039283		7661	0.00164036	0.0400233
7662	0.00125822	0.0335095		7662	0.0013765	0.0351551
7663	0.00154665	0.0387358		7663	0.00161041	0.0395625
7664	0.00165026	0.0395971		7664	0.00177688	0.0410188
7666	0.00163355	0.0391205		7666	0.00174459	0.0406944
7667	0.00170508	0.040189		7667	0.00178428	0.0411721
7668	0.00162676	0.0394576		7668	0.00175825	0.0410945
7669	0.00162154	0.0398235		7669	0.00168263	0.0405969
7670	0.0012004	0.0330471		7670	0.00130552	0.0344092
7672	0.0016276	0.0391938		7672	0.00176314	0.0409339
7673	0.00180754	0.0414144		7673	0.0019354	0.0427752
7674	0.00158548	0.0378715		7674	0.00172155	0.0396515
7675	0.00159483	0.0386811		7675	0.00172479	0.0403505
7676	0.00166487	0.0390727		7676	0.00179961	0.040803
7678	0.00160628	0.0393353		7678	0.00172733	0.0408317
7681	0.0016884	0.0404161		7681	0.0017563	0.0412674
7682	0.00112373	0.0305002		7682	0.00121758	0.0320827
7683	0.00172878	0.0401925		7683	0.00183906	0.0415903
7685	0.00167699	0.040199		7685	0.00180272	0.0417165
7689	0.0012617	0.0344068		7689	0.0013872	0.0361384
7691	0.00131181	0.0358072		7691	0.00144183	0.0376671
7692	0.00143718	0.0374402		7692	0.00156561	0.0391286
7695	0.00162907	0.0398711		7695	0.00175773	0.0413936
7696	0.001506	0.0383251		7696	0.00156729	0.0390587
7697	0.00156363	0.0388205		7697	0.00163622	0.0398345
7698	0.00174669	0.0403867		7698	0.00181621	0.0411716
7699	0.00127429	0.0347561		7699	0.00141611	0.0367639
7701	0.00171669	0.0405119		7701	0.00178764	0.0414092
7702	0.00161789	0.0395899		7702	0.00174291	0.0411267
7703	0.00158914	0.0381773		7703	0.0017029	0.0394473
7705	0.00133315	0.034853		7705	0.00146944	0.0367543
7706	0.00159082	0.0386492		7706	0.00172255	0.0403211
7707	0.00151729	0.0376926		7707	0.00163399	0.0391403
7708	0.00195565	0.0426559		7708	0.00202446	0.0433582
7710	0.00133473	0.0354655		7710	0.00144579	0.0368879
7713	0.00139398	0.0353135		7713	0.00149412	0.0369921
7714	0.00161485	0.0391365		7714	0.00174458	0.0407361
7715	0.00143851	0.0361958		7715	0.00156771	0.0379235
7717	0.00175425	0.0407641		7717	0.00186026	0.0421254
7718	0.00171234	0.0405563		7718	0.00183713	0.0420043
7723	0.00157915	0.0389303		7723	0.00170329	0.0405335
7725	0.00147116	0.0373812		7725	0.00159951	0.0389806
7726	0.00150918	0.0382806		7726	0.00156991	0.0389323
7727	0.00141082	0.0370299		7727	0.00153634	0.0386766
7728	0.00164351	0.0397316		7728	0.00177858	0.0412896
7729	0.00172674	0.0409569		7729	0.00179729	0.0417468
7730	0.00162816	0.0397183		7730	0.00169882	0.0406631
7731	0.00153953	0.038746		7731	0.00166039	0.0402642
7734	0.00155653	0.0378552		7734	0.00169358	0.0395911
7735	0.0017018	0.040277		7735	0.00178874	0.041482
7737	0.00185592	0.0417887		7737	0.00196209	0.0431526
7738	0.00171503	0.0399839		7738	0.00184626	0.0415247
7740	0.00108646	0.0320118		7740	0.00125684	0.0344298
7741	0.00167791	0.0391443		7741	0.00180664	0.0407208
7742	0.00160936	0.0390282		7742	0.00173843	0.0405137
7743	0.00141741	0.0366575		7743	0.0015252	0.0378547
7744	0.00163242	0.040009		7744	0.00169654	0.0407284
7745	0.0016819	0.039907		7745	0.00175602	0.0408898
7746	0.00142288	0.0352917		7746	0.00152241	0.0368875
7747	0.00173965	0.0402303		7747	0.0018744	0.0418818
7748	0.00100697	0.0289007		7748	0.00115431	0.031436
7749	0.00163696	0.040033		7749	0.00176342	0.0415815
7750	0.00163362	0.0400851		7750	0.00170083	0.0408637
7753	0.00165817	0.0398501		7753	0.00187583	0.042124
7754	0.00154333	0.0386381		7754	0.00167474	0.0402988
7755	0.00172583	0.0404327		7755	0.00185318	0.0418931
7756	0.00172999	0.0404414		7756	0.00186267	0.0419501
7758	0.00162401	0.0384877		7758	0.00175782	0.0401991
7759	0.0013414	0.0336153		7759	0.00144671	0.0349024
7760	0.00133038	0.0349029		7760	0.0013609	0.0349862
7761	0.00166908	0.0394754		7761	0.00180209	0.0410087
7762	0.00136572	0.0364539		7762	0.00149162	0.0381427
7763	0.00133696	0.0361377		7763	0.00145753	0.0377708
7764	0.00142954	0.0374784		7764	0.00149642	0.0383714
7765	0.00141616	0.0356509		7765	0.00149467	0.0368126
7766	0.00154907	0.038492		7766	0.00167226	0.0399905
7769	0.00171295	0.0406626		7769	0.00179184	0.0415006
7772	0.00154991	0.0388295		7772	0.00165781	0.0400063
7773	0.00119366	0.031998		7773	0.00127346	0.0333619
7774	0.00174602	0.0412272		7774	0.00187339	0.0427382
7775	0.00167972	0.0399342		7775	0.0018006	0.0413487
7776	0.00152441	0.0382774		7776	0.00164095	0.0397337
7777	0.0013595	0.0364293		7777	0.00141966	0.0372397
7778	0.00155285	0.0390482		7778	0.00169516	0.0407062
7779	0.00136297	0.0349567		7779	0.00151442	0.036934
7780	0.00177177	0.0407806		7780	0.00188426	0.0421826
7784	0.00137382	0.0364784		7784	0.00156022	0.0389855
7785	0.00172844	0.0407179		7785	0.00186238	0.0422232
7788	0.00136601	0.036206		7788	0.00155169	0.0387129
7789	0.00162872	0.0398948		7789	0.00169576	0.0407527
7790	0.00112701	0.0312384		7790	0.0012631	0.0332507
7791	0.000732522	0.0265259		7791	0.000855622	0.0286456
7792	0.000607453	0.0241846		7792	0.000732607	0.0264912
7793	0.000806277	0.026946		7793	0.000910196	0.0287474
7796	0.000676641	0.0254158		7796	0.000740353	0.0266283
7799	0.000704716	0.0256631		7799	0.000823406	0.0277494
7800	0.000609531	0.0243247		7800	0.000792484	0.0277932
7801	0.000731828	0.0262703		7801	0.000922253	0.0294946
7802	0.000653829	0.0247235		7802	0.000819891	0.0273885
7803	0.000827538	0.0276575		7803	0.00100999	0.0306753
7804	0.000712354	0.025399		7804	0.000835203	0.0276708
7805	0.00054065	0.0229549		7805	0.000602366	0.0242276
7808	0.000676171	0.0255542		7808	0.000803528	0.0278162
7809	0.000821583	0.0277482		7809	0.00100631	0.0308421
7810	0.000738419	0.0263913		7810	0.000865341	0.028612
7811	0.000727937	0.0264112		7811	0.000792998	0.0275607
7812	0.000931913	0.0288778		7812	0.00106341	0.0309705
7813	0.000572936	0.0222392		7813	0.000664733	0.0238779
7814	0.000657662	0.0249689		7814	0.00076276	0.0267216
7815	0.000614488	0.0240939		7815	0.000816726	0.0276778
7816	0.000819774	0.0274531		7816	0.00100374	0.0305972
7817	0.000664443	0.0253193		7817	0.000789873	0.0275943
7818	0.000677047	0.0252911		7818	0.000788976	0.0272364
7819	0.000614852	0.0234644		7819	0.00067907	0.0246562
7820	0.000665755	0.0250797		7820	0.000728661	0.0262447
7822	0.000700807	0.0255246		7822	0.000772686	0.0267078
7823	0.000888016	0.0284654		7823	0.000934629	0.0292142
7824	0.000618106	0.0242262		7824	0.000740631	0.0262634
7825	0.000776171	0.0270992		7825	0.000840856	0.0282517
7826	0.000751474	0.0266502		7826	0.00081539	0.0277409
7827	0.000514687	0.0220879		7827	0.000670627	0.0250564
7828	0.000607462	0.0242685		7828	0.000668484	0.0254778
7830	0.00068215	0.0252456		7830	0.000864287	0.0285965
7831	0.000827987	0.0275499		7831	0.000951207	0.0296149
7832	0.000470159	0.021182		7832	0.000530423	0.0224212
7833	0.000543134	0.0231107		7833	0.000603476	0.0243807
7835	0.0002698	0.0159596		7835	0.00033015	0.0177489
7837	0.000735147	0.0264039		7837	0.000902037	0.0290902
7839	0.000839618	0.0277023		7839	0.000965192	0.0298712
7842	0.000540536	0.0224904		7842	0.000602271	0.0237945
7843	0.000614139	0.0241431		7843	0.000738942	0.0264884
7844	0.000743847	0.0266035		7844	0.00086479	0.0287716
7845	0.000602692	0.0242605		7845	0.000723501	0.0266445
7846	0.000716361	0.0252104		7846	0.000809435	0.0265888
7847	0.000586754	0.0234007		7847	0.000708977	0.0258375
7848	0.000657695	0.0249149		7848	0.000781042	0.0266339
7850	0.000558092	0.0231915		7850	0.000666377	0.0250765
7851	0.000617522	0.0243231		7851	0.000742366	0.0267311
7852	0.000605289	0.0242858		7852	0.000728044	0.0266787
7853	0.000668062	0.0247087		7853	0.000787461	0.0269557
7854	0.000693109	0.0253086		7854	0.000815391	0.0275981
7855	0.000879305	0.0287341		7855	0.00094251	0.0297478
7858	0.000609637	0.0241493		7858	0.000669933	0.0253658
7859	0.000784332	0.0266216		7859	0.000896819	0.0281064
7860	0.000589859	0.0228932		7860	0.000701537	0.024894
7861	0.000653141	0.0241843		7861	0.000768333	0.0263193
7862	0.000576424	0.023279		7862	0.000638064	0.0245754
7863	0.000908478	0.0288031		7863	0.00110332	0.0317865
7865	0.00102532	0.0306436		7865	0.00110873	0.0320449
7866	0.0007961	0.0270038		7866	0.000843876	0.0275646
7867	0.000918818	0.0289453		7867	0.00104002	0.0306018
7869	0.00101999	0.0299323		7869	0.00121471	0.0325097
7870	0.00103201	0.0313267		7870	0.00115796	0.0332178
7872	0.000608314	0.0217216		7872	0.00066054	0.0226442
7873	0.000962778	0.0298164		7873	0.0010455	0.030938
7876	0.000901381	0.0289869		7876	0.00101679	0.0308795
7878	0.00111951	0.0319237		7878	0.0011866	0.0328741
7882	0.00102503	0.031358		7882	0.00109287	0.0323349
7886	0.000876105	0.0285536		7886	0.000999631	0.0306319
7887	0.00101325	0.0311091		7887	0.0011372	0.0329259
7889	0.00100964	0.031212		7889	0.00107272	0.0322428
7890	0.00104532	0.0318407		7890	0.00110953	0.0327914
7891	0.000842469	0.026437		7891	0.00101302	0.0288795
7892	0.00115434	0.0326987		7892	0.00125518	0.0343045
7894	0.00106407	0.0307309		7894	0.00115244	0.0322325
7895	0.00083721	0.0286871		7895	0.000899293	0.0297491
7896	0.00120771	0.0331174		7896	0.00133672	0.0348411
7898	0.00108073	0.0322402		7898	0.00120806	0.0341537
7902	0.00108968	0.0322878		7902	0.00116335	0.0334889
7904	0.00107962	0.0319847		7904	0.00115064	0.0329715
7905	0.00107612	0.0309636		7905	0.00114006	0.0319782
7906	0.00107479	0.0314254		7906	0.0011692	0.0329887
7907	0.000925295	0.0293427		7907	0.000987886	0.0303146
7908	0.000943428	0.0296275		7908	0.00106998	0.0316328
7912	0.000937748	0.029611		7912	0.00106566	0.0315976
7914	0.000901716	0.0294506		7914	0.000963867	0.0304941
7915	0.000750115	0.0256364		7915	0.000885506	0.0280148
7916	0.000988143	0.0301013		7916	0.00106048	0.0311529
7917	0.001062	0.031552		7917	0.00118348	0.0334592
7918	0.000334507	0.0176147		7918	0.000456538	0.0207653
7919	0.00102486	0.0305761		7919	0.00112716	0.0319387
7920	0.000970058	0.029675		7920	0.00103051	0.030617
7921	0.000940691	0.029499		7921	0.00100429	0.0305309
7922	0.000935331	0.0286973		7922	0.00104637	0.0306547
7925	0.0010777	0.0318241		7925	0.00120203	0.0336569
7926	0.00114291	0.0324763		7926	0.00124799	0.0340512
7927	0.00112478	0.0326136		7927	0.00124448	0.0343055
7928	0.00092626	0.0298936		7928	0.000986267	0.0308188
7931	0.0010396	0.0317145		7931	0.00116427	0.0335741
7932	0.000846484	0.0279241		7932	0.00097169	0.0300038
7934	0.00107887	0.0317388		7934	0.00120614	0.0336123
7935	0.00104916	0.0318455		7935	0.0011144	0.0327873
7939	0.00077538	0.0260568		7939	0.00089452	0.0278946
7942	0.000867577	0.0287685		7942	0.000988174	0.0307312
7944	0.00106733	0.0316353		7944	0.00118465	0.0333316
7945	0.000914194	0.0293777		7945	0.000994103	0.0304337
7948	0.000852444	0.0276536		7948	0.000969819	0.0294062
7949	0.00108237	0.0316258		7949	0.00120942	0.0334528
7950	0.0010813	0.031725		7950	0.00117502	0.0332688
7951	0.000866175	0.0284096		7951	0.000965858	0.0302284
7952	0.000947394	0.0296588		7952	0.00107546	0.0316268
7953	0.000978247	0.0305787		7953	0.00110043	0.0324472
7954	0.000925769	0.0296733		7954	0.00104805	0.0315427
7955	0.00112268	0.0319067		7955	0.00123892	0.0337338
7958	0.000917859	0.0286562		7958	0.00103512	0.0301918
7959	0.000820283	0.0273975		7959	0.00089562	0.028824
7960	0.00101575	0.030916		7960	0.00114297	0.0328079
7961	0.000953477	0.0296656		7961	0.00108247	0.0316472
7964	0.000800064	0.0267352		7964	0.000959952	0.0292016
7969	0.00102785	0.0307074		7969	0.0011423	0.0324819
7971	0.000971415	0.0305069		7971	0.0010384	0.0315371
7973	0.00118646	0.033116		7973	0.00126105	0.0342345
7978	0.000903412	0.0293451		7978	0.00102526	0.0311547
7979	0.00112873	0.0319341		7979	0.00123507	0.0335505
7980	0.00104019	0.0316643		7980	0.00117023	0.0334275
7983	0.000934873	0.0289364		7983	0.00104572	0.0306736
7984	0.00114933	0.0325245		7984	0.00130595	0.0343997
7985	0.000997629	0.0307705		7985	0.00106052	0.0317525
7986	0.000730165	0.0264445		7986	0.000798075	0.0275753
7987	0.000934045	0.0297018		7987	0.00103972	0.0315152
7988	0.000875899	0.0287486		7988	0.000999227	0.0307192
7989	0.00089142	0.0284898		7989	0.00101775	0.0304547
7990	0.000808773	0.0277935		7990	0.000931963	0.0298301
7991	0.00104114	0.0312293		7991	0.00114602	0.0329993
7992	0.00109715	0.0325175		7992	0.00116186	0.0334291
7995	0.000936139	0.0296379		7995	0.00100491	0.0307554
7997	0.00107843	0.0316576		7997	0.00119636	0.0333258
7999	0.000790886	0.0273552		7999	0.0009121	0.0293711
8001	0.000852213	0.0279234		8001	0.000941382	0.0296055
8003	0.00092275	0.0298596		8003	0.001049	0.0318227
8005	0.000817354	0.0278157		8005	0.000933916	0.0297944
8007	0.000821637	0.0276535		8007	0.000946729	0.0297158
8008	0.000801189	0.0272989		8008	0.000861004	0.0283512
8009	0.000914849	0.029094		8009	0.00100277	0.0306485
8010	0.000849701	0.028713		8010	0.000914186	0.0297531
8012	0.00103827	0.0313919		8012	0.00111481	0.0325434
8014	0.00104551	0.0310568		8014	0.00116799	0.0328572
8016	0.00119732	0.0334064		8016	0.00128453	0.0344468
8017	0.000875699	0.0288344		8017	0.000984858	0.0305775
8018	0.000797693	0.0276284		8018	0.000915313	0.0296202
8020	0.000683617	0.0251654		8020	0.000866839	0.0285731
8021	0.00103765	0.0308154		8021	0.00116339	0.0327826
8022	0.000912073	0.0297271		8022	0.000976596	0.030707
8023	0.000917953	0.0288329		8023	0.00103691	0.0304538
8025	0.000968798	0.0301925		8025	0.00104513	0.0314697
8026	0.000726404	0.0257866		8026	0.000841042	0.0276822
8028	0.000448572	0.020341		8028	0.000504485	0.0216925
8030	0.00110775	0.0324706		8030	0.00117983	0.0335825
8031	0.000955454	0.0296809		8031	0.00106156	0.031565
8032	0.00106816	0.0315394		8032	0.00119448	0.033369
8033	0.00119788	0.0333805		8033	0.0012747	0.0343
8035	0.00102994	0.0312735		8035	0.00115288	0.0331064
8036	0.000852495	0.0278965		8036	0.000974859	0.0297266
8039	0.000941956	0.0291815		8039	0.00105593	0.0309008
8041	0.000818772	0.027007		8041	0.000938776	0.0290481
8043	0.000786644	0.0275817		8043	0.00084994	0.0286753
8044	0.00093755	0.0291838		8044	0.000982288	0.0301372
8046	0.000854797	0.0285645		8046	0.000920494	0.0296171
8048	0.00109909	0.0326036		8048	0.00116426	0.033507
8051	0.000971669	0.0297197		8051	0.00107576	0.0311073
8052	0.00103774	0.0314143		8052	0.00110236	0.0323358
8055	0.000922912	0.0293891		8055	0.00102634	0.0311715
8056	0.000857822	0.0284566		8056	0.000983529	0.0305554
8058	0.00113271	0.0320777		8058	0.001218	0.0333401
8059	0.000717313	0.0259721		8059	0.000795237	0.0271738
8060	0.00103155	0.0309503		8060	0.00113798	0.0323831
8061	0.00116043	0.0324744		8061	0.00126441	0.034131
8063	0.000976969	0.029565		8063	0.0010854	0.0311601
8064	0.00092684	0.0297374		8064	0.00104773	0.0316367
8067	0.00100781	0.0296701		8067	0.00112359	0.0315975
8068	0.00102409	0.0303305		8068	0.0011244	0.0316059
8069	0.000741899	0.0262474		8069	0.000869198	0.0284749
8070	0.000903902	0.0285611		8070	0.00102155	0.0303643
8072	0.00082711	0.0276359		8072	0.000955496	0.0297464
8074	0.000927696	0.0294054		8074	0.00105385	0.0313437
8075	0.00109844	0.0321941		8075	0.00117916	0.0335102
8076	0.00114691	0.0317507		8076	0.00124842	0.0333704
8077	0.000916718	0.0297049		8077	0.000981939	0.030705
8079	0.00108428	0.0314677		8079	0.0011957	0.0331411
8080	0.000903407	0.0289797		8080	0.000971881	0.0300946
8081	0.000895231	0.0295309		8081	0.000957456	0.0305441
8082	0.00103491	0.0310731		8082	0.00115143	0.0327195
8084	0.000981248	0.0302963		8084	0.00110208	0.0320782
8085	0.000869875	0.0281482		8085	0.000951459	0.0296423
8086	0.00101114	0.0309581		8086	0.00113029	0.0327347
8087	0.00102211	0.0308405		8087	0.00113324	0.0323334
8088	0.00109061	0.0314712		8088	0.00120458	0.0333665
8089	0.000748512	0.0261906		8089	0.000929016	0.0292836
8091	0.000956843	0.0299201		8091	0.00102217	0.0309003
8092	0.000943101	0.0300371		8092	0.000998346	0.0308009
8095	0.000906216	0.0286328		8095	0.00105572	0.0307264
8096	0.000966761	0.0297574		8096	0.00105949	0.0313561
8097	0.00105191	0.0314504		8097	0.00117461	0.0332507
8098	0.000905502	0.0295835		8098	0.00102964	0.0315652
8101	0.00113968	0.032443		8101	0.00130063	0.0343305
8102	0.000965523	0.0294968		8102	0.0010279	0.030497
8104	0.00138913	0.0367486		8104	0.00151514	0.038369
8105	0.00121516	0.0342137		8105	0.00128033	0.0351322
8110	0.00154847	0.0384575		8110	0.00161511	0.0392541
8111	0.00131136	0.0356093		8111	0.00136962	0.0363818
8112	0.00138874	0.0367614		8112	0.00145347	0.0375994
8114	0.00137873	0.0361753		8114	0.00146535	0.0371785
8115	0.00152534	0.0384319		8115	0.00159309	0.0391969
8117	0.00127281	0.0354578		8117	0.00133414	0.0362835
8119	0.00132634	0.0357305		8119	0.00139305	0.0366281
8121	0.00144264	0.0375288		8121	0.00150663	0.0383423
8125	0.00150629	0.0381985		8125	0.00156637	0.0389299
8127	0.00139005	0.0365888		8127	0.00145338	0.0373975
8128	0.00138281	0.0364681		8128	0.00144992	0.0373595
8131	0.00120604	0.034196		8131	0.00127043	0.0351218
8133	0.00163652	0.0392037		8133	0.00170241	0.039996
8139	0.00140632	0.0366229		8139	0.00147684	0.0374863
8141	0.00134354	0.0359553		8141	0.00140633	0.0368306
8142	0.00139914	0.0368149		8142	0.00146321	0.0376641
8143	0.00134204	0.0360786		8143	0.00140399	0.0369037
8146	0.001197	0.0342699		8146	0.0012611	0.0351752
8149	0.00151073	0.0384184		8149	0.00158014	0.0392209
8150	0.00144878	0.0376658		8150	0.00151275	0.0385161
8152	0.00145834	0.0378109		8152	0.00152065	0.03861
8154	0.00148456	0.0373671		8154	0.00155704	0.038323
8155	0.00152528	0.0378915		8155	0.00158932	0.0387547
8156	0.00168736	0.0394977		8156	0.00175755	0.040283
8158	0.0012594	0.0349105		8158	0.00132188	0.0357737
8159	0.0013905	0.0369903		8159	0.00145338	0.0377946
8160	0.00151659	0.0386197		8160	0.00164091	0.0401764
8163	0.00132011	0.0353283		8163	0.00138541	0.0362217
8164	0.0014012	0.0367885		8164	0.00146669	0.0376635
8169	0.0014742	0.0376924		8169	0.00154597	0.0385659
8170	0.00139058	0.036337		8170	0.00145058	0.0371221
8172	0.00159834	0.0390951		8172	0.00172353	0.0406069
8176	0.0015158	0.038404		8176	0.00158541	0.0392348
8177	0.00109769	0.0322097		8177	0.00116444	0.0332508
8178	0.00144996	0.037825		8178	0.00150658	0.0385052
8180	0.00109223	0.0319899		8180	0.00116176	0.0330913
8181	0.00116406	0.0322111		8181	0.00123648	0.0334443
8184	0.000626292	0.0242187		8184	0.000691022	0.0254573
8186	0.000707911	0.0254665		8186	0.000837066	0.0277114
8188	0.000637546	0.0242499		8188	0.000779996	0.0266384
8190	0.000506809	0.0192887		8190	0.000562883	0.0202702
8191	0.000612743	0.0241904		8191	0.000676483	0.0254248
8194	0.000624421	0.0242225		8194	0.000766391	0.0266288
8196	0.000594557	0.0239451		8196	0.000657248	0.0251945
8200	0.00064734	0.0244564		8200	0.000712879	0.0256614
8202	0.000617506	0.0241107		8202	0.000682345	0.0253362
8204	0.00059792	0.0238525		8204	0.000662245	0.0250923
8208	0.000638484	0.0240479		8208	0.00070452	0.0252721
8211	0.000721375	0.0251202		8211	0.000789303	0.0263048
8215	0.000623936	0.0240412		8215	0.000688916	0.0252849
8218	0.000613844	0.0241314		8218	0.000678023	0.0253595
8219	0.000583017	0.0230091		8219	0.000638456	0.0240624
8222	0.000712623	0.0253809		8222	0.000835796	0.0276205
8228	0.000699899	0.0251154		8228	0.000793438	0.0265686
8232	0.000615741	0.0240615		8232	0.000679397	0.0252981
8236	0.000696105	0.025468		8236	0.000759777	0.0266015
8237	0.000645247	0.023737		8237	0.000674561	0.0239113
8240	0.000654308	0.024446		8240	0.000720191	0.0256497
8246	0.000727444	0.0252744		8246	0.00079551	0.0264539
8250	0.000362215	0.0163971		8250	0.000404126	0.0172585
8256	0.000549993	0.0213709		8256	0.000615342	0.0227326
8257	0.000487571	0.0213938		8257	0.000549339	0.0227655
8265	0.000618688	0.0239159		8265	0.000683011	0.0251357
8270	0.000625546	0.024165		8270	0.000686254	0.0252895
8272	0.000609028	0.0240194		8272	0.000671234	0.0252459
8276	0.000577686	0.0232016		8276	0.000637153	0.0244392
8277	0.000580147	0.0234624		8277	0.000640716	0.0247125
8282	0.000692651	0.0249358		8282	0.000815539	0.0272477
8284	0.000679937	0.0250696		8284	0.000745088	0.0262238
8286	0.000610027	0.0225534		8286	0.000669796	0.0237474
8288	0.000605099	0.0241445		8288	0.000667345	0.0253622
8292	0.000627727	0.0238522		8292	0.000691519	0.0250762
8293	0.000563043	0.0218268		8293	0.00062775	0.0230605
8296	0.000867944	0.0286569		8296	0.00102643	0.0309189
8304	0.000607707	0.024221		8304	0.000669822	0.0254116
8306	0.000534903	0.0200404		8306	0.000584086	0.0209404
8308	0.000540083	0.0228077		8308	0.000603729	0.0241005
8310	0.000509423	0.0216023		8310	0.000563592	0.0224426
8312	0.000617222	0.0241404		8312	0.00068298	0.0253565
8314	0.000909099	0.029038		8314	0.000968807	0.0299871
8318	0.000540797	0.0226153		8318	0.000601407	0.023906
8320	0.000527002	0.0218675		8320	0.000589389	0.0232266
8322	0.000495012	0.0196891		8322	0.000550547	0.0208523
8324	0.000631703	0.0242567		8324	0.000696204	0.0254729
8326	0.000478738	0.0206283		8326	0.00054011	0.0220596
8328	0.000766958	0.0262209		8328	0.000841934	0.027627
8330	0.000621756	0.0239058		8330	0.000686293	0.0251411
8332	0.000617831	0.0238854		8332	0.000681848	0.0251047
8336	0.000562031	0.0220032		8336	0.00062233	0.0232092
8338	0.000488524	0.0209145		8338	0.000608479	0.0235328
8340	0.000502021	0.0208859		8340	0.000556251	0.0220285
8342	0.000762939	0.0257467		8342	0.000783529	0.0265303
8346	0.000541466	0.0225188		8346	0.000608009	0.0239138
8347	0.000557326	0.0228516		8347	0.000681443	0.0253549
